# Supplementary material for: Synthesis, Characterization, DNA/HSA Interactions, and Anticancer Activity of Two Novel Copper(II) Complexes with 4-Chloro-3-Nitrobenzoic Acid Ligand
Source: Molecules. 2021 Jul 1;26(13):4028. doi: 10.3390/molecules26134028 (PMC8271622; doi:10.3390/molecules26134028)
Supplement: Supplementary file 1 [file molecules-26-04028-s001.zip]

Archive with 10 entries (9 files):
- Crystallographic Data/
- Crystallographic Data/1.cif
- Crystallographic Data/1.hkl
- Crystallographic Data/1.txt
- Crystallographic Data/1checkcif.pdf
- Crystallographic Data/2.cif
- Crystallographic Data/2.hkl
- Crystallographic Data/2.txt
- Crystallographic Data/2checkcif.pdf
- Supporting Information.pdf
