# Supplementary material for: Synthesis, Characterization, DNA/HSA Interactions, and Anticancer Activity of Two Novel Copper(II) Complexes with 4-Chloro-3-Nitrobenzoic Acid Ligand
Source: Molecules. 2021 Jul 1;26(13):4028. doi: 10.3390/molecules26134028 (PMC8271622; doi:10.3390/molecules26134028)
Supplement: Supplementary file 1 [file molecules-26-04028-s001.zip › Crystallographic Data/1.cif]

data_nzf-34-300k
_audit_creation_date               2021-01-01
_audit_creation_method
;
Olex2 1.2
(compiled 2018.05.29 svn.r3508 for OlexSys, GUI svn.r5506)
;
_audit_contact_author_address      ?
_audit_contact_author_email        ?
_audit_contact_author_name         ''
_audit_contact_author_phone        ?
_publ_contact_author_id_orcid      ?
_publ_section_references
;
Dolomanov, O.V., Bourhis, L.J., Gildea, R.J, Howard, J.A.K. & Puschmann, H.
 (2009), J. Appl. Cryst. 42, 339-341.

Sheldrick, G.M. (2008). Acta Cryst. A64, 112-122.
;
_chemical_name_common              ?
_chemical_name_systematic
;
 ? 
;
_chemical_formula_moiety           'C26 H14 Cl2 Cu N4 O8, 2(C7 H3 Cl N O4)'
_chemical_formula_sum              'C40 H20 Cl4 Cu N6 O16'
_chemical_formula_weight           1045.96
_chemical_melting_point            ?
loop_
  _atom_type_symbol
  _atom_type_description
  _atom_type_scat_dispersion_real
  _atom_type_scat_dispersion_imag
  _atom_type_scat_source
 'C' 'C' 0.0033 0.0016 'International Tables Vol C Tables 4.2.6.8 and 6.1.1.4'
 'H' 'H' 0.0000 0.0000 'International Tables Vol C Tables 4.2.6.8 and 6.1.1.4'
 'Cl' 'Cl' 0.1484 0.1585 'International Tables Vol C Tables 4.2.6.8 and 6.1.1.4'
 'Cu' 'Cu' 0.3201 1.2651 'International Tables Vol C Tables 4.2.6.8 and 6.1.1.4'
 'N' 'N' 0.0061 0.0033 'International Tables Vol C Tables 4.2.6.8 and 6.1.1.4'
 'O' 'O' 0.0106 0.0060 'International Tables Vol C Tables 4.2.6.8 and 6.1.1.4'

_space_group_crystal_system        'monoclinic'
_space_group_IT_number             15
_space_group_name_H-M_alt          'C 1 2/c 1'
_space_group_name_Hall             '-C 2yc'
loop_
  _space_group_symop_id
  _space_group_symop_operation_xyz
 1 'x, y, z'
 2 '-x, y, -z+1/2'
 3 'x+1/2, y+1/2, z'
 4 '-x+1/2, y+1/2, -z+1/2'
 5 '-x, -y, -z'
 6 'x, -y, z-1/2'
 7 '-x+1/2, -y+1/2, -z'
 8 'x+1/2, -y+1/2, z-1/2'

_cell_length_a                     21.8874(6)
_cell_length_b                     13.7262(4)
_cell_length_c                     14.1778(5)
_cell_angle_alpha                  90.00
_cell_angle_beta                   101.336(3)
_cell_angle_gamma                  90.00
_cell_volume                       4176.4(2)
_cell_formula_units_Z              4
_cell_measurement_reflns_used      11309
_cell_measurement_temperature      293(2)
_cell_measurement_theta_max        29.8170
_cell_measurement_theta_min        1.8990
_exptl_absorpt_coefficient_mu      0.862
_exptl_absorpt_correction_T_max    0.8888
_exptl_absorpt_correction_T_min    0.7759
_exptl_absorpt_correction_type     multi-scan
_exptl_absorpt_process_details
;
CrysAlisPro 1.171.40.14a (Rigaku Oxford Diffraction, 2018)
Empirical absorption correction using spherical harmonics,
 implemented in SCALE3 ABSPACK scaling algorithm.
;
_exptl_crystal_colour              blue
_exptl_crystal_colour_primary      blue
_exptl_crystal_density_diffrn      1.664
_exptl_crystal_density_meas        ?
_exptl_crystal_density_method      'not measured'
_exptl_crystal_description         block
_exptl_crystal_F_000               2108
_exptl_crystal_size_max            0.31
_exptl_crystal_size_mid            0.25
_exptl_crystal_size_min            0.14
_exptl_special_details
;
 ? 
;
_diffrn_reflns_av_R_equivalents    0.0223
_diffrn_reflns_av_unetI/netI       0.0176
_diffrn_reflns_limit_h_max         26
_diffrn_reflns_limit_h_min         -25
_diffrn_reflns_limit_k_max         16
_diffrn_reflns_limit_k_min         -15
_diffrn_reflns_limit_l_max         16
_diffrn_reflns_limit_l_min         -16
_diffrn_reflns_number              16512
_diffrn_reflns_theta_full          25.00
_diffrn_reflns_theta_max           25.00
_diffrn_reflns_theta_min           1.90
_diffrn_ambient_temperature        293(2)
_diffrn_detector_area_resol_mean   ?
_diffrn_measured_fraction_theta_full  0.999
_diffrn_measured_fraction_theta_max  0.999
_diffrn_measurement_device_type    'ROD, Synergy Custom DW system, HyPix'
_diffrn_measurement_method         '\w scans'
_diffrn_radiation_monochromator    graphite
_diffrn_radiation_type             MoK\a
_diffrn_radiation_wavelength       0.71073
_diffrn_source                     'fine-focus sealed tube'
_diffrn_standards_decay_%          ?
_diffrn_standards_interval_count   ?
_diffrn_standards_interval_time    ?
_diffrn_standards_number           ?
_reflns_number_gt                  3342
_reflns_number_total               3692
_reflns_threshold_expression       >2sigma(I)
_computing_cell_refinement         'CrysAlisPro 1.171.40.59a (Rigaku OD, 2019)'
_computing_data_collection         'CrysAlisPro 1.171.40.59a (Rigaku OD, 2019)'
_computing_data_reduction          'CrysAlisPro 1.171.40.59a (Rigaku OD, 2019)'
_computing_molecular_graphics      'Olex2 (Dolomanov et al., 2009)'
_computing_publication_material    'Olex2 (Dolomanov et al., 2009)'
_computing_structure_refinement    'XL (Sheldrick, 2008)'
_computing_structure_solution      'SHELXS-97 (Sheldrick, 1990)'
_refine_diff_density_max           0.758
_refine_diff_density_min           -0.618
_refine_diff_density_rms           0.111
_refine_ls_extinction_coef         ?
_refine_ls_extinction_method       none
_refine_ls_goodness_of_fit_ref     1.104
_refine_ls_hydrogen_treatment      constr
_refine_ls_matrix_type             full
_refine_ls_number_parameters       310
_refine_ls_number_reflns           3692
_refine_ls_number_restraints       0
_refine_ls_R_factor_all            0.0434
_refine_ls_R_factor_gt             0.0385
_refine_ls_restrained_S_all        1.104
_refine_ls_shift/su_max            0.002
_refine_ls_shift/su_mean           0.000
_refine_ls_structure_factor_coef   Fsqd
_refine_ls_weighting_details      
 'calc w=1/[\s^2^(Fo^2^)+(0.0775P)^2^+4.5756P] where P=(Fo^2^+2Fc^2^)/3'
_refine_ls_weighting_scheme        calc
_refine_ls_wR_factor_gt            0.1157
_refine_ls_wR_factor_ref           0.1240
_refine_special_details
;
 Refinement of F^2^ against ALL reflections.  The weighted R-factor wR and 
 goodness of fit S are based on F^2^, conventional R-factors R are based 
 on F, with F set to zero for negative F^2^. The threshold expression of 
 F^2^ > 2sigma(F^2^) is used only for calculating R-factors(gt) etc. and is 
 not relevant to the choice of reflections for refinement.  R-factors based 
 on F^2^ are statistically about twice as large as those based on F, and R- 
 factors based on ALL data will be even larger. 
;
_olex2_refinement_description
;
1. Fixed Uiso
 At 1.2 times of:
  All C(H) groups
2. Uiso/Uaniso restraints and constraints
Uanis(O7A) = Uanis(O7B)
Uanis(O8A) = Uanis(O8B)
3. Others
 Sof(O7B)=Sof(O8B)=1-FVAR(1)
 Sof(O7A)=Sof(O8A)=FVAR(1)
4.a Aromatic/amide H refined with riding coordinates:
 C2(H2), C5(H5), C6(H6), C17(H17), C18(H18), C19(H19), C20(H20), C9(H9),
 C12(H12), C13(H13)
;
_atom_sites_solution_hydrogens     geom
_atom_sites_solution_primary       direct
_atom_sites_solution_secondary     difmap
loop_
  _atom_site_label
  _atom_site_type_symbol
  _atom_site_fract_x
  _atom_site_fract_y
  _atom_site_fract_z
  _atom_site_U_iso_or_equiv
  _atom_site_adp_type
  _atom_site_occupancy
  _atom_site_calc_flag
  _atom_site_disorder_assembly
  _atom_site_disorder_group
  _atom_site_site_symmetry_order
  _atom_site_refinement_flags_posn
  _atom_site_refinement_flags_adp
  _atom_site_refinement_flags_occupancy
 Cu1 Cu 0.5000 0.33042(3) 0.7500 0.02968(16) Uani 1 d . . 2 S T P
 Cl1 Cl 0.25737(5) -0.10975(8) 0.46416(8) 0.0823(3) Uani 1 d A . 1 . . .
 O2 O 0.52358(9) 0.12508(16) 0.6359(2) 0.0622(7) Uani 1 d A . 1 . . .
 O1 O 0.45426(8) 0.23702(12) 0.66086(13) 0.0377(4) Uani 1 d A . 1 . . .
 N1 N 0.53157(9) 0.44100(14) 0.83925(14) 0.0300(4) Uani 1 d . . 1 . . .
 N2 N 0.24495(11) 0.1035(2) 0.51296(19) 0.0510(6) Uani 1 d . . 1 . . .
 C1 C 0.41681(11) 0.09026(17) 0.58583(18) 0.0330(5) Uani 1 d A . 1 . . .
 C2 C 0.35633(11) 0.12498(18) 0.56855(18) 0.0353(5) Uani 1 d . . 1 . . .
 H2 H 0.3483 0.1893 0.5826 0.042 Uiso 1 calc A . 1 R . .
 C3 C 0.30810(11) 0.0635(2) 0.53035(18) 0.0380(6) Uani 1 d A . 1 . . .
 C4 C 0.31862(14) -0.0328(2) 0.5098(2) 0.0463(7) Uani 1 d . . 1 . . .
 C5 C 0.37893(15) -0.0668(2) 0.5253(2) 0.0516(7) Uani 1 d A . 1 . . .
 H5 H 0.3868 -0.1311 0.5107 0.062 Uiso 1 calc . . 1 R . .
 C6 C 0.42806(13) -0.00515(19) 0.5630(2) 0.0420(6) Uani 1 d . . 1 . . .
 H6 H 0.4688 -0.0282 0.5729 0.050 Uiso 1 calc A . 1 R . .
 C7 C 0.46990(12) 0.15618(18) 0.63091(19) 0.0357(6) Uani 1 d . . 1 . . .
 C15 C 0.51633(10) 0.52949(17) 0.79861(17) 0.0303(5) Uani 1 d . . 1 . . .
 C16 C 0.53128(12) 0.61739(19) 0.8474(2) 0.0389(6) Uani 1 d . . 1 . . .
 C17 C 0.51461(14) 0.7061(2) 0.7965(2) 0.0487(7) Uani 1 d . . 1 . . .
 H17 H 0.5241 0.7651 0.8281 0.058 Uiso 1 calc . . 1 R . .
 C18 C 0.56231(14) 0.6109(2) 0.9440(2) 0.0494(7) Uani 1 d . . 1 . . .
 H18 H 0.5724 0.6672 0.9802 0.059 Uiso 1 calc . . 1 R . .
 C19 C 0.57746(14) 0.5217(2) 0.9841(2) 0.0498(7) Uani 1 d . . 1 . . .
 H19 H 0.5983 0.5171 1.0478 0.060 Uiso 1 calc . . 1 R . .
 C20 C 0.56184(12) 0.4377(2) 0.92999(19) 0.0401(6) Uani 1 d . . 1 . . .
 H20 H 0.5729 0.3774 0.9582 0.048 Uiso 1 calc . . 1 R . .
 O7B O 0.2072(7) 0.0737(12) 0.5460(9) 0.0817(17) Uani 0.330(8) d A 2 1 . . .
 O8B O 0.2159(7) 0.0877(15) 0.4355(12) 0.132(4) Uani 0.330(8) d A 2 1 . . .
 Cl2 Cl 0.09631(3) 0.42693(6) 0.69081(6) 0.0560(2) Uani 1 d . . 1 . . .
 O3 O 0.40265(9) 0.34304(16) 0.81964(16) 0.0504(5) Uani 1 d . . 1 . . .
 O4 O 0.36675(9) 0.19031(15) 0.80660(17) 0.0519(5) Uani 1 d . . 1 . . .
 O5 O 0.13996(11) 0.13457(17) 0.7238(2) 0.0729(8) Uani 1 d . . 1 . . .
 O6 O 0.10077(10) 0.23045(19) 0.60611(18) 0.0625(6) Uani 1 d . . 1 . . .
 N3 N 0.13804(10) 0.21142(17) 0.6796(2) 0.0479(6) Uani 1 d . . 1 . . .
 C8 C 0.29357(12) 0.31769(19) 0.77512(18) 0.0359(6) Uani 1 d . . 1 . . .
 C9 C 0.24590(12) 0.25140(19) 0.7471(2) 0.0374(6) Uani 1 d . . 1 . . .
 H9 H 0.2545 0.1850 0.7482 0.045 Uiso 1 calc . . 1 R . .
 C10 C 0.18557(11) 0.28409(18) 0.71737(19) 0.0350(5) Uani 1 d . . 1 . . .
 C11 C 0.17118(12) 0.3824(2) 0.71936(19) 0.0385(6) Uani 1 d . . 1 . . .
 C12 C 0.21887(14) 0.4479(2) 0.7497(2) 0.0494(7) Uani 1 d . . 1 . . .
 H12 H 0.2100 0.5139 0.7528 0.059 Uiso 1 calc . . 1 R . .
 C13 C 0.27969(14) 0.4161(2) 0.7756(2) 0.0472(7) Uani 1 d . . 1 . . .
 H13 H 0.3116 0.4611 0.7934 0.057 Uiso 1 calc . . 1 R . .
 C14 C 0.35985(12) 0.2855(2) 0.80271(18) 0.0390(6) Uani 1 d . . 1 . . .
 O7A O 0.2184(3) 0.1054(6) 0.5830(5) 0.0817(17) Uani 0.670(8) d A 1 1 . . .
 O8A O 0.2290(3) 0.1630(7) 0.4468(5) 0.132(4) Uani 0.670(8) d A 1 1 . . .

loop_
  _atom_site_aniso_label
  _atom_site_aniso_U_11
  _atom_site_aniso_U_22
  _atom_site_aniso_U_33
  _atom_site_aniso_U_23
  _atom_site_aniso_U_13
  _atom_site_aniso_U_12
 Cu1 0.0287(2) 0.0227(2) 0.0337(3) 0.000 -0.00357(17) 0.000
 Cl1 0.0675(6) 0.0826(7) 0.0971(7) -0.0406(6) 0.0172(5) -0.0448(5)
 O2 0.0265(10) 0.0515(13) 0.1028(19) -0.0312(12) -0.0013(10) 0.0022(9)
 O1 0.0332(9) 0.0289(9) 0.0457(10) -0.0075(7) -0.0049(7) 0.0007(7)
 N1 0.0269(10) 0.0292(10) 0.0320(11) 0.0004(8) 0.0011(8) -0.0010(8)
 N2 0.0300(12) 0.0779(18) 0.0428(14) -0.0073(12) 0.0015(11) -0.0052(11)
 C1 0.0308(12) 0.0300(12) 0.0361(13) -0.0029(10) 0.0020(10) -0.0020(9)
 C2 0.0329(13) 0.0338(13) 0.0375(13) -0.0059(10) 0.0026(10) -0.0002(10)
 C3 0.0299(13) 0.0476(15) 0.0354(13) -0.0067(11) 0.0039(10) -0.0072(11)
 C4 0.0456(16) 0.0474(16) 0.0452(15) -0.0120(12) 0.0072(12) -0.0185(12)
 C5 0.0620(19) 0.0307(14) 0.0608(19) -0.0157(13) 0.0086(15) -0.0070(13)
 C6 0.0378(14) 0.0351(14) 0.0508(16) -0.0087(12) 0.0027(12) 0.0023(11)
 C7 0.0312(13) 0.0312(13) 0.0419(14) -0.0054(10) 0.0002(10) -0.0007(10)
 C15 0.0265(11) 0.0288(12) 0.0354(13) -0.0007(10) 0.0057(9) -0.0020(9)
 C16 0.0358(13) 0.0334(13) 0.0477(15) -0.0080(11) 0.0089(11) -0.0046(10)
 C17 0.0540(17) 0.0262(13) 0.0668(18) -0.0064(12) 0.0143(14) -0.0020(12)
 C18 0.0514(17) 0.0436(16) 0.0503(17) -0.0171(13) 0.0031(13) -0.0089(13)
 C19 0.0496(17) 0.0565(18) 0.0371(15) -0.0099(13) -0.0067(12) -0.0024(13)
 C20 0.0381(14) 0.0423(14) 0.0358(14) 0.0002(11) -0.0028(11) 0.0003(11)
 O7B 0.064(3) 0.122(5) 0.065(4) 0.000(3) 0.027(3) 0.027(3)
 O8B 0.093(4) 0.209(9) 0.102(3) 0.092(6) 0.042(3) 0.094(6)
 Cl2 0.0425(4) 0.0519(4) 0.0697(5) -0.0012(3) 0.0015(3) 0.0189(3)
 O3 0.0327(10) 0.0561(12) 0.0607(13) -0.0190(10) 0.0052(9) -0.0065(9)
 O4 0.0315(10) 0.0450(11) 0.0772(15) 0.0148(10) 0.0058(10) 0.0018(8)
 O5 0.0479(13) 0.0415(13) 0.130(2) 0.0101(14) 0.0192(14) -0.0058(10)
 O6 0.0410(12) 0.0714(15) 0.0692(15) -0.0205(12) -0.0036(11) -0.0041(10)
 N3 0.0327(12) 0.0376(13) 0.0748(18) -0.0089(12) 0.0143(12) 0.0020(9)
 C8 0.0314(13) 0.0406(14) 0.0336(13) -0.0011(10) 0.0014(10) -0.0004(10)
 C9 0.0352(13) 0.0314(13) 0.0455(14) 0.0030(10) 0.0079(11) 0.0032(10)
 C10 0.0304(12) 0.0336(13) 0.0406(14) 0.0004(10) 0.0056(10) -0.0005(10)
 C11 0.0355(13) 0.0388(14) 0.0394(14) 0.0002(11) 0.0032(11) 0.0079(11)
 C12 0.0512(17) 0.0304(14) 0.0642(19) -0.0050(12) 0.0055(14) 0.0029(12)
 C13 0.0427(15) 0.0386(15) 0.0562(18) -0.0081(12) -0.0005(13) -0.0063(11)
 C14 0.0338(13) 0.0494(16) 0.0327(13) -0.0015(11) 0.0040(10) -0.0016(12)
 O7A 0.064(3) 0.122(5) 0.065(4) 0.000(3) 0.027(3) 0.027(3)
 O8A 0.093(4) 0.209(9) 0.102(3) 0.092(6) 0.042(3) 0.094(6)

_geom_special_details
;
 All esds (except the esd in the dihedral angle between two l.s. planes) 
 are estimated using the full covariance matrix.  The cell esds are taken 
 into account individually in the estimation of esds in distances, angles 
 and torsion angles; correlations between esds in cell parameters are only 
 used when they are defined by crystal symmetry.  An approximate (isotropic) 
 treatment of cell esds is used for estimating esds involving l.s. planes. 
;
loop_
  _geom_bond_atom_site_label_1
  _geom_bond_atom_site_label_2
  _geom_bond_distance
  _geom_bond_site_symmetry_2
  _geom_bond_publ_flag
 Cu1 O1 1.9354(17) . ?
 Cu1 O1 1.9354(17) 2_656 ?
 Cu1 N1 2.010(2) 2_656 ?
 Cu1 N1 2.010(2) . ?
 Cl1 C4 1.729(3) . ?
 O2 C7 1.239(3) . ?
 O1 C7 1.259(3) . ?
 N1 C15 1.358(3) . ?
 N1 C20 1.327(3) . ?
 N2 C3 1.463(4) . ?
 N2 O7B 1.106(16) . ?
 N2 O8B 1.176(19) . ?
 N2 O7A 1.246(6) . ?
 N2 O8A 1.242(7) . ?
 C1 C2 1.383(3) . ?
 C1 C6 1.383(4) . ?
 C1 C7 1.512(3) . ?
 C2 H2 0.9300 . ?
 C2 C3 1.377(3) . ?
 C3 C4 1.383(4) . ?
 C4 C5 1.376(4) . ?
 C5 H5 0.9300 . ?
 C5 C6 1.390(4) . ?
 C6 H6 0.9300 . ?
 C15 C15 1.423(5) 2_656 ?
 C15 C16 1.397(3) . ?
 C16 C17 1.425(4) . ?
 C16 C18 1.407(4) . ?
 C17 C17 1.348(6) 2_656 ?
 C17 H17 0.9300 . ?
 C18 H18 0.9300 . ?
 C18 C19 1.364(5) . ?
 C19 H19 0.9300 . ?
 C19 C20 1.391(4) . ?
 C20 H20 0.9300 . ?
 O7B O8B 1.627(19) . ?
 Cl2 C11 1.721(3) . ?
 O3 C14 1.213(3) . ?
 O4 C14 1.315(4) . ?
 O5 N3 1.224(4) . ?
 O6 N3 1.218(3) . ?
 N3 C10 1.465(3) . ?
 C8 C9 1.383(4) . ?
 C8 C13 1.385(4) . ?
 C8 C14 1.493(3) . ?
 C9 H9 0.9300 . ?
 C9 C10 1.380(3) . ?
 C10 C11 1.388(4) . ?
 C11 C12 1.380(4) . ?
 C12 H12 0.9300 . ?
 C12 C13 1.380(4) . ?
 C13 H13 0.9300 . ?

loop_
  _geom_angle_atom_site_label_1
  _geom_angle_atom_site_label_2
  _geom_angle_atom_site_label_3
  _geom_angle
  _geom_angle_site_symmetry_1
  _geom_angle_site_symmetry_3
  _geom_angle_publ_flag
 O1 Cu1 O1 97.03(11) . 2_656 ?
 O1 Cu1 N1 91.11(8) 2_656 . ?
 O1 Cu1 N1 168.87(7) 2_656 2_656 ?
 O1 Cu1 N1 168.87(7) . . ?
 O1 Cu1 N1 91.11(8) . 2_656 ?
 N1 Cu1 N1 81.90(11) . 2_656 ?
 C7 O1 Cu1 131.60(16) . . ?
 C15 N1 Cu1 112.53(15) . . ?
 C20 N1 Cu1 128.95(17) . . ?
 C20 N1 C15 118.5(2) . . ?
 O7B N2 C3 123.4(8) . . ?
 O7B N2 O8B 90.9(12) . . ?
 O7B N2 O7A 33.4(7) . . ?
 O7B N2 O8A 116.2(9) . . ?
 O8B N2 C3 114.0(7) . . ?
 O8B N2 O7A 119.8(8) . . ?
 O8B N2 O8A 52.8(9) . . ?
 O7A N2 C3 116.6(4) . . ?
 O8A N2 C3 119.4(3) . . ?
 O8A N2 O7A 118.9(5) . . ?
 C2 C1 C6 119.6(2) . . ?
 C2 C1 C7 119.9(2) . . ?
 C6 C1 C7 120.6(2) . . ?
 C1 C2 H2 120.3 . . ?
 C3 C2 C1 119.4(2) . . ?
 C3 C2 H2 120.3 . . ?
 C2 C3 N2 117.5(2) . . ?
 C2 C3 C4 121.5(2) . . ?
 C4 C3 N2 121.0(2) . . ?
 C3 C4 Cl1 120.9(2) . . ?
 C5 C4 Cl1 120.1(2) . . ?
 C5 C4 C3 119.0(2) . . ?
 C4 C5 H5 120.0 . . ?
 C4 C5 C6 120.0(3) . . ?
 C6 C5 H5 120.0 . . ?
 C1 C6 C5 120.4(3) . . ?
 C1 C6 H6 119.8 . . ?
 C5 C6 H6 119.8 . . ?
 O2 C7 O1 127.0(2) . . ?
 O2 C7 C1 117.3(2) . . ?
 O1 C7 C1 115.6(2) . . ?
 N1 C15 C15 116.49(13) . 2_656 ?
 N1 C15 C16 123.3(2) . . ?
 C16 C15 C15 120.24(15) . 2_656 ?
 C15 C16 C17 118.4(2) . . ?
 C15 C16 C18 116.7(2) . . ?
 C18 C16 C17 124.9(3) . . ?
 C16 C17 H17 119.3 . . ?
 C17 C17 C16 121.33(16) 2_656 . ?
 C17 C17 H17 119.3 2_656 . ?
 C16 C18 H18 120.2 . . ?
 C19 C18 C16 119.6(3) . . ?
 C19 C18 H18 120.2 . . ?
 C18 C19 H19 120.0 . . ?
 C18 C19 C20 120.1(3) . . ?
 C20 C19 H19 120.0 . . ?
 N1 C20 C19 121.9(3) . . ?
 N1 C20 H20 119.1 . . ?
 C19 C20 H20 119.1 . . ?
 N2 O7B O8B 46.3(9) . . ?
 N2 O8B O7B 42.8(7) . . ?
 O5 N3 C10 116.7(3) . . ?
 O6 N3 O5 125.0(3) . . ?
 O6 N3 C10 118.3(3) . . ?
 C9 C8 C13 119.3(2) . . ?
 C9 C8 C14 121.3(2) . . ?
 C13 C8 C14 119.4(2) . . ?
 C8 C9 H9 120.1 . . ?
 C10 C9 C8 119.8(2) . . ?
 C10 C9 H9 120.1 . . ?
 C9 C10 N3 117.3(2) . . ?
 C9 C10 C11 121.2(2) . . ?
 C11 C10 N3 121.5(2) . . ?
 C10 C11 Cl2 123.4(2) . . ?
 C12 C11 Cl2 118.0(2) . . ?
 C12 C11 C10 118.6(2) . . ?
 C11 C12 H12 119.7 . . ?
 C13 C12 C11 120.5(3) . . ?
 C13 C12 H12 119.7 . . ?
 C8 C13 H13 119.7 . . ?
 C12 C13 C8 120.5(3) . . ?
 C12 C13 H13 119.7 . . ?
 O3 C14 O4 124.1(3) . . ?
 O3 C14 C8 122.1(3) . . ?
 O4 C14 C8 113.8(2) . . ?

loop_
  _geom_torsion_atom_site_label_1
  _geom_torsion_atom_site_label_2
  _geom_torsion_atom_site_label_3
  _geom_torsion_atom_site_label_4
  _geom_torsion
  _geom_torsion_site_symmetry_1
  _geom_torsion_site_symmetry_2
  _geom_torsion_site_symmetry_3
  _geom_torsion_site_symmetry_4
  _geom_torsion_publ_flag
 Cu1 O1 C7 O2 -16.8(5) . . . . ?
 Cu1 O1 C7 C1 162.01(17) . . . . ?
 Cu1 N1 C15 C15 -2.3(3) . . . 2_656 ?
 Cu1 N1 C15 C16 177.85(19) . . . . ?
 Cu1 N1 C20 C19 -176.2(2) . . . . ?
 Cl1 C4 C5 C6 -179.3(2) . . . . ?
 O1 Cu1 O1 C7 -38.0(2) 2_656 . . . ?
 O1 Cu1 N1 C15 172.11(16) 2_656 . . . ?
 O1 Cu1 N1 C15 -50.8(5) . . . . ?
 O1 Cu1 N1 C20 126.3(4) . . . . ?
 O1 Cu1 N1 C20 -10.8(2) 2_656 . . . ?
 N1 Cu1 O1 C7 134.4(2) 2_656 . . . ?
 N1 Cu1 O1 C7 -174.7(4) . . . . ?
 N1 Cu1 N1 C15 0.81(11) 2_656 . . . ?
 N1 Cu1 N1 C20 177.9(3) 2_656 . . . ?
 N1 C15 C16 C17 178.1(2) . . . . ?
 N1 C15 C16 C18 -1.6(4) . . . . ?
 N2 C3 C4 Cl1 -0.8(4) . . . . ?
 N2 C3 C4 C5 178.6(3) . . . . ?
 C1 C2 C3 N2 -179.8(2) . . . . ?
 C1 C2 C3 C4 0.7(4) . . . . ?
 C2 C1 C6 C5 -1.8(4) . . . . ?
 C2 C1 C7 O2 -172.8(3) . . . . ?
 C2 C1 C7 O1 8.2(4) . . . . ?
 C2 C3 C4 Cl1 178.6(2) . . . . ?
 C2 C3 C4 C5 -1.9(4) . . . . ?
 C3 N2 O7B O8B -119.9(11) . . . . ?
 C3 N2 O8B O7B 127.6(10) . . . . ?
 C3 C4 C5 C6 1.2(5) . . . . ?
 C4 C5 C6 C1 0.6(5) . . . . ?
 C6 C1 C2 C3 1.1(4) . . . . ?
 C6 C1 C7 O2 8.2(4) . . . . ?
 C6 C1 C7 O1 -170.8(2) . . . . ?
 C7 C1 C2 C3 -177.9(2) . . . . ?
 C7 C1 C6 C5 177.2(3) . . . . ?
 C15 N1 C20 C19 0.8(4) . . . . ?
 C15 C15 C16 C17 -1.8(4) 2_656 . . . ?
 C15 C15 C16 C18 178.6(3) 2_656 . . . ?
 C15 C16 C17 C17 -0.3(5) . . . 2_656 ?
 C15 C16 C18 C19 1.6(4) . . . . ?
 C16 C18 C19 C20 -0.5(5) . . . . ?
 C17 C16 C18 C19 -178.1(3) . . . . ?
 C18 C16 C17 C17 179.3(3) . . . 2_656 ?
 C18 C19 C20 N1 -0.8(4) . . . . ?
 C20 N1 C15 C15 -179.7(3) . . . 2_656 ?
 C20 N1 C15 C16 0.4(4) . . . . ?
 O7B N2 C3 C2 -121.3(9) . . . . ?
 O7B N2 C3 C4 58.2(9) . . . . ?
 O8B N2 C3 C2 130.3(11) . . . . ?
 O8B N2 C3 C4 -50.2(11) . . . . ?
 Cl2 C11 C12 C13 178.6(2) . . . . ?
 O5 N3 C10 C9 43.4(4) . . . . ?
 O5 N3 C10 C11 -139.4(3) . . . . ?
 O6 N3 C10 C9 -135.0(3) . . . . ?
 O6 N3 C10 C11 42.2(4) . . . . ?
 N3 C10 C11 Cl2 7.3(4) . . . . ?
 N3 C10 C11 C12 -175.6(3) . . . . ?
 C8 C9 C10 N3 174.1(2) . . . . ?
 C8 C9 C10 C11 -3.1(4) . . . . ?
 C9 C8 C13 C12 1.0(4) . . . . ?
 C9 C8 C14 O3 173.7(3) . . . . ?
 C9 C8 C14 O4 -6.3(4) . . . . ?
 C9 C10 C11 Cl2 -175.6(2) . . . . ?
 C9 C10 C11 C12 1.5(4) . . . . ?
 C10 C11 C12 C13 1.4(5) . . . . ?
 C11 C12 C13 C8 -2.6(5) . . . . ?
 C13 C8 C9 C10 1.8(4) . . . . ?
 C13 C8 C14 O3 -4.9(4) . . . . ?
 C13 C8 C14 O4 175.1(3) . . . . ?
 C14 C8 C9 C10 -176.7(2) . . . . ?
 C14 C8 C13 C12 179.6(3) . . . . ?
 O7A N2 C3 C2 -83.4(5) . . . . ?
 O7A N2 C3 C4 96.1(5) . . . . ?
 O7A N2 O7B O8B 151.6(18) . . . . ?
 O7A N2 O8B O7B -17.5(11) . . . . ?
 O8A N2 C3 C2 70.9(7) . . . . ?
 O8A N2 C3 C4 -109.6(7) . . . . ?
 O8A N2 O7B O8B 48.2(9) . . . . ?
 O8A N2 O8B O7B -122.8(11) . . . . ?

_olex2_submission_special_instructions  'No special instructions were received'
