# Supplementary material for: Synthesis, Characterization, DNA/HSA Interactions, and Anticancer Activity of Two Novel Copper(II) Complexes with 4-Chloro-3-Nitrobenzoic Acid Ligand
Source: Molecules. 2021 Jul 1;26(13):4028. doi: 10.3390/molecules26134028 (PMC8271622; doi:10.3390/molecules26134028)
Supplement: Supplementary file 1 [file molecules-26-04028-s001.zip › Crystallographic Data/1.hkl]

   0   0   2 1278.14   21.48
   0   0   3    0.06    0.14
   0   0   4 2673.28   44.88
   0   0   5   -0.05    0.20
   0   0   6    0.94    0.35
   0   0   7    0.44    0.33
   0   0   8  117.53    3.37
   0   0   9   -0.10    0.44
   0   0   9   -0.39    0.49
   0   0  10   36.12    1.90
   0   0  10   34.66    1.82
   0   0  11    0.24    0.61
   0   0  11    0.12    0.52
   0   0  12   31.61    1.97
   0   0  12   35.86    2.06
   0   0 -12   32.10    0.88
   0   0  13    0.43    0.66
   0   0  13   -0.43    0.73
   0   0  14    5.23    1.10
   0   0  14    5.20    1.08
   0   0  15   -0.17    0.84
   0   0  16   14.10    1.66
   0  -2   0    0.90    0.10
   0  -2   0    0.85    0.12
   0  -2   1  155.86    3.08
   0  -2   1  155.99    3.06
   0  -2   1  162.49    2.84
   0  -2   2 2910.63   48.32
   0  -2   3 3340.96   55.62
   0  -2   4  126.88    2.88
   0  -2   5   48.85    1.60
   0  -2   6   46.27    1.69
   0  -2   7  121.70    3.31
   0  -2   8   78.79    2.59
   0  -2   8   70.32    2.49
   0  -2   9    8.90    0.95
   0  -2   9   10.76    0.98
   0  -2  10    6.13    0.86
   0  -2  10    5.56    0.84
   0  -2  11   50.45    2.38
   0  -2  11   52.39    2.41
   0  -2  12    3.15    0.89
   0  -2  12    4.30    0.88
   0  -2  13   15.35    1.47
   0  -2  13   18.12    1.58
   0  -2  14   14.44    1.47
   0  -2  14   15.47    1.52
   0  -2  15   20.74    1.83
   0  -2  16   -0.89    1.04
   0  -2 -16    0.78    0.34
   0  -4   0 1417.18   23.79
   0  -4   1  324.41    6.22
   0   4   1  333.12    5.79
   0  -4   1  323.82    6.13
   0  -4   1  326.15    6.05
   0  -4   2  149.20    2.90
   0   4   2  150.28    2.94
   0  -4   2  151.25    3.36
   0  -4   2  150.05    3.31
   0   4   2  152.84    2.92
   0  -4   2  152.26    2.92
   0  -4   3    0.65    0.20
   0   4   3    0.22    0.19
   0  -4   3    0.68    0.29
   0   4   3    0.20    0.18
   0  -4   3    0.35    0.26
   0  -4   4   43.10    1.37
   0   4   4   43.72    1.38
   0  -4   5  668.65   12.17
   0   4   5  680.20   12.17
   0   4   5  661.86   12.21
   0  -4   6   62.90    2.05
   0   4   6   63.08    2.04
   0   4   6   65.33    2.09
   0  -4   6   64.71    2.05
   0  -4   6   60.98    1.38
   0   4   7  125.66    3.37
   0  -4   7  124.84    3.39
   0   4   7  123.89    3.42
   0  -4   7  129.31    3.43
   0  -4   8   -0.17    0.46
   0   4   8    0.51    0.45
   0  -4   8    0.59    0.45
   0   4   8    0.69    0.48
   0  -4   9  165.38    4.41
   0   4   9  161.37    4.41
   0  -4   9  160.95    4.42
   0   4   9  171.45    4.46
   0   4  10   59.29    2.46
   0  -4  10   56.45    2.39
   0   4  10   56.23    2.39
   0  -4  10   57.21    2.43
   0   4  11   11.96    1.19
   0  -4  11   11.12    1.21
   0  -4  11   13.18    1.25
   0  -4  12    1.94    0.83
   0  -4  12    2.23    0.79
   0   4  12    0.65    0.72
   0   4  12    0.39    0.67
   0   4  13    8.47    1.16
   0  -4  13   10.65    1.23
   0   4  13    7.97    1.14
   0  -4  13    8.90    1.20
   0  -4  14   -0.61    0.86
   0   4  14    1.55    0.92
   0   4  14   -0.15    0.76
   0  -4  14   -0.31    0.80
   0  -4  15    1.65    0.97
   0   4  15    2.83    1.00
   0   4  16    0.18    0.93
   0  -4  16   -0.71    1.00
   0   6   0  356.04    6.89
   0   6  -1  283.40    5.77
   0  -6   1  283.14    5.52
   0  -6   1  281.72    5.69
   0   6   1  279.89    5.64
   0   6   1  290.36    5.30
   0   6  -2  195.92    4.34
   0   6   2  199.70    3.77
   0  -6   2  188.36    4.30
   0  -6   2  190.53    4.39
   0   6   2  201.45    3.65
   0  -6   2  195.35    3.62
   0  -6   2  191.80    4.21
   0  -6   2  197.01    3.63
   0  -6   3  112.63    2.45
   0   6   3  111.94    2.47
   0   6   3  120.00    2.53
   0  -6   3  115.26    3.01
   0  -6   3  116.67    3.11
   0  -6   3  108.95    2.45
   0  -6   4  134.63    3.52
   0  -6   4  132.91    3.00
   0   6   4  129.06    3.03
   0  -6   4  139.24    3.60
   0   6   4  134.39    3.01
   0  -6   4  137.35    3.04
   0  -6   5  167.54    3.77
   0   6   5  165.32    3.78
   0  -6   5  172.38    4.28
   0  -6   5  167.18    3.75
   0   6   5  168.28    3.75
   0  -6   6   71.32    2.25
   0  -6   6   75.36    2.28
   0   6   6   73.88    2.28
   0   6   6   76.71    2.30
   0  -6   6   74.14    2.56
   0   6   7    0.07    0.37
   0   6   7    0.30    0.39
   0  -6   7   -0.08    0.36
   0  -6   7   -0.07    0.39
   0   6   8  171.91    4.46
   0  -6   8  180.07    3.43
   0   6   8  167.92    4.38
   0  -6   8  169.00    4.41
   0  -6   8  172.80    4.40
   0  -6   9   59.13    2.36
   0   6   9   59.08    2.36
   0   6   9   64.91    2.41
   0  -6   9   64.41    2.46
   0   6  10   13.28    1.22
   0   6  10   13.68    1.18
   0  -6  10   14.07    1.21
   0  -6  10   11.26    1.12
   0   6  11   25.95    1.70
   0  -6  11   25.53    1.66
   0  -6  11   25.09    1.65
   0   6  11   28.98    1.76
   0   6  12    6.22    1.02
   0   6  12    6.40    1.02
   0  -6  12    6.59    1.06
   0  -6  12    5.75    0.99
   0  -6  13   -0.57    0.77
   0   6  13   -0.42    0.75
   0   6  13   -0.28    0.76
   0  -6  13    0.14    0.77
   0  -6  14    2.43    0.97
   0   6  14    1.35    0.85
   0  -6  14    1.83    0.91
   0   6  14    2.61    0.98
   0   6  15    2.81    1.06
   0  -6  15    1.31    0.93
   0   6  16   23.14    2.04
   0  -6  16   23.66    2.04
   0   8   0   31.15    1.38
   0   8   0   29.83    1.47
   0   8  -1   98.80    3.02
   0  -8   1  104.46    2.60
   0   8   1   99.79    2.78
   0   8  -1  103.90    2.90
   0  -8   2  363.01    7.29
   0   8   2  378.79    7.40
   0   8  -2  369.02    7.57
   0  -8   2  361.77    7.46
   0   8  -2  356.07    7.75
   0   8   2  370.16    6.33
   0   8   2  374.47    6.81
   0  -8   3   87.20    2.78
   0   8   3   92.07    2.01
   0  -8   3   87.49    1.96
   0  -8   3   92.96    1.97
   0  -8   3   90.69    2.65
   0   8   3   89.01    2.06
   0  -8   3   92.26    2.73
   0   8   4  115.27    2.68
   0  -8   4  115.41    3.28
   0  -8   4  116.78    2.67
   0  -8   4  118.52    3.45
   0  -8   4  118.65    3.37
   0   8   4  119.32    2.72
   0  -8   4  117.63    2.68
   0  -8   5   73.00    2.05
   0   8   5   71.57    2.07
   0   8   5   70.49    2.05
   0  -8   5   72.75    2.64
   0  -8   5   68.81    2.00
   0  -8   5   72.89    2.58
   0   8   6    0.38    0.36
   0  -8   6    0.32    0.48
   0   8   6    0.06    0.38
   0  -8   6    0.12    0.33
   0  -8   6    0.37    0.37
   0  -8   6    0.41    0.54
   0  -8   7    1.57    0.64
   0  -8   7    1.47    0.66
   0  -8   7    0.95    0.48
   0  -8   7    1.08    0.46
   0   8   7    1.54    0.48
   0   8   7    1.86    0.48
   0   8   8    6.40    0.78
   0  -8   8    4.14    0.82
   0   8   8    6.15    0.77
   0  -8   8    7.66    0.85
   0  -8   8    5.94    0.96
   0  -8   8    6.40    0.77
   0   8   9   45.62    2.04
   0  -8   9   54.48    2.18
   0   8   9   45.67    2.03
   0  -8   9   50.80    2.43
   0  -8   9   48.14    2.40
   0  -8   9   51.35    1.49
   0  -8   9   44.95    2.03
   0  -8  10    3.95    0.92
   0  -8  10    4.01    0.78
   0   8  10    2.99    0.72
   0  -8  10    1.92    0.76
   0   8  10    3.20    0.81
   0  -8  10    3.66    0.35
   0  -8  11   98.78    3.47
   0   8  11  104.52    3.53
   0  -8  11  103.91    3.92
   0   8  11  105.15    3.55
   0  -8  11  104.41    3.53
   0  -8  12    1.67    0.82
   0   8  12    1.41    0.75
   0   8  12    0.65    0.73
   0  -8  12    1.32    0.93
   0  -8  12    1.28    0.79
   0  -8  13   57.34    2.70
   0   8  13   52.97    2.62
   0   8  13   51.95    2.60
   0  -8  13   54.62    2.64
   0  -8  13   53.60    2.93
   0   8  14   20.50    1.74
   0  -8  14   21.31    1.83
   0  -8  14   23.78    2.09
   0   8  14   25.64    1.97
   0  -8  14   24.40    1.87
   0   8  15    7.81    1.35
   0  -8  15    7.53    1.32
   0   8  16    1.04    0.98
   0  -8  16    2.38    1.00
   0  10   0    0.17    0.50
   0  10   0    0.10    0.66
   0  10  -1  680.46   13.59
   0  10   1  692.60   13.18
   0  10  -1  699.35   13.29
   0  10   1  706.78   13.58
   0  10  -2   64.37    2.57
   0  10  -2   64.72    2.38
   0 -10   2   65.33    2.12
   0  10   2   64.06    2.29
   0  10   3   46.54    1.88
   0  10   3   43.66    1.00
   0 -10   3   46.40    1.83
   0 -10   3   45.31    1.92
   0 -10   4    0.09    0.46
   0  10   4    0.29    0.26
   0  10   4    0.39    0.26
   0 -10   4    0.09    0.44
   0 -10   4    0.56    0.23
   0 -10   5   17.33    0.86
   0 -10   5   16.56    1.32
   0  10   5   17.98    0.88
   0  10   5   17.51    0.77
   0 -10   5   18.13    0.86
   0  10   5   17.63    0.89
   0 -10   5   18.15    1.27
   0 -10   5   16.57    1.27
   0 -10   6    0.47    0.57
   0  10   6    0.30    0.36
   0 -10   6    0.45    0.35
   0 -10   6    0.34    0.55
   0 -10   6   -0.11    0.51
   0 -10   6   -0.11    0.34
   0  10   6   -0.18    0.38
   0 -10   7    2.59    0.53
   0  10   7    2.35    0.52
   0 -10   7    2.45    0.54
   0 -10   7    2.27    0.70
   0  10   7    2.89    0.56
   0 -10   7    3.91    0.82
   0 -10   7    1.09    0.59
   0 -10   8   77.63    2.54
   0  10   8   77.63    2.58
   0 -10   8   86.00    3.25
   0 -10   8   75.12    3.09
   0 -10   8   83.08    3.18
   0  10   8   74.80    2.53
   0 -10   8   79.23    2.58
   0  10   9   30.45    1.63
   0 -10   9   32.68    1.38
   0 -10   9   32.04    1.64
   0 -10   9   35.49    2.15
   0 -10   9   32.20    1.67
   0 -10   9   31.60    2.01
   0  10   9   34.82    1.73
   0 -10  10   21.77    1.46
   0 -10  10   18.85    0.97
   0 -10  10   22.89    1.81
   0 -10  10   22.68    1.81
   0  10  10   22.03    1.49
   0  10  10   22.38    1.49
   0 -10  10   21.28    1.44
   0 -10  11   26.81    0.97
   0 -10  11   26.44    1.70
   0 -10  11   27.53    2.06
   0 -10  11   23.79    1.90
   0 -10  11   27.64    1.70
   0  10  11   22.12    1.59
   0  10  11   23.59    1.59
   0 -10  12   27.28    1.77
   0 -10  12   25.57    1.74
   0  10  12   24.76    1.71
   0 -10  12   23.39    1.97
   0  10  12   25.92    1.80
   0 -10  12   27.57    2.09
   0 -10  13   18.24    1.59
   0 -10  13   19.81    1.65
   0 -10  13   19.56    1.91
   0  10  13   21.80    1.72
   0 -10  13   18.79    1.83
   0  10  13   22.21    1.69
   0 -10  14    9.88    1.31
   0 -10  14    8.90    1.52
   0 -10  14   11.80    1.41
   0  10  14    8.43    1.30
   0 -10  15    3.72    1.10
   0  10  15    4.28    1.12
   0  12   0    9.65    1.13
   0  12   0    8.22    0.97
   0  12  -1   33.75    1.97
   0  12  -1   36.38    1.81
   0  12   1   34.91    1.97
   0  12   1   31.94    1.70
   0  12   2   33.94    1.73
   0  12   2   28.92    1.83
   0  12  -2   30.58    1.69
   0  12  -2   29.42    1.82
   0 -12   3    3.06    0.60
   0  12   3    2.83    0.65
   0  12   4   14.27    1.15
   0 -12   4   16.68    1.29
   0 -12   5    2.67    0.34
   0 -12   5    3.83    0.79
   0 -12   5    3.57    0.75
   0  12   5    4.43    0.78
   0  12   5    3.57    0.38
   0 -12   6   75.56    2.98
   0  12   6   75.03    1.86
   0 -12   6   76.93    2.92
   0  12   6   77.97    2.12
   0 -12   6   75.48    2.03
   0 -12   7   77.57    2.29
   0 -12   7   79.39    3.18
   0  12   7   78.15    1.94
   0  12   7   77.12    2.32
   0 -12   7   82.22    3.14
   0 -12   7   80.58    3.20
   0  12   8   15.81    1.07
   0 -12   8   18.30    1.56
   0 -12   8   14.60    1.54
   0 -12   8   16.26    1.06
   0  12   8   17.68    1.12
   0 -12   8   16.21    1.55
   0  12   8   15.25    0.78
   0 -12   8   16.96    1.09
   0 -12   9   12.85    1.04
   0  12   9   12.23    1.06
   0 -12   9   13.33    1.06
   0 -12   9   13.58    1.48
   0 -12   9   11.14    1.37
   0 -12   9   12.18    1.47
   0  12   9   12.94    1.11
   0  12  10   28.41    1.61
   0 -12  10   28.33    1.60
   0  12  10   30.31    1.66
   0 -12  10   27.46    1.36
   0 -12  10   27.93    2.05
   0 -12  10   29.74    2.12
   0 -12  10   30.83    2.13
   0 -12  10   27.71    1.58
   0 -12  11    0.87    0.93
   0 -12  11    1.53    0.91
   0 -12  11    1.07    0.66
   0  12  11    2.63    0.78
   0  12  11    2.62    0.81
   0 -12  11    0.96    0.69
   0 -12  11    1.88    1.00
   0 -12  12   19.41    1.88
   0 -12  12   23.76    2.05
   0  12  12   20.45    1.57
   0 -12  12   21.72    1.92
   0  12  12   19.00    1.53
   0 -12  12   22.61    1.59
   0  12  13   -0.52    0.74
   0 -12  13    0.13    0.73
   0  12  13    0.13    0.75
   0  12  14   17.08    1.62
   0  12  15    1.21    0.93
   0  14   0    1.86    0.74
   0  14   0    1.19    0.79
   0  14  -1   13.70    1.27
   0  14   1   17.16    1.38
   0  14  -1   17.96    1.61
   0  14   1   16.49    1.56
   0  14  -2   -0.15    0.80
   0  14   2    0.23    0.67
   0  14   2   -0.44    0.74
   0  14  -2    0.48    0.68
   0  14   3   28.60    1.97
   0  14   3   36.28    1.94
   0  14   4   29.21    1.77
   0  14   4   30.06    2.03
   0 -14   5   10.88    1.12
   0  14   5   12.88    1.27
   0  14   6   24.20    1.65
   0 -14   6   22.20    1.68
   0 -14   6   23.03    1.63
   0 -14   7    0.55    0.76
   0  14   7   -0.24    0.67
   0  14   7    0.61    0.37
   0 -14   7    0.66    0.82
   0 -14   8   48.72    2.53
   0 -14   8   43.77    2.47
   0  14   8   49.64    1.71
   0 -14   9    2.33    0.96
   0 -14   9    0.63    0.86
   0  14   9    1.62    0.56
   0  14  10   25.80    1.47
   0 -14  10   22.67    1.93
   0 -14  10   23.93    2.01
   0 -14  10   23.64    1.99
   0 -14  11    2.66    1.08
   0  14  11    2.36    0.73
   0  16   0    8.37    1.17
   0  16  -1   10.19    1.23
   0  16   1   10.63    1.26
   0  16   2    0.91    0.72
   0  16   3   47.17    2.41
   0  16   4    0.39    0.78
   0  16   5   15.77    1.50
   0  16   6   -0.13    0.80
   0 -16   7   32.70    2.02
   0  16   7   32.97    2.06
   0 -16   8    1.58    0.94
   0 -16   8    0.45    0.92
   0 -16   9    9.30    1.36
  -1  -1  16    1.06    0.92
  -1  -1  15    2.78    1.00
   1  -1 -15    5.12    0.42
  -1  -1  14    7.01    1.14
  -1  -1  14    7.47    1.15
  -1  -1  13   64.26    2.87
  -1  -1  13   59.54    2.78
  -1  -1  12   24.35    1.73
  -1  -1  12   23.03    1.65
  -1  -1  11   94.16    3.33
  -1  -1  11   97.01    3.40
   1   1 -10   24.47    0.65
  -1  -1  10   27.35    1.62
  -1  -1  10   26.98    1.60
  -1  -1   9  119.86    3.55
  -1  -1   9  115.96    3.55
  -1  -1   8    0.34    0.44
  -1  -1   8    0.33    0.40
  -1  -1   7  156.73    3.96
  -1  -1   7  157.65    3.94
  -1  -1   6   26.75    1.25
  -1  -1   6   24.95    1.19
  -1  -1   5  164.94    3.75
  -1  -1   4  315.47    6.09
  -1  -1   3   47.69    1.33
  -1  -1   2  202.60    3.80
   1  -1  -2  203.47    3.80
  -1  -1   1    8.91    0.34
  -1  -1   1    0.43    0.09
   1  -1   1   38.66    0.65
  -1  -1  -1    4.93    0.27
   1  -1   2  211.93    3.95
  -1  -1  -2  208.82    3.94
   1  -1   3    5.77    0.42
  -1  -1  -3    7.15    0.46
  -1  -1  -4    8.71    0.58
   1  -1   4    7.98    0.57
   1  -1   5  107.98    2.75
   1  -1   6    0.19    0.30
   1  -1   7    4.24    0.58
   1  -1   8   50.96    2.05
   1  -1   9   93.36    3.08
   1  -1  10   92.04    3.17
   1  -1  11  161.39    4.76
   1  -1  11  171.51    4.83
   1  -1  12   19.55    1.54
   1  -1  12   23.80    1.68
   1  -1  13    3.30    0.87
   1  -1  13    2.45    0.86
   1  -1  14   20.01    1.74
  -1  -1 -14   23.53    0.77
   1  -1  14   20.64    1.75
   1  -1  15   14.14    1.64
   1  -1  16   -0.18    0.96
  -1  -3  16   12.78    1.59
  -1   3  16   11.87    1.59
  -1  -3  15   21.18    1.81
  -1   3  15   18.77    1.78
  -1   3  14   34.61    2.22
  -1   3  14   37.88    2.28
  -1  -3  14   36.46    2.29
  -1  -3  14   37.48    2.25
  -1  -3  13   -0.28    0.75
  -1   3  13    0.14    0.70
  -1  -3  13    1.42    0.77
  -1   3  13    0.14    0.76
  -1   3  12   41.59    2.26
  -1  -3  12   48.66    2.40
  -1   3  12   47.81    2.35
  -1  -3  12   44.98    2.31
  -1   3  11    6.78    0.99
  -1   3  11    6.59    0.95
  -1  -3  11    7.87    1.03
  -1  -3  11    7.16    1.02
  -1  -3  10  144.99    4.19
  -1   3  10  144.15    4.16
  -1  -3  10  143.40    4.15
  -1   3  10  138.16    4.13
  -1  -3   9    0.75    0.46
  -1   3   9    0.66    0.51
  -1   3   9    1.75    0.61
  -1  -3   9    0.87    0.49
  -1  -3   8    7.49    0.80
  -1   3   8    7.59    0.82
  -1   3   8    9.81    0.87
  -1  -3   8    8.71    0.84
  -1   3   7  523.31   10.18
  -1   3   7  514.46   10.10
  -1  -3   7  525.77   10.19
  -1  -3   7  525.35   10.13
  -1  -3   6  390.11    6.71
  -1  -3   6  405.75    7.79
  -1   3   6  384.23    7.68
  -1  -3   6  397.45    7.70
  -1  -3   5   -0.04    0.14
  -1   3   5    0.15    0.28
  -1   3   5    0.49    0.27
  -1  -3   5    0.10    0.28
  -1  -3   5    0.32    0.31
  -1  -3   4   86.05    2.20
  -1   3   4   86.56    2.21
  -1  -3   3  150.96    3.06
  -1   3   3  141.36    3.04
  -1  -3   3  144.47    3.27
  -1   3   2  226.92    4.29
  -1  -3   2  230.17    4.63
  -1  -3   2  236.01    4.29
  -1  -3   2  242.13    4.65
  -1  -3   1   95.60    2.18
   1   3  -1   90.75    2.18
   1  -3  -1   90.13    1.78
  -1  -3   1   92.89    2.07
   1   3  -1   94.90    1.77
  -1  -3   1   95.00    2.13
   1  -3   0  410.61    7.17
   1  -3   1   97.91    1.89
   1  -3   1   99.34    2.18
   1  -3   1   98.03    2.13
   1   3   1   94.36    1.91
  -1  -3  -1  101.41    1.90
   1  -3   2  587.55   10.20
  -1   3  -2  572.76   10.17
   1  -3   2  602.37   10.48
   1   3   2  595.98   10.22
  -1  -3  -2  594.20   10.20
   1  -3   3  897.06   15.43
   1   3   3  898.53   15.44
  -1  -3  -3  887.65   15.42
   1   3   4 1249.73   21.34
   1  -3   4 1228.54   21.34
   1  -3   5    0.70    0.29
   1   3   5    0.92    0.31
   1  -3   6   77.39    2.32
   1   3   6   72.95    2.28
   1  -3   7   13.39    0.96
   1   3   7   13.42    0.97
   1   3   8   94.61    2.96
   1  -3   8   95.01    2.97
   1   3   9    1.17    0.52
   1  -3   9    1.17    0.54
   1  -3  10    9.55    1.04
   1  -3  10   10.44    1.09
   1   3  10   10.24    1.08
   1   3  10   11.94    1.12
   1  -3  11   78.39    3.05
   1   3  11   83.26    3.12
   1  -3  11   81.88    3.09
   1   3  11   78.38    3.06
   1  -3  12   48.33    2.41
   1   3  12   53.03    2.54
   1  -3  12   49.51    2.47
   1   3  12   48.88    2.43
   1  -3  13    1.15    0.83
   1   3  13    1.30    0.81
   1   3  13    1.85    0.83
   1  -3  13    1.57    0.78
   1   3  14   40.28    2.38
   1   3  14   42.71    2.44
   1  -3  14   45.75    2.51
   1  -3  14   40.52    2.41
   1   3  15    2.02    0.93
   1  -3  15    1.84    0.96
   1   3  16   14.22    1.65
   1  -3  16   14.66    1.64
  -1  -5  16   -0.52    0.90
  -1   5  16    0.18    0.88
  -1   5  15    8.39    1.36
  -1  -5  15    6.16    1.23
  -1  -5  14   41.00    2.37
  -1   5  14   39.26    2.35
  -1  -5  14   42.07    2.41
  -1   5  14   43.97    2.45
  -1  -5  13   29.46    1.98
  -1   5  13   34.84    2.12
  -1   5  13   36.12    2.10
  -1  -5  13   34.03    2.05
  -1   5  12    0.13    0.60
  -1  -5  12    0.38    0.68
  -1   5  12    2.07    0.73
  -1  -5  12    0.91    0.72
  -1  -5  11    5.60    0.91
  -1   5  11    5.51    0.91
  -1  -5  11    3.97    0.82
  -1   5  11    4.87    0.82
  -1   5  10   14.31    1.20
  -1  -5  10   15.72    1.26
  -1   5  10   13.38    1.18
  -1  -5  10   15.01    1.22
  -1   5   9   33.24    1.68
  -1  -5   9   34.19    1.73
  -1  -5   9   30.70    1.68
  -1   5   9   32.50    1.70
  -1  -5   8   81.83    1.74
  -1  -5   8   80.12    2.67
  -1   5   8   81.81    2.71
  -1  -5   8   83.87    2.69
  -1   5   8   78.79    2.62
  -1  -5   7   57.65    2.03
  -1   5   7   57.28    2.06
  -1  -5   7   56.41    1.43
  -1   5   7   55.69    1.99
  -1  -5   7   56.96    2.05
  -1  -5   6    3.91    0.50
  -1  -5   6    4.07    0.52
  -1   5   6    3.62    0.50
  -1  -5   6    4.14    0.37
  -1   5   6    3.55    0.51
  -1  -5   6    4.62    0.63
  -1  -5   5   26.92    1.14
  -1  -5   5   27.15    1.37
  -1   5   5   26.94    1.13
  -1  -5   5   29.21    1.20
  -1   5   5   29.56    1.22
  -1   5   4   56.48    1.57
  -1  -5   4   52.27    1.58
  -1  -5   4   51.24    1.86
  -1   5   4   52.79    1.60
  -1  -5   4   54.88    1.94
  -1  -5   4   53.16    1.55
  -1  -5   3    1.07    0.22
  -1   5   3    1.53    0.24
  -1   5   3    1.04    0.22
  -1  -5   3    1.24    0.24
  -1  -5   3    1.06    0.33
  -1  -5   2   51.64    1.58
  -1   5   2   53.26    1.12
  -1  -5   2   48.45    1.62
  -1  -5   2   53.17    1.21
  -1   5   2   53.49    1.20
  -1  -5   2   51.05    1.69
  -1   5   1  321.82    6.03
  -1  -5   1  316.63    6.23
  -1  -5   1  324.04    6.09
  -1   5   0  499.64    8.90
   1   5   0  468.43    8.99
   1   5   0  496.29    8.80
   1  -5   0  495.95    8.63
   1   5   1  898.18   15.37
   1  -5   1  927.79   15.32
   1  -5   1  907.02   15.94
  -1   5  -1  932.33   16.00
   1   5   1  922.52   15.70
   1  -5   2  606.50   11.13
   1  -5   2  615.39   10.61
   1  -5   2  608.46   11.22
   1   5   2  623.84   10.64
   1  -5   3  485.02    8.75
   1  -5   3  481.33    9.19
   1   5   3  494.64    8.77
   1  -5   3  491.26    9.28
   1  -5   4  146.74    3.31
   1  -5   4  149.99    3.69
   1  -5   4  153.07    3.69
   1   5   4  151.07    3.34
   1   5   5  194.04    4.27
   1  -5   5  196.09    4.29
   1   5   6   37.66    1.51
   1  -5   6   35.97    1.50
   1  -5   7   28.00    0.79
   1   5   7   26.43    1.35
   1  -5   7   27.40    1.38
   1   5   8    0.17    0.43
   1   5   8   -0.26    0.43
   1  -5   8    0.43    0.47
   1   5   9    0.10    0.49
   1   5   9   -0.10    0.48
   1  -5   9    0.49    0.46
   1  -5   9    1.37    0.58
   1  -5  10   30.75    1.76
   1  -5  10   35.05    1.86
   1   5  10   34.27    1.84
   1   5  10   34.69    1.85
   1  -5  11   34.89    1.94
   1   5  11   35.82    1.96
   1   5  11   35.45    1.98
   1  -5  11   35.66    1.97
   1   5  12    3.98    0.89
   1  -5  12    2.90    0.86
   1  -5  12    2.37    0.84
   1   5  12    1.96    0.75
   1   5  13    1.13    0.76
   1   5  13    2.31    0.89
   1  -5  13    1.86    0.83
   1  -5  13    2.15    0.89
   1  -5  14    2.33    0.96
   1  -5  14    0.31    0.81
   1   5  14   -0.31    0.80
   1   5  14    0.15    0.81
   1   5  15   47.43    2.69
   1  -5  15   57.77    2.93
   1   5  16   15.92    1.77
   1  -5  16   13.11    1.66
  -1   7  16    0.87    1.09
  -1  -7  16    0.34    0.97
  -1  -7  15   28.63    2.14
  -1   7  15   33.90    2.34
  -1  -7  14   54.04    2.75
  -1   7  14   56.26    2.77
  -1  -7  14   49.70    2.64
  -1   7  14   50.99    2.65
  -1  -7  13    3.45    0.98
  -1   7  13    4.45    0.88
  -1  -7  13    5.18    0.96
  -1   7  13    4.06    0.99
  -1   7  12   -0.38    0.79
  -1  -7  12   -0.25    0.77
  -1   7  12   -0.26    0.69
  -1  -7  12   -0.52    0.75
  -1  -7  11  129.81    4.39
  -1  -7  11  122.62    3.91
  -1   7  11  124.42    3.94
  -1  -7  11  124.85    3.96
  -1   7  11  127.34    3.96
  -1   7  10   22.36    1.46
  -1  -7  10   19.42    1.58
  -1  -7  10   17.28    1.33
  -1   7  10   19.48    1.38
  -1  -7  10   19.53    0.63
  -1  -7  10   20.34    1.42
  -1   7   9    0.09    0.53
  -1   7   9    0.29    0.47
  -1  -7   9    0.09    0.52
  -1  -7   9    1.26    0.32
  -1  -7   9    1.27    0.67
  -1  -7   9    1.63    0.54
  -1   7   8   20.53    1.30
  -1   7   8   22.86    1.31
  -1  -7   8   22.24    0.96
  -1  -7   8   23.39    1.34
  -1  -7   8   22.09    1.52
  -1  -7   8   24.00    1.35
  -1   7   7   26.83    1.36
  -1  -7   7   27.68    1.37
  -1   7   7   29.12    1.38
  -1  -7   7   27.31    1.64
  -1  -7   7   26.38    1.57
  -1  -7   7   27.53    1.37
  -1  -7   6   20.28    1.06
  -1  -7   6   22.77    1.14
  -1  -7   6   20.28    1.36
  -1   7   6   23.21    1.13
  -1  -7   6   19.42    1.34
  -1   7   6   24.44    1.19
  -1  -7   5   12.33    0.76
  -1   7   5   12.45    0.78
  -1  -7   5   11.11    0.97
  -1   7   5   10.81    0.71
  -1  -7   5   10.45    0.97
  -1  -7   5   11.71    0.74
  -1  -7   4   53.21    2.08
  -1  -7   4   55.21    2.04
  -1   7   4   54.18    1.61
  -1  -7   4   54.51    1.58
  -1  -7   4   52.34    1.98
  -1  -7   4   56.23    1.58
  -1   7   4   56.24    1.58
  -1   7   3   12.40    0.57
  -1  -7   3   13.43    0.91
   1   7  -3   12.16    0.90
  -1  -7   3   12.71    0.95
  -1  -7   3   13.17    0.59
  -1   7   3   12.12    0.50
  -1  -7   3   12.30    0.86
  -1   7   3   12.94    0.60
  -1  -7   3   12.44    0.57
  -1  -7   2  111.99    2.18
  -1  -7   2  114.88    2.87
  -1   7   2  115.22    2.18
  -1  -7   2  109.88    2.99
  -1  -7   1  109.16    2.71
   1   7  -1  108.69    2.96
  -1   7   1  113.59    2.78
   1  -7   0   43.39    1.28
  -1   7   0   44.28    1.54
   1   7   0   42.38    1.62
  -1   7   0   45.62    1.70
  -1   7  -1  378.98    7.40
   1   7   1  387.54    7.04
   1   7   1  368.93    7.42
  -1   7  -1  379.67    7.62
   1  -7   1  365.07    7.27
   1  -7   1  374.39    7.13
   1   7   2  159.20    3.03
   1   7   2  153.33    3.29
   1  -7   2  160.88    3.64
  -1   7  -2  161.46    3.78
   1  -7   2  157.50    2.97
   1  -7   2  154.92    2.97
   1  -7   2  150.67    3.68
  -1   7  -2  162.54    3.96
   1  -7   3  362.08    7.45
   1  -7   3  367.05    7.38
   1  -7   3  368.04    6.66
   1   7   3  364.81    6.69
   1  -7   3  353.33    6.64
   1   7   3  369.08    6.69
   1  -7   4  431.15    7.97
   1   7   4  424.55    8.01
   1   7   4  425.04    8.00
   1  -7   4  432.51    8.63
   1  -7   4  428.39    8.01
   1  -7   4  439.33    8.73
   1  -7   5  185.68    4.56
   1  -7   5  174.90    3.96
   1  -7   5  177.90    3.97
   1   7   5  181.96    4.01
   1  -7   5  175.60    4.51
   1   7   5  173.44    3.98
   1  -7   6    2.91    0.47
   1  -7   6    2.54    0.62
   1  -7   6    2.88    0.50
   1   7   6    3.60    0.53
   1   7   6    3.39    0.55
   1  -7   6    2.87    0.67
   1  -7   7  137.23    4.02
   1  -7   7  137.66    3.62
   1  -7   7  140.82    3.66
   1  -7   7  134.93    3.99
   1   7   7  131.57    3.59
   1   7   7  143.25    3.67
   1  -7   8   10.35    0.93
   1  -7   8   13.69    1.09
   1   7   8   11.41    0.97
   1  -7   8   10.82    1.09
   1   7   8   11.24    0.97
   1  -7   9  178.68    4.64
   1   7   9  172.19    4.58
   1  -7   9  174.55    3.34
   1  -7   9  166.52    4.57
   1   7   9  177.48    4.62
   1   7  10   50.42    2.27
   1  -7  10   52.26    2.31
   1   7  10   54.26    2.33
   1  -7  10   52.21    2.32
   1  -7  11    1.80    0.70
   1   7  11    2.41    0.73
   1   7  11    1.07    0.68
   1  -7  11    0.96    0.68
   1  -7  12   32.48    2.01
   1  -7  12   29.21    1.95
   1   7  12   32.84    1.99
   1   7  13   53.17    2.63
   1  -7  13   50.69    2.58
   1  -7  13   55.83    2.71
   1   7  13   54.37    2.65
   1  -7  14    1.22    0.82
   1  -7  14    0.46    0.91
   1   7  14    0.77    0.91
   1   7  14    0.45    0.81
   1   7  15    9.28    1.39
   1  -7  15    7.86    1.39
   1   7  16    0.18    0.96
   1  -7  16    1.04    0.99
  -1   9  16   -0.51    0.93
  -1  -9  15    4.54    1.20
  -1   9  15    8.62    1.33
  -1  -9  14    0.19    0.98
  -1   9  14   -0.15    0.87
  -1  -9  14   -0.29    0.82
  -1   9  14    0.74    0.88
  -1  -9  14    0.75    0.92
  -1  -9  13    0.27    0.81
  -1  -9  13    1.27    0.95
  -1   9  13    0.14    0.83
  -1  -9  13   -0.14    0.80
  -1   9  13   -0.14    0.78
  -1   9  12   46.06    2.33
  -1  -9  12   46.39    2.65
  -1   9  12   47.53    2.31
  -1  -9  12   46.84    2.34
  -1  -9  12   45.80    2.67
  -1  -9  12   49.66    2.40
  -1  -9  11   19.17    1.47
  -1  -9  11   22.34    1.81
  -1   9  11   21.19    1.52
  -1  -9  11   22.35    1.54
  -1  -9  11   19.69    0.76
  -1   9  11   19.73    1.51
  -1  -9  11   18.34    1.68
  -1  -9  10    2.07    0.82
  -1  -9  10    2.54    0.92
  -1  -9  10    3.59    0.69
  -1  -9  10    3.44    0.76
  -1   9  10    2.80    0.72
  -1  -9  10    2.71    0.46
  -1   9  10    2.85    0.77
  -1  -9   9   -0.19    0.51
  -1  -9   9    0.98    0.77
  -1   9   9   -0.37    0.49
  -1  -9   9    0.28    0.66
  -1  -9   9    0.16    0.35
  -1   9   9   -0.09    0.49
  -1  -9   9   -0.09    0.49
  -1  -9   8   75.56    2.51
  -1  -9   8   68.57    2.39
  -1   9   8   74.17    2.49
  -1  -9   8   74.44    3.00
  -1  -9   8   70.23    2.94
  -1   9   8   68.18    2.39
  -1  -9   7    0.37    0.60
  -1   9   7    0.56    0.38
  -1  -9   7    0.35    0.42
  -1  -9   7    0.55    0.40
  -1  -9   7    0.35    0.58
  -1   9   7    0.59    0.43
  -1  -9   7    0.36    0.52
  -1  -9   6   19.50    1.40
  -1  -9   6   18.74    1.01
  -1  -9   6   16.56    1.29
  -1  -9   6   20.19    1.45
  -1  -9   6   18.46    0.98
  -1   9   6   18.34    1.00
  -1   9   6   19.63    1.05
  -1   9   5  109.20    2.29
  -1   9   5  102.28    2.60
  -1  -9   5  102.98    2.59
  -1  -9   5  108.11    2.62
  -1   9   5  104.48    2.66
  -1  -9   5  104.92    3.34
  -1  -9   5  106.58    3.41
  -1  -9   5  108.04    3.31
  -1  -9   4   86.79    2.93
  -1   9   4   86.50    2.08
  -1   9   4   85.49    1.91
  -1  -9   4   85.07    2.06
  -1  -9   4   85.79    2.76
  -1  -9   4   90.36    2.90
  -1  -9   3    8.71    0.42
   1   9  -3    9.71    0.92
  -1  -9   3    9.03    0.85
  -1   9   3   10.26    0.46
  -1  -9   3    9.59    0.81
   1   9  -2  145.41    3.81
  -1  -9   2  134.77    3.44
  -1   9   2  131.90    3.48
   1   9  -2  131.73    3.90
  -1  -9   2  144.77    3.69
  -1   9   1   11.32    0.96
   1   9  -1   10.20    1.02
  -1   9   1   10.35    0.83
   1   9  -1   12.39    0.96
  -1   9   0   71.27    2.49
  -1   9   0   68.33    2.24
   1   9   0   70.97    2.38
   1   9   1   30.14    1.46
  -1   9  -1   28.91    1.41
   1  -9   1   30.75    1.21
  -1   9  -1   28.57    1.54
  -1   9  -2   44.87    1.83
   1   9   2   46.38    1.84
  -1   9  -2   45.90    2.00
   1  -9   2   46.58    1.78
   1  -9   2   47.48    1.71
   1   9   2   49.27    1.51
   1  -9   3   41.40    1.10
   1   9   3   41.94    1.16
   1  -9   3   39.98    1.09
   1  -9   3   43.69    1.73
   1   9   3   42.31    1.36
   1  -9   3   46.10    1.83
   1  -9   4    4.44    0.67
   1  -9   4    3.54    0.68
   1  -9   4    3.71    0.40
   1  -9   4    4.24    0.67
   1   9   4    5.46    0.48
   1   9   4    4.72    0.44
   1  -9   4    3.73    0.39
   1  -9   5   36.36    1.76
   1  -9   5   31.67    1.25
   1  -9   5   33.22    1.75
   1  -9   5   34.49    1.29
   1   9   5   34.54    1.33
   1   9   5   33.53    1.30
   1  -9   6  205.92    5.33
   1   9   6  204.68    4.63
   1  -9   6  205.02    4.60
   1   9   6  213.21    4.67
   1  -9   6  201.40    4.57
   1  -9   6  209.24    5.38
   1  -9   7  128.52    4.00
   1  -9   7  124.53    3.99
   1   9   7  126.89    3.44
   1   9   7  130.45    3.46
   1  -9   7  131.16    3.44
   1  -9   7  135.48    3.47
   1   9   8   -0.17    0.51
   1  -9   8    1.09    0.46
   1  -9   8    0.13    0.59
   1   9   8    0.60    0.51
   1  -9   8    1.01    0.48
   1  -9   8   -0.13    0.57
   1  -9   9   -0.13    0.71
   1   9   9    0.10    0.47
   1  -9   9    0.76    0.60
   1  -9   9   -0.09    0.33
   1  -9   9   -0.14    0.74
   1   9   9    0.19    0.54
   1  -9   9   -0.09    0.54
   1  -9  10  283.38    6.67
   1   9  10  282.60    6.66
   1  -9  10  275.33    7.23
   1   9  10  294.23    6.73
   1  -9  10  277.88    5.35
   1  -9  10  293.29    7.29
   1  -9  10  279.24    6.65
   1   9  11   39.03    2.05
   1   9  11   37.13    2.01
   1  -9  11   41.27    2.38
   1  -9  11   36.10    1.97
   1  -9  11   37.87    2.30
   1  -9  11   38.70    2.05
   1  -9  12   75.35    3.37
   1  -9  12   75.50    3.06
   1   9  12   82.32    3.16
   1  -9  12   76.33    3.42
   1  -9  12   70.75    2.97
   1   9  12   80.51    3.13
   1   9  13    7.01    1.15
   1   9  13    6.34    1.12
   1  -9  13    7.08    1.22
   1  -9  13    5.15    1.10
   1  -9  13    5.27    1.03
   1  -9  14    8.25    1.38
   1  -9  14    9.73    1.33
   1  -9  14    9.42    1.30
   1   9  14    8.81    1.36
   1   9  15    0.98    0.94
   1  -9  15    1.12    1.00
  -1 -11  15   -0.45    0.97
  -1  11  15    0.46    0.90
  -1  11  14    0.57    0.82
  -1 -11  14    1.97    0.97
  -1  11  13    0.67    0.74
  -1 -11  13    1.69    0.81
  -1 -11  13    0.93    0.73
  -1 -11  13    1.34    0.99
  -1 -11  13    2.29    1.06
  -1  11  13    0.40    0.79
  -1 -11  13    0.93    0.98
  -1  11  12   -0.12    0.67
  -1  11  12    0.49    0.76
  -1 -11  12    0.24    0.75
  -1 -11  12    0.72    0.85
  -1 -11  12    0.54    0.91
  -1 -11  12    0.53    0.95
  -1 -11  12   -0.12    0.73
  -1 -11  11   18.51    1.75
  -1  11  11   19.00    1.46
  -1  11  11   18.26    1.40
  -1 -11  11   19.27    1.43
  -1 -11  11   20.08    1.49
  -1 -11  11   21.43    1.90
  -1 -11  11   22.03    1.90
  -1 -11  10   13.07    0.93
  -1 -11  10   12.14    1.48
  -1 -11  10   11.26    1.10
  -1 -11  10    8.73    1.27
  -1  11  10   11.17    1.12
  -1 -11  10   15.66    1.51
  -1 -11  10   11.76    1.10
  -1  11  10   11.42    1.08
  -1 -11   9    4.55    0.99
  -1 -11   9    4.98    1.07
  -1  11   9    6.48    0.83
  -1 -11   9    6.57    0.75
  -1 -11   9    7.82    0.91
  -1  11   9    6.33    0.83
  -1 -11   9    5.49    1.08
  -1 -11   9    6.49    0.84
  -1  11   8   33.79    1.56
  -1 -11   8   28.62    1.91
  -1 -11   8   31.17    1.47
  -1  11   8   30.58    1.48
  -1 -11   8   29.08    1.45
  -1 -11   8   28.33    1.86
  -1 -11   8   32.35    2.05
  -1 -11   7    4.02    0.91
  -1 -11   7    3.48    0.83
  -1  11   7    3.69    0.36
  -1  11   7    3.47    0.58
  -1 -11   7    2.74    0.76
  -1  11   7    3.61    0.59
  -1 -11   7    2.78    0.51
  -1 -11   6   14.89    0.84
  -1 -11   6   14.76    1.34
  -1  11   6   15.38    0.61
  -1  11   6   14.08    0.84
  -1 -11   6   13.40    1.23
  -1 -11   6   15.36    1.26
  -1 -11   5   30.82    1.08
  -1  11   5   34.00    1.15
  -1 -11   5   31.24    1.77
  -1 -11   5   29.95    1.68
  -1  11   4   36.69    1.70
  -1 -11   4   35.56    1.81
  -1 -11   4   33.67    1.67
  -1 -11   4   35.25    0.93
  -1  11   4   35.77    0.96
  -1 -11   3    4.08    0.61
  -1  11   3    5.73    0.73
   1  11  -3    4.16    0.77
  -1  11   2   20.52    1.29
   1  11  -2   24.08    1.49
   1  11  -2   20.90    1.51
  -1  11   2   24.25    1.55
   1  11  -1  309.10    7.29
  -1  11   1  301.77    6.68
  -1  11   1  298.12    7.10
   1  11  -1  310.90    6.99
   1  11   0    0.23    0.63
  -1  11   0   -0.35    0.49
  -1  11   0   -0.11    0.55
   1  11   0    0.77    0.60
  -1  11  -1   41.89    1.90
   1  11   1   40.91    2.07
  -1  11  -1   41.78    2.06
   1  11   1   41.44    1.92
  -1  11  -2    0.11    0.62
  -1  11  -2    0.37    0.49
   1  11   2    0.37    0.47
   1  11   2    0.35    0.58
   1 -11   2    0.20    0.37
   1 -11   3   31.05    1.49
   1  11   3   26.40    1.51
   1 -11   3   30.32    1.55
   1  11   3   28.91    1.15
   1 -11   4   22.00    0.73
   1  11   4   21.15    1.36
   1  11   4   22.30    0.98
   1  11   4   20.48    0.77
   1 -11   4   19.04    1.29
   1 -11   4   23.51    1.39
   1 -11   5    0.84    0.31
   1  11   5    1.53    0.37
   1 -11   5    2.13    0.62
   1  11   5    1.60    0.39
   1 -11   5    1.75    0.34
   1 -11   5    1.37    0.57
   1  11   5    1.16    0.34
   1 -11   6    0.81    0.35
   1 -11   6    0.96    0.66
   1 -11   6    1.80    0.65
   1  11   6    1.26    0.43
   1  11   6    1.39    0.44
   1  11   6    1.88    0.38
   1 -11   6    1.85    0.72
   1 -11   6    1.49    0.40
   1 -11   7   26.91    1.27
   1  11   7   25.69    1.28
   1 -11   7   24.96    1.23
   1 -11   7   24.74    1.69
   1  11   7   25.09    1.27
   1 -11   7   22.86    1.65
   1 -11   7   27.44    1.77
   1  11   8  118.93    3.40
   1 -11   8  121.26    4.08
   1 -11   8  120.08    3.36
   1 -11   8  128.65    4.16
   1 -11   8  120.57    3.35
   1  11   8  122.64    3.41
   1 -11   8  127.98    4.19
   1 -11   9   60.41    2.85
   1 -11   9   61.44    2.31
   1 -11   9   60.80    2.30
   1 -11   9   61.45    2.87
   1  11   9   59.38    2.31
   1  11   9   63.90    2.38
   1  11  10   62.81    2.47
   1 -11  10   63.15    2.97
   1 -11  10   60.12    2.90
   1  11  10   57.53    2.37
   1 -11  10   59.80    2.40
   1 -11  10   62.61    2.44
   1 -11  10   57.14    1.89
   1  11  11   24.92    1.62
   1 -11  11   22.23    1.57
   1 -11  11   23.79    1.59
   1 -11  11   27.26    2.06
   1 -11  11   26.37    2.01
   1  11  11   26.09    1.66
   1  11  12   15.04    1.37
   1 -11  12   15.53    1.39
   1  11  12   14.21    1.37
   1 -11  12   16.74    1.77
   1 -11  12   15.02    1.40
   1 -11  12   13.70    1.65
   1 -11  13    8.91    1.58
   1 -11  13   11.67    1.61
   1  11  13    8.15    1.15
   1  11  13   10.77    1.33
   1 -11  13   10.73    1.27
   1 -11  13   10.29    1.30
   1 -11  14   13.92    1.54
   1  11  14   14.52    1.51
   1 -11  15    0.77    0.98
   1  11  15   -0.16    0.88
  -1  13  13    6.47    1.15
  -1  13  12    4.32    0.93
  -1 -13  11    0.88    0.94
  -1  13  11   -0.31    0.73
  -1 -13  11   -0.18    0.93
  -1 -13  11   -0.18    0.80
  -1 -13  10    2.55    0.68
  -1  13  10    2.29    0.75
  -1 -13  10    1.66    0.92
  -1 -13  10    2.31    0.91
  -1 -13  10    1.68    0.94
  -1  13  10    1.75    0.29
  -1 -13   9   16.44    1.62
  -1 -13   9   15.80    1.59
  -1 -13   9   13.64    1.50
  -1  13   9   13.99    1.09
  -1 -13   9   14.61    1.06
  -1 -13   8   31.63    1.39
  -1 -13   8   31.90    2.02
  -1  13   8   31.23    1.40
  -1 -13   8   27.83    2.00
  -1 -13   8   35.48    2.21
  -1 -13   7    4.44    0.94
  -1 -13   7    3.97    1.02
  -1  13   7    3.21    0.51
  -1 -13   7    4.22    0.53
  -1  13   6    3.15    0.42
  -1 -13   6    1.66    0.74
  -1  13   6    3.49    0.75
  -1 -13   6    2.14    0.70
  -1 -13   6    2.34    0.36
  -1  13   5    2.89    0.70
  -1 -13   5    2.92    0.83
  -1 -13   5    2.28    0.75
  -1 -13   4   14.24    1.20
  -1  13   4   15.19    1.24
  -1  13   3   63.71    2.79
  -1  13   3   62.33    2.47
  -1  13   2    5.74    1.06
   1  13  -2    2.81    0.93
  -1  13   2    4.14    0.76
   1  13  -2    3.68    0.81
  -1  13   1   29.61    1.91
  -1  13   1   30.25    1.67
   1  13  -1   27.74    1.91
   1  13  -1   31.28    1.79
  -1  13   0   21.12    1.42
  -1  13   0   20.00    1.62
   1  13   0   22.00    1.72
   1  13   0   20.47    1.48
  -1  13  -1  125.76    3.79
   1  13   1  133.29    4.30
   1  13   1  119.56    3.81
  -1  13  -1  126.27    4.18
   1  13   2    8.87    1.20
   1  13   2   10.21    1.08
  -1  13  -2    7.03    1.12
   1 -13   3  122.10    3.44
   1  13   3  124.29    4.19
   1  13   3  123.10    3.84
   1  13   4    0.56    0.66
   1 -13   4    1.23    0.58
   1 -13   5   60.76    2.51
   1 -13   5   62.91    2.59
   1  13   5   66.18    2.66
   1  13   6   33.00    1.18
   1 -13   6   31.89    1.84
   1 -13   6   30.50    1.88
   1 -13   6   32.59    1.09
   1  13   6   31.99    1.17
   1 -13   7   71.06    2.98
   1 -13   7   75.11    3.02
   1 -13   7   71.60    2.06
   1  13   7   70.31    1.93
   1  13   7   73.86    2.18
   1  13   8    2.59    0.46
   1 -13   8    3.25    0.93
   1  13   8    1.59    0.56
   1 -13   8    2.35    0.93
   1 -13   8    2.11    0.45
   1 -13   8    2.28    0.90
   1  13   8    1.53    0.47
   1  13   9    6.21    0.84
   1  13   9    5.62    0.55
   1 -13   9    4.34    0.73
   1  13   9    4.57    0.75
   1 -13   9    3.95    1.08
   1 -13   9    4.32    1.00
   1 -13   9    5.65    1.06
   1 -13  10    7.28    1.24
   1 -13  10    5.47    0.85
   1  13  10    4.59    0.77
   1 -13  10    5.99    1.17
   1  13  10    7.12    0.92
   1 -13  10    4.94    1.14
   1  13  11   16.48    1.34
   1 -13  11   18.19    1.85
   1 -13  11   14.94    1.70
   1  13  11   17.28    1.39
   1  13  12    2.31    0.74
   1  13  12    2.37    0.87
   1  13  13   10.30    1.25
  -1 -15  10    9.01    1.40
  -1 -15   9    0.62    0.89
  -1 -15   9    0.16    0.89
  -1 -15   8    2.13    0.95
  -1 -15   8    1.73    0.83
  -1  15   8    1.63    0.83
  -1 -15   7    2.01    0.93
  -1  15   7    0.61    0.74
  -1 -15   7    0.13    0.71
  -1 -15   6   38.55    2.08
  -1  15   6   36.32    2.03
  -1  15   5   -0.36    0.66
  -1  15   4    9.85    1.17
  -1  15   3    1.40    0.65
  -1  15   2    5.68    1.12
   1  15  -2    4.87    1.06
   1  15  -2    5.89    0.99
  -1  15   2    7.02    0.99
   1  15  -1    9.88    1.42
  -1  15   1    8.81    1.29
   1  15  -1    6.67    1.06
  -1  15   1   10.11    1.14
   1  15   0   32.39    2.23
  -1  15   0   31.28    2.13
   1  15   0   28.83    1.88
  -1  15   0   33.37    1.91
  -1  15  -1   15.93    1.63
   1  15   1   15.87    1.48
   1  15   1   17.74    1.71
  -1  15  -1   17.69    1.46
   1  15   2   14.76    1.39
   1  15   3    7.64    1.12
   1  15   4   87.69    3.31
   1  15   5    3.11    0.92
   1 -15   5    3.03    0.85
   1  15   6    1.57    0.87
   1 -15   6    2.32    0.89
   1 -15   6    3.48    0.86
   1  15   7    4.55    0.98
   1 -15   7    3.55    0.90
   1 -15   7    1.51    0.84
   1 -15   8   13.07    1.44
   1 -15   8   10.83    1.37
   1  15   8   11.07    1.35
   1 -15   9   -0.31    0.79
   1 -15   9   -0.47    0.84
   1 -15  10    0.17    0.86
   1 -15  10    0.17    0.87
  -1  17   6   11.87    1.37
  -1  17   5    1.84    0.82
  -1  17   4    0.13    0.78
  -1  17   3    7.69    1.15
  -1  17   2    1.42    0.81
   1  17  -1    9.24    1.26
  -1  17   1    9.61    1.21
   1  17   0    0.28    0.72
  -1  17   0    0.78    0.76
   1  17   1   18.48    1.63
   1  17   2   -0.57    0.89
   1  17   3    7.51    1.19
   1  17   4    1.56    0.89
  -2   0  16    4.90    1.20
  -2   0  15    0.16    0.83
  -2   0  15    0.49    0.75
   2   0 -14   49.03    1.18
  -2   0  14   52.18    2.67
  -2   0  14   49.15    2.59
  -2   0  13    0.14    0.74
  -2   0  13    0.70    0.70
  -2   0  12  236.10    6.15
  -2   0  12  227.33    6.08
   2   0 -11    0.03    0.23
  -2   0  11    0.12    0.58
  -2   0  11   -0.24    0.59
  -2   0  10   32.46    1.76
  -2   0  10   30.78    1.74
  -2   0   9   -0.19    0.50
  -2   0   9    0.38    0.42
  -2   0   8  421.72    8.51
  -2   0   8  402.55    8.52
  -2   0   7    0.08    0.35
  -2   0   6  675.91   12.52
  -2   0   5    0.27    0.29
  -2   0   4 9980.12  165.26
   2   0  -4 9999.00  165.26
  -2   0   3    0.10    0.18
   2   0  -3   -0.07    0.19
   2   0  -2  440.65    7.72
  -2   0   2  434.89    7.72
   2   0  -1    0.14    0.07
   2   0  -1    0.01    0.06
  -2   0   1   -0.01    0.06
  -2   0   0   76.86    0.86
   2   0   0   78.68    0.91
  -2   0  -1    0.12    0.08
   2   0   1    0.21    0.07
   2   0   1    0.06    0.10
  -2   0  -2 2510.39   41.94
   2   0   2 2516.19   41.94
  -2   0  -3    0.14    0.17
   2   0   3   -0.04    0.19
  -2   0  -3    0.07    0.10
   2   0   4  341.50    6.55
  -2   0  -4  335.90    6.51
   2   0   5    0.17    0.26
  -2   0  -5    0.22    0.28
  -2   0  -6   17.49    1.03
   2   0   6   18.16    1.05
   2   0   7    0.08    0.35
   2   0   8  331.24    7.23
   2   0   9   -0.20    0.49
  -2   0  -9    0.02    0.17
   2   0  10   59.65    2.50
  -2   0 -10   57.55    1.34
  -2   0 -11   -0.05    0.17
   2   0  11   -0.12    0.66
   2   0  12    1.08    0.69
   2   0  12    1.46    0.75
   2   0  13   -0.59    0.82
   2   0  13   -0.29    0.70
   2   0  14    1.59    0.80
   2   0  14    3.27    0.93
   2   0  15    0.17    0.85
   2   0  16   36.42    2.50
  -2  -2  16    3.82    1.17
   2  -2 -16    5.98    0.59
  -2   2  16    4.03    1.18
  -2  -2  15   26.56    2.01
  -2  -2  15   23.45    1.91
  -2  -2  14    4.10    0.99
  -2  -2  14    3.78    0.96
  -2  -2  13  127.49    4.26
  -2  -2  13  121.89    4.17
  -2  -2  12   35.04    2.03
  -2  -2  12   34.10    2.01
  -2  -2  11   26.68    1.73
  -2  -2  11   27.24    1.69
  -2  -2  10   11.48    1.11
  -2  -2  10    9.73    1.01
  -2  -2   9   68.32    2.52
  -2  -2   9   65.31    2.48
  -2  -2   8   89.16    2.77
  -2  -2   8   82.66    2.73
  -2  -2   7  329.64    6.94
  -2  -2   6  103.91    2.84
  -2  -2   5  234.69    3.11
   2   2  -5   14.04    0.56
  -2  -2   4   88.18    1.85
  -2  -2   4   91.94    2.28
  -2  -2   3  412.39    7.74
   2  -2  -3  426.70    7.75
  -2  -2   3  437.31    7.49
  -2  -2   2  722.57   12.21
  -2  -2   2  715.41   12.39
   2   2  -2  699.16   12.39
  -2  -2   2  706.20   12.18
  -2  -2   2  701.70   12.40
   2  -2  -2  714.20   12.21
   2   2  -1  166.50    3.33
  -2  -2   1  169.89    3.28
   2   2  -1  171.33    3.33
  -2  -2   1  166.62    3.33
  -2  -2   1  168.43    3.32
  -2  -2   0   24.24    0.65
   2  -2   0   24.92    0.65
   2  -2   1    0.94    0.16
   2  -2   1    1.20    0.17
  -2  -2  -1    0.71    0.16
  -2  -2  -2  553.29    9.58
   2  -2   2  538.30    9.58
  -2  -2  -3  239.17    4.77
   2  -2   3  250.31    4.80
   2  -2   4    5.79    0.50
  -2  -2  -4    5.68    0.50
   2  -2   5  872.30   15.57
  -2  -2  -5  867.90   15.52
   2  -2   6  131.37    3.40
   2  -2   7    4.68    0.65
   2  -2   8  155.59    4.15
   2  -2   9   37.95    1.85
   2  -2  10   58.03    2.47
   2  -2  11    8.01    1.07
   2  -2  12    0.13    0.64
   2  -2  12   -1.62    0.77
   2  -2  13   78.80    3.24
   2  -2  13   75.16    3.23
  -2  -2 -14   28.62    1.11
   2  -2  14   23.98    1.91
   2  -2  14   27.27    1.99
  -2  -2 -15   11.31    0.66
   2  -2  15   11.39    1.45
   2   2  16   -0.18    0.96
   2  -2  16    0.91    0.96
  -2  -2 -16    0.12    0.21
  -2   4  16    8.23    1.41
  -2  -4  16    9.47    1.47
  -2   4  15   12.23    1.47
  -2  -4  15   10.94    1.40
  -2   4  14    0.30    0.78
  -2   4  14    0.91    0.82
  -2  -4  14    1.06    0.87
  -2  -4  14    1.05    0.77
  -2   4  13    1.26    0.83
  -2  -4  13    0.84    0.75
  -2   4  13    1.40    0.83
  -2  -4  13    1.11    0.80
  -2  -4  12   18.56    1.51
  -2   4  12   20.18    1.58
  -2  -4  12   19.76    1.54
  -2   4  12   24.03    1.67
  -2   4  11    8.29    1.04
  -2   4  11   11.14    1.12
  -2  -4  11   10.31    1.12
  -2  -4  11   11.16    1.11
  -2   4  10    7.98    0.94
  -2   4  10    9.49    0.99
  -2  -4  10    8.73    1.00
  -2  -4  10    8.53    0.97
  -2   4   9   57.73    2.28
  -2  -4   9   55.25    2.22
  -2   4   9   57.36    2.32
  -2  -4   9   54.05    2.25
  -2  -4   8  209.51    5.05
  -2   4   8  217.95    5.03
  -2   4   8  198.25    5.00
  -2  -4   8  207.79    4.98
  -2  -4   7  577.48   11.13
  -2  -4   7  578.49   10.06
  -2  -4   7  581.87   11.09
  -2   4   7  580.06   11.10
  -2   4   7  577.99   11.14
  -2  -4   6    1.45    0.25
  -2  -4   6    1.47    0.39
  -2   4   6    1.11    0.42
  -2  -4   5  304.49    6.52
  -2  -4   5  302.96    6.17
  -2  -4   5  307.32    5.74
  -2   4   5  319.11    6.23
  -2   4   4  556.90   10.24
  -2  -4   4  564.95   10.63
  -2  -4   4  573.86   10.26
  -2   4   3 1613.21   27.93
  -2  -4   3 1688.30   28.44
  -2  -4   3 1660.89   28.40
  -2  -4   3 1617.37   28.31
  -2  -4   3 1667.00   27.91
   2  -4  -3 1673.60   27.92
   2   4  -2  883.29   14.91
  -2  -4   2  860.14   15.43
  -2  -4   2  865.97   15.34
  -2  -4   2  889.99   15.51
   2  -4  -2  874.90   14.93
   2   4  -1    5.88    0.50
  -2  -4   1    5.64    0.43
   2   4  -1    5.82    0.29
  -2   4   1    5.78    0.35
  -2  -4   1    5.85    0.46
  -2  -4   1    4.93    0.46
   2  -4  -1    5.61    0.30
  -2  -4   0  131.15    2.48
   2   4   0  133.38    2.81
  -2   4   0  138.97    2.73
   2   4   0  135.41    3.02
   2  -4   0  130.88    2.66
   2  -4   1    2.04    0.27
   2  -4   1    2.81    0.22
  -2  -4  -1    2.27    0.21
   2   4   1    2.52    0.23
   2  -4   2  631.97   10.88
  -2  -4  -2  621.91   10.88
  -2   4  -2  622.24   10.86
   2  -4   2  630.17   11.12
   2  -4   2  630.14   11.17
   2   4   2  621.08   10.91
  -2  -4  -3  155.60    3.25
   2  -4   3  152.90    3.46
   2  -4   3  155.45    3.26
   2   4   3  154.82    3.28
  -2   4  -3  149.10    3.21
  -2   4  -4   49.70    1.57
   2  -4   4   50.28    1.59
   2   4   4   55.29    1.65
  -2  -4  -4   50.71    1.58
   2   4   5   11.23    0.78
   2  -4   5   11.36    0.78
   2  -4   6  193.06    4.51
   2   4   6  198.18    4.55
   2   4   7  203.70    4.84
   2  -4   7  204.48    4.86
   2   4   8   77.57    2.65
   2  -4   8   77.77    2.65
   2   4   9   38.73    1.89
   2  -4   9   42.08    1.98
   2   4  10   77.16    2.91
   2  -4  10   80.42    2.99
   2   4  11  118.03    3.87
   2  -4  11  117.70    3.84
   2  -4  11  113.23    3.81
   2   4  11  114.85    3.79
   2  -4  12    7.75    1.10
   2   4  12    9.81    1.21
   2  -4  12    6.88    1.07
   2   4  12   10.82    1.23
   2  -4  13  101.83    3.84
   2   4  13  104.39    3.82
   2  -4  13  110.45    3.91
   2   4  13  102.66    3.81
   2   4  14   17.90    1.64
   2  -4  14   13.35    1.52
   2  -4  14   16.40    1.67
   2   4  14   13.26    1.47
   2   4  15   12.07    1.58
   2  -4  15   15.19    1.68
   2   4  16    9.07    1.47
   2  -4  16    7.38    1.34
  -2  -6  16    9.56    1.49
  -2   6  16   11.34    1.60
  -2   6  15   -0.16    0.88
  -2  -6  15   -0.16    0.88
  -2   6  14    3.30    0.95
  -2  -6  14    4.29    1.09
  -2  -6  14    3.02    0.95
  -2   6  14    4.19    1.03
  -2   6  13    1.39    0.78
  -2   6  13    0.83    0.75
  -2  -6  13    0.27    0.71
  -2  -6  13    1.40    0.78
  -2  -6  12   -0.76    0.72
  -2  -6  12    1.16    0.73
  -2   6  12   -0.13    0.68
  -2   6  12    0.25    0.71
  -2  -6  11   34.80    1.96
  -2   6  11   33.47    1.91
  -2  -6  11   35.96    1.95
  -2   6  11   33.50    1.90
  -2   6  10   73.90    2.73
  -2  -6  10   74.13    2.74
  -2  -6  10   76.56    2.82
  -2   6  10   73.40    2.77
  -2  -6   9   16.38    1.20
  -2  -6   9   14.19    1.30
  -2  -6   9   14.52    0.64
  -2   6   9   15.05    1.15
  -2  -6   9   13.06    1.12
  -2   6   9   14.04    1.13
  -2  -6   8  284.75    5.48
  -2  -6   8  289.59    6.85
  -2   6   8  283.63    6.39
  -2  -6   8  295.20    6.35
  -2   6   8  289.22    6.33
  -2  -6   8  277.51    6.34
  -2   6   7    7.85    0.77
  -2  -6   7    9.15    0.93
  -2  -6   7    8.84    0.80
  -2  -6   7    8.27    0.58
  -2  -6   7    7.17    0.70
  -2   6   7    7.24    0.72
  -2  -6   6  291.57    6.14
  -2   6   6  303.45    6.10
  -2  -6   6  294.82    6.08
  -2  -6   6  288.38    6.62
  -2   6   6  294.89    6.17
  -2  -6   5  467.15    9.60
  -2  -6   5  481.62    8.93
  -2  -6   5  481.44    9.00
  -2   6   5  461.57    9.00
  -2  -6   5  479.19    9.63
  -2   6   5  490.44    8.93
  -2  -6   5  472.54    9.53
  -2  -6   4  680.10   12.67
  -2   6   4  674.70   12.01
  -2   6   4  676.32   12.12
  -2  -6   4  665.68   12.06
  -2  -6   4  687.05   12.85
  -2  -6   4  694.16   12.80
  -2  -6   3  115.30    3.05
  -2  -6   3  114.84    2.94
  -2  -6   3  108.58    3.04
   2   6  -2   25.36    1.23
  -2  -6   2   27.87    1.16
  -2  -6   2   25.36    1.23
  -2  -6   2   28.26    1.24
   2   6  -1   33.54    1.24
  -2   6   1   31.44    1.12
  -2  -6   1   31.07    0.77
   2  -6  -1   32.52    0.78
   2   6  -1   31.41    0.74
   2   6  -1   30.94    1.32
   2   6   0  475.28    8.92
   2   6   0  479.80    9.18
  -2   6   0  492.08    8.91
  -2   6   0  490.79    9.17
   2  -6   0  483.18    8.60
   2   6   0  467.39    9.27
  -2  -6   0  491.99    8.23
   2   6   1  140.00    3.03
   2   6   1  137.10    2.63
  -2   6  -1  132.64    3.28
   2  -6   1  131.10    3.05
  -2   6  -1  135.30    3.10
  -2  -6  -1  141.27    2.60
   2  -6   1  133.43    2.56
   2  -6   2   49.61    1.64
  -2   6  -2   53.31    1.79
   2  -6   2   49.70    1.69
   2  -6   2   49.79    1.28
   2   6   2   51.29    1.33
  -2  -6  -2   48.46    1.27
   2  -6   3   80.64    2.38
   2   6   3   80.02    2.02
   2  -6   3   82.75    2.37
   2  -6   3   80.20    1.99
   2  -6   4  446.12    8.88
   2  -6   4  454.05    8.38
   2  -6   4  444.11    8.81
   2   6   4  450.90    8.42
   2  -6   5   36.70    1.63
   2  -6   5   37.89    1.44
   2   6   5   38.12    1.46
   2  -6   5   39.47    1.68
   2   6   6  252.44    5.46
   2  -6   6  243.56    5.43
   2  -6   7   23.51    1.31
   2   6   7   25.63    1.35
   2  -6   8   64.65    2.35
   2   6   8   59.20    2.28
   2  -6   8   62.55    1.40
   2  -6   9   15.75    1.22
   2   6   9   15.53    1.21
   2  -6  10   52.39    2.32
   2   6  10   53.18    2.33
   2  -6  10   49.56    2.27
   2   6  10   50.66    2.28
   2   6  11   82.81    3.17
   2  -6  11   87.34    3.20
   2   6  11   85.67    3.18
   2  -6  11   87.54    3.22
   2  -6  12   15.81    1.49
   2  -6  12   14.52    1.44
   2   6  12   17.01    1.48
   2   6  12   15.33    1.40
   2  -6  13   21.17    1.68
   2   6  13   16.93    1.52
   2   6  13   19.69    1.64
   2  -6  13   14.37    1.46
   2   6  14   61.26    2.92
   2  -6  14   60.09    2.96
   2  -6  14   56.20    2.86
   2  -6  15    2.84    1.03
   2   6  15    3.54    1.01
   2  -6  16   18.16    1.87
   2   6  16   21.59    1.95
  -2   8  16    4.98    1.19
  -2  -8  16    5.02    1.20
  -2   8  15   -0.32    0.95
  -2  -8  15   -0.31    1.03
  -2  -8  14   35.61    2.46
  -2  -8  14   30.27    2.10
  -2   8  14   34.44    2.18
  -2  -8  14   39.72    2.34
  -2   8  14   34.99    2.23
  -2  -8  13   16.57    1.47
  -2   8  13   16.37    1.52
  -2  -8  13   16.62    1.58
  -2   8  13   16.97    1.53
  -2  -8  13   18.13    1.78
  -2  -8  12   11.78    1.25
  -2  -8  12   12.38    1.26
  -2   8  12   11.02    1.27
  -2  -8  12   12.08    1.44
  -2   8  12   13.57    1.31
  -2   8  11   53.20    2.38
  -2  -8  11   55.60    2.43
  -2  -8  11   53.34    2.75
  -2  -8  11   54.67    2.43
  -2   8  11   58.82    2.53
  -2   8  10   44.65    2.06
  -2  -8  10   40.23    1.30
  -2   8  10   40.46    2.00
  -2  -8  10   41.67    2.01
  -2  -8  10   40.81    2.29
  -2  -8  10   41.55    2.01
  -2   8   9   16.26    1.19
  -2   8   9   14.44    1.15
  -2  -8   9   15.48    1.18
  -2  -8   9   16.13    1.45
  -2  -8   9   13.86    1.38
  -2  -8   9   15.57    0.86
  -2  -8   9   15.12    1.14
  -2  -8   8    3.07    0.64
  -2   8   8    4.38    0.64
  -2  -8   8    3.65    0.51
  -2  -8   8    3.65    0.79
  -2  -8   8    4.16    0.83
  -2  -8   8    3.26    0.63
  -2   8   8    4.27    0.68
  -2   8   7  237.15    5.39
  -2  -8   7  234.88    5.32
  -2  -8   7  242.54    5.39
  -2  -8   7  236.52    6.06
  -2   8   7  242.51    5.32
  -2  -8   7  238.78    6.04
  -2  -8   7  243.09    6.01
  -2  -8   6    0.18    0.32
  -2   8   6    0.57    0.37
  -2   8   6    0.53    0.37
  -2  -8   6    0.22    0.55
  -2  -8   6   -0.11    0.47
  -2  -8   6    0.10    0.46
  -2  -8   6    0.18    0.33
  -2  -8   5   49.25    1.59
  -2  -8   5   49.87    2.12
  -2  -8   5   50.95    2.07
  -2  -8   5   46.39    2.08
  -2   8   5   49.06    1.63
  -2   8   5   48.18    1.58
  -2  -8   5   50.63    1.60
  -2  -8   4    2.11    0.33
  -2   8   4    2.88    0.22
  -2  -8   4    1.22    0.45
  -2  -8   4    2.38    0.53
  -2   8   4    2.45    0.34
  -2  -8   4    2.33    0.56
  -2  -8   3  225.39    5.32
  -2  -8   3  222.30    4.19
  -2   8   3  223.68    4.18
   2   8  -3  215.59    5.18
  -2  -8   3  216.62    5.13
  -2  -8   3  216.85    5.00
  -2  -8   2    3.38    0.53
  -2   8   2    2.90    0.43
  -2   8   2    3.18    0.21
  -2  -8   2    2.63    0.46
   2   8  -2    2.68    0.55
  -2  -8   2    3.10    0.22
  -2  -8   2    3.53    0.23
  -2   8   1  155.87    3.61
   2   8  -1  149.69    3.89
   2   8   0   23.85    1.08
  -2   8   0   20.63    1.18
  -2   8   0   23.63    1.12
   2  -8   0   22.43    0.87
   2   8   0   22.15    1.24
  -2   8  -1   99.12    2.69
  -2   8  -1   96.33    2.89
   2  -8   1   96.64    2.44
   2   8   1   97.27    2.49
   2   8   1   96.89    2.82
  -2   8  -2  122.79    3.42
   2  -8   2  115.25    3.09
   2   8   2  121.45    2.48
   2  -8   2  122.44    2.39
   2  -8   2  120.86    2.41
   2  -8   2  125.18    3.08
   2   8   2  119.63    2.88
   2   8   3  182.05    3.65
   2  -8   3  178.63    3.62
   2  -8   3  178.24    4.30
   2   8   3  182.59    3.70
   2  -8   3  180.24    3.63
   2  -8   4  424.11    8.60
   2  -8   4  422.35    8.68
   2   8   4  421.49    7.92
   2   8   4  434.00    7.99
   2  -8   4  417.45    7.89
   2   8   5    2.16    0.45
   2  -8   5    2.20    0.58
   2  -8   5    3.14    0.47
   2  -8   5    2.06    0.56
   2  -8   5    3.10    0.46
   2   8   5    2.83    0.44
   2   8   6   79.06    2.47
   2  -8   6   82.57    2.46
   2  -8   6   82.21    2.87
   2  -8   6   84.99    2.49
   2   8   6   83.50    2.49
   2  -8   6   81.49    2.88
   2   8   7   14.93    1.06
   2  -8   7   12.42    0.97
   2   8   7   15.10    1.05
   2  -8   7   15.10    1.26
   2  -8   7   14.71    1.24
   2  -8   7   13.29    0.99
   2  -8   8    6.49    0.83
   2   8   8    8.94    0.90
   2   8   8    7.55    0.84
   2  -8   8    7.46    1.02
   2  -8   8    6.35    0.91
   2  -8   8    6.93    0.83
   2  -8   9    0.49    0.27
   2  -8   9    0.88    0.72
   2   8   9    0.20    0.53
   2  -8   9    0.78    0.63
   2   8   9    0.10    0.55
   2  -8   9   -0.10    0.51
   2  -8   9    0.30    0.51
   2   8  10   27.81    1.72
   2  -8  10   31.68    1.77
   2   8  10   27.01    1.64
   2  -8  10   31.30    1.79
   2  -8  10   33.15    2.07
   2  -8  11   50.53    2.38
   2   8  11   51.11    2.37
   2  -8  11   49.51    2.35
   2   8  11   45.72    2.28
   2   8  12   17.06    1.53
   2  -8  12   21.14    1.61
   2   8  12   19.88    1.57
   2  -8  12   21.41    1.64
   2   8  13    1.15    0.86
   2  -8  13    1.72    0.83
   2  -8  13    0.71    0.78
   2   8  13    1.12    0.77
   2  -8  14    0.46    0.84
   2   8  14    0.16    0.87
   2  -8  14   -0.31    0.93
   2  -8  15    7.22    1.31
   2   8  15    6.99    1.32
  -2  10  15   -0.16    0.79
  -2 -10  15    0.61    0.95
  -2  10  14    0.73    0.75
  -2 -10  14   -0.38    0.98
  -2 -10  14    0.73    0.77
  -2 -10  14   -0.14    0.83
  -2  10  14    0.58    0.81
  -2 -10  13   11.74    1.59
  -2 -10  13   11.63    1.39
  -2 -10  13   16.87    1.82
  -2 -10  13   16.08    1.78
  -2  10  13   14.78    1.47
  -2 -10  13   12.80    1.34
  -2  10  13   16.28    1.49
  -2 -10  12   -0.18    0.86
  -2 -10  12   -0.12    0.74
  -2  10  12   -0.25    0.77
  -2 -10  12    1.05    0.98
  -2 -10  12    0.36    0.66
  -2  10  12    0.13    0.75
  -2 -10  12    0.53    0.83
  -2 -10  11   55.90    2.87
  -2 -10  11   52.00    2.79
  -2 -10  11   52.41    2.33
  -2 -10  11   53.45    1.67
  -2 -10  11   55.26    2.90
  -2  10  11   50.36    2.29
  -2 -10  11   57.03    2.45
  -2  10  11   57.47    2.47
  -2  10  10   11.26    1.17
  -2 -10  10   11.54    1.09
  -2 -10  10   12.27    1.44
  -2 -10  10   11.73    1.42
  -2  10  10   11.71    1.10
  -2 -10  10   10.48    1.08
  -2 -10  10   13.41    1.45
  -2 -10  10   10.50    0.80
  -2  10   9    2.61    0.71
  -2 -10   9    2.29    0.78
  -2  10   9    2.07    0.61
  -2 -10   9    2.12    0.64
  -2 -10   9    2.07    0.64
  -2 -10   9    2.33    0.87
  -2 -10   9    1.97    0.50
  -2 -10   9    1.93    0.83
  -2 -10   8    3.27    0.61
  -2 -10   8    2.57    0.83
  -2  10   8    2.36    0.56
  -2 -10   8    2.79    0.83
  -2  10   8    4.33    0.71
  -2 -10   8    1.85    0.73
  -2 -10   8    2.85    0.56
  -2 -10   7    8.78    1.14
  -2 -10   7    7.17    1.01
  -2 -10   7    9.08    0.76
  -2 -10   7    6.85    0.72
  -2  10   7    6.69    0.72
  -2 -10   7    7.74    0.98
  -2  10   7    7.91    0.75
  -2  10   6    0.33    0.34
  -2 -10   6    0.47    0.63
  -2 -10   6    0.12    0.52
  -2 -10   6    0.11    0.32
  -2 -10   6    1.33    0.61
  -2  10   6    0.40    0.16
  -2 -10   5    0.50    0.48
  -2 -10   5    0.46    0.51
  -2  10   5    0.09    0.27
  -2 -10   5    1.19    0.55
  -2 -10   5    0.17    0.28
  -2 -10   4   14.72    1.14
  -2 -10   4   14.04    0.64
  -2  10   4   13.77    0.63
  -2 -10   4   12.54    1.02
  -2 -10   3    9.12    0.84
  -2  10   3    8.58    0.80
  -2 -10   3    8.01    0.33
  -2 -10   3    8.48    0.85
   2  10  -3    7.78    0.90
  -2 -10   3    7.38    0.33
  -2  10   2    3.44    0.57
   2  10  -2    3.01    0.71
   2  10  -2    2.10    0.70
  -2  10   1  268.97    5.90
   2  10  -1  273.74    6.30
  -2  10   1  273.81    6.35
  -2  10   0  101.97    3.20
  -2  10   0   97.68    2.88
   2  10   0   92.62    3.04
   2 -10   1  344.02    6.74
   2  10   1  347.55    7.46
  -2  10  -1  336.04    7.18
  -2  10  -1  345.39    7.63
  -2  10  -2    3.31    0.72
   2 -10   2    2.70    0.55
   2  10   2    2.76    0.62
   2  10   2    3.48    0.49
   2 -10   2    2.76    0.51
   2 -10   3  165.78    4.19
   2  10   3  168.04    3.81
   2 -10   3  166.88    4.29
   2 -10   3  176.50    3.27
   2 -10   3  168.19    3.23
   2  10   3  175.98    3.37
   2  10   3  176.08    4.50
   2  10   4   31.85    1.24
   2 -10   4   32.74    1.09
   2 -10   4   30.11    1.57
   2  10   4   30.05    1.09
   2 -10   4   31.54    1.07
   2 -10   4   30.30    1.56
   2  10   4   32.97    1.16
   2 -10   5    6.29    0.56
   2 -10   5    7.12    0.88
   2 -10   5    7.68    0.61
   2  10   5    7.10    0.62
   2  10   5    6.00    0.58
   2 -10   5    6.45    0.86
   2 -10   6   14.50    0.90
   2 -10   6   15.85    1.29
   2  10   6   16.31    0.98
   2  10   6   12.87    0.94
   2 -10   6   14.34    0.90
   2 -10   6   14.21    1.21
   2 -10   7    0.59    0.60
   2 -10   7    1.66    0.53
   2 -10   7    0.48    0.71
   2  10   7    1.07    0.48
   2 -10   7    1.44    0.50
   2  10   7    0.44    0.45
   2 -10   8    4.19    0.70
   2 -10   8    4.77    0.74
   2 -10   8    5.19    0.96
   2  10   8    4.96    0.77
   2  10   8    5.42    0.75
   2 -10   8    5.55    1.01
   2 -10   9   23.26    1.74
   2 -10   9   22.59    1.44
   2  10   9   19.80    1.36
   2  10   9   20.50    1.37
   2 -10   9   20.67    1.37
   2 -10   9   23.17    1.69
   2 -10  10    1.05    0.83
   2  10  10    0.44    0.61
   2 -10  10    1.17    0.67
   2  10  10    1.70    0.73
   2 -10  10    0.94    0.41
   2 -10  10    0.73    0.80
   2 -10  10    0.95    0.62
   2 -10  11    5.64    0.98
   2 -10  11    4.17    1.08
   2  10  11    3.71    0.86
   2  10  11    4.30    0.94
   2 -10  11    3.66    0.33
   2 -10  11    4.65    1.05
   2 -10  11    3.74    0.84
   2 -10  12    1.92    0.75
   2  10  12    0.51    0.72
   2 -10  12    0.33    0.92
   2 -10  12    0.34    0.87
   2 -10  12   -0.76    0.67
   2  10  12    0.13    0.67
   2 -10  13    1.25    0.81
   2 -10  13    0.14    0.76
   2 -10  13    0.54    0.95
   2 -10  13   -0.69    0.90
   2  10  13   -0.14    0.69
   2  10  13   -0.56    0.87
   2 -10  14    0.30    0.92
   2 -10  14   -0.36    1.10
   2  10  14    0.45    0.90
   2  10  15    6.80    1.26
   2 -10  15    6.51    1.33
  -2  12  15    0.15    0.91
  -2  12  14    7.07    1.21
  -2  12  13    1.41    0.73
  -2 -12  13    1.87    0.86
  -2  12  13    0.90    0.71
  -2  12  12   16.29    1.39
  -2 -12  12   15.69    1.36
  -2 -12  12   18.03    1.89
  -2 -12  12   19.26    1.89
  -2  12  12   16.31    1.40
  -2 -12  12   14.75    1.72
  -2 -12  11    0.69    0.97
  -2 -12  11    1.40    0.97
  -2  12  11    0.32    0.64
  -2 -12  11   -0.17    0.83
  -2 -12  11    0.21    0.69
  -2 -12  10   13.77    1.55
  -2  12  10   17.01    1.25
  -2 -12  10   18.11    1.32
  -2 -12  10   14.23    1.58
  -2 -12  10   15.93    1.66
  -2 -12  10   14.44    1.08
  -2 -12   9    4.27    1.00
  -2 -12   9    4.79    1.17
  -2  12   9    3.01    0.69
  -2 -12   9    3.92    0.95
  -2 -12   9    2.93    0.64
  -2 -12   9    3.18    0.67
  -2  12   9    2.10    0.20
  -2 -12   8   30.22    1.98
  -2 -12   8   29.72    1.38
  -2 -12   8   28.41    1.99
  -2  12   8   29.54    1.41
  -2 -12   8   28.71    1.95
  -2 -12   7   15.30    1.42
  -2 -12   7   14.78    1.44
  -2 -12   7   14.42    0.90
  -2  12   7   14.55    0.91
  -2 -12   7   17.87    1.45
  -2 -12   6   13.98    0.76
  -2 -12   6   13.27    1.27
  -2 -12   6   12.09    1.26
  -2  12   6   13.76    0.79
  -2 -12   5   55.31    2.45
  -2  12   5   52.26    2.13
  -2 -12   5   52.97    1.37
  -2  12   5   55.13    1.40
  -2 -12   5   57.59    2.38
  -2  12   4   51.87    2.10
  -2 -12   4   55.29    2.37
  -2 -12   4   54.86    2.21
   2  12  -3   17.86    1.43
  -2  12   3   20.10    1.27
  -2  12   2   20.42    1.28
  -2  12   2   21.48    1.54
   2  12  -2   21.36    1.61
   2  12  -2   18.88    1.40
   2  12  -1    4.01    0.79
  -2  12   1    2.74    0.74
   2  12  -1    3.29    0.84
  -2  12   1    2.86    0.63
   2  12   0   58.50    2.43
   2  12   0   58.35    2.64
  -2  12   0   58.12    2.25
  -2  12   0   56.01    2.51
   2  12   1    2.15    0.62
   2  12   1    0.52    0.61
  -2  12  -1    2.29    0.64
  -2  12  -1    1.82    0.71
  -2  12  -2    5.98    0.99
   2  12   2    5.56    0.85
   2 -12   2    5.75    0.67
   2 -12   3   27.98    1.43
   2  12   3   28.96    1.68
   2  12   3   27.78    1.22
   2 -12   4   46.98    2.00
   2  12   4   40.42    2.03
   2  12   4   44.71    1.56
   2 -12   4   45.50    2.04
   2 -12   5    1.92    0.72
   2  12   5    1.63    0.36
   2  12   5    2.53    0.44
   2 -12   5    3.02    0.73
   2 -12   5    1.99    0.35
   2  12   5    2.19    0.40
   2 -12   6   17.30    0.91
   2  12   6   16.62    0.92
   2  12   6   16.40    0.92
   2  12   6   15.13    0.92
   2 -12   6   17.01    0.88
   2 -12   6   17.48    1.38
   2 -12   7    8.66    1.14
   2 -12   7    5.63    1.03
   2 -12   7    5.20    0.98
   2 -12   7    7.01    0.72
   2 -12   7    6.51    0.70
   2  12   7    6.97    0.75
   2  12   7    7.97    0.80
   2  12   8   18.81    1.21
   2 -12   8   18.16    1.62
   2 -12   8   16.29    1.47
   2 -12   8   14.76    1.06
   2 -12   8   16.90    1.53
   2  12   8   16.15    1.12
   2 -12   8   16.47    1.12
   2 -12   9   27.99    1.94
   2 -12   9   24.61    1.47
   2 -12   9   24.85    1.85
   2  12   9   27.56    1.51
   2 -12   9   24.21    1.87
   2  12   9   24.60    1.46
   2 -12   9   24.58    1.44
   2 -12  10   -0.16    0.91
   2 -12  10    0.30    0.60
   2 -12  10    1.55    0.90
   2  12  10   -0.30    0.65
   2  12  10    1.04    0.65
   2 -12  10    2.28    0.93
   2 -12  10    0.30    0.59
   2 -12  11    5.38    1.21
   2 -12  11    7.23    1.01
   2 -12  11    6.86    1.24
   2  12  11    5.09    0.87
   2  12  11    6.09    0.97
   2 -12  11    5.86    1.02
   2  12  12    8.46    1.11
   2  12  12    8.66    1.21
   2 -12  12   10.32    1.22
   2 -12  12    9.26    1.41
   2 -12  12   11.62    1.54
   2  12  13    9.33    1.22
   2  12  13   11.83    1.36
   2  12  14    7.59    1.24
   2  12  15    6.37    1.30
  -2 -14  11   15.11    1.70
  -2  14  11   20.17    1.39
  -2 -14  10    0.70    0.97
  -2 -14  10    1.50    0.89
  -2  14  10   -0.17    0.60
  -2 -14  10   -0.68    0.81
  -2 -14   9    5.80    1.20
  -2  14   9    5.28    0.71
  -2 -14   9    7.14    1.21
  -2 -14   8    6.91    1.11
  -2  14   8    8.65    0.73
  -2 -14   8   10.16    1.35
  -2 -14   7   30.76    1.93
  -2  14   7   27.46    1.00
  -2  14   7   29.32    1.72
  -2 -14   6   14.44    1.37
  -2  14   6   13.34    1.22
  -2 -14   6   15.76    1.49
  -2  14   5    2.11    0.69
  -2  14   4   42.26    2.02
   2  14  -3    4.57    0.95
  -2  14   3    5.90    1.06
  -2  14   3    4.87    0.86
  -2  14   2   52.89    2.28
   2  14  -2   52.47    2.71
   2  14  -2   58.99    2.62
  -2  14   2   58.26    2.77
   2  14  -1    1.52    0.73
   2  14  -1    2.92    1.01
  -2  14   1    3.01    0.95
  -2  14   1    1.15    0.63
  -2  14   0    0.57    0.83
   2  14   0    1.85    0.95
  -2  14   0    0.31    0.61
   2  14   0   -0.13    0.66
   2  14   1   31.40    1.88
  -2  14  -1   26.27    1.90
   2  14   1   27.24    1.98
   2  14   2    2.30    0.92
   2  14   2    5.84    0.98
   2  14   3   63.83    2.77
   2  14   3   74.78    3.23
   2  14   4   18.85    1.72
   2 -14   4   20.71    1.39
   2 -14   5   57.20    2.41
   2 -14   5   61.48    2.56
   2  14   5   60.43    2.68
   2  14   6    0.77    0.84
   2 -14   6   -0.61    0.74
   2  14   6    0.47    0.29
   2  14   6    0.15    0.37
   2 -14   6    0.12    0.65
   2  14   7    5.44    0.59
   2 -14   7    4.88    0.96
   2 -14   7    5.00    1.02
   2  14   7    5.74    0.59
   2  14   8    2.20    0.44
   2 -14   8    2.43    0.81
   2  14   8    2.43    0.54
   2 -14   9    4.18    1.07
   2 -14   9    5.32    1.13
   2  14   9    5.82    0.80
   2  14   9    6.57    0.83
   2 -14  10    9.39    1.40
   2 -14  10   10.29    1.42
   2  14  10    8.91    0.99
   2 -14  10    9.71    1.44
   2 -14  11    0.34    0.97
   2  14  11    2.39    0.76
  -2 -16   9   12.69    1.47
  -2  16   8   17.20    1.50
  -2 -16   8   15.57    1.60
  -2  16   7   10.48    1.24
  -2  16   6    4.74    0.94
  -2  16   5   27.22    1.80
  -2  16   4   29.41    1.85
  -2  16   3   16.04    1.41
   2  16  -2    3.13    0.96
  -2  16   2    2.59    0.79
   2  16  -1    7.15    1.14
  -2  16   1    4.19    0.88
   2  16   0    1.26    0.80
  -2  16   0    1.65    0.65
   2  16   1    8.73    1.20
   2  16   2   12.46    1.41
   2  16   3   14.02    1.47
   2  16   4    2.69    0.87
   2 -16   5   15.71    1.28
   2  16   5   11.26    1.40
   2 -16   6   10.67    1.22
   2 -16   7    6.94    1.13
   2 -16   7    7.04    1.11
   2 -16   8    0.43    0.76
   2 -16   8    0.14    0.81
   2 -16   9    2.92    1.02
   2 -16   9    1.85    0.93
  -2  18   1    4.32    0.97
  -3  -1  16    1.22    0.99
   3  -1 -15   21.73    0.95
  -3  -1  15   21.49    1.82
  -3  -1  15   21.13    1.79
  -3  -1  14    9.87    1.24
  -3  -1  14    8.02    1.20
   3  -1 -14    5.74    0.57
  -3  -1  13   41.91    2.28
   3   1 -13   38.55    1.00
  -3  -1  12    2.03    0.70
  -3  -1  12    1.56    0.70
  -3  -1  11   69.23    2.80
  -3  -1  11   73.22    2.82
   3   1 -10    3.48    0.34
  -3  -1  10    4.97    0.81
  -3  -1  10    4.61    0.75
  -3  -1   9  255.91    6.05
   3   1  -9  255.06    4.85
   3   1  -8    6.01    0.43
  -3  -1   8    6.83    0.81
  -3  -1   7  325.47    6.81
   3   1  -7  317.83    5.88
  -3  -1   6    0.26    0.32
   3   1  -6    0.60    0.18
   3   1  -5   41.21    1.13
   3  -1  -5   40.99    1.50
  -3  -1   5   40.92    1.49
   3   1  -4 2237.03   37.05
  -3  -1   4 2177.70   37.52
   3  -1  -4 2227.62   37.51
   3  -1  -3  500.25    8.97
  -3  -1   3  488.87    8.96
  -3  -1   3  503.44    8.70
  -3  -1   3  493.41    8.96
   3   1  -2  126.38    2.65
  -3  -1   2  119.33    2.51
   3   1  -2  127.72    2.62
   3  -1  -2  128.93    2.43
  -3  -1   2  127.25    2.64
   3  -1  -2  125.33    2.63
   3   1  -1  831.07   14.31
  -3  -1   1  850.89   14.31
   3   1  -1  836.34   14.28
   3  -1   0 1280.68   21.91
  -3  -1   0 1310.66   21.96
  -3  -1   0 1300.31   21.91
   3   1   0 1305.81   21.96
   3   1   0 1317.95   21.80
  -3  -1  -1  359.35    6.49
   3  -1   1  363.39    6.50
  -3  -1  -2   22.21    0.84
   3  -1   2   21.85    0.65
   3  -1   2   22.35    0.85
   3  -1   3    5.35    0.28
  -3  -1  -3    4.99    0.44
   3  -1   3    4.50    0.41
  -3   1  -4    4.61    0.25
   3  -1   4    4.71    0.47
  -3  -1  -4    4.67    0.47
   3  -1   5   86.12    2.48
  -3   1  -5   89.87    1.74
  -3  -1  -5   86.78    2.46
   3  -1   6   69.82    2.30
  -3   1  -6   73.89    1.45
  -3  -1  -6   71.74    2.29
  -3  -1  -7  252.91    5.71
   3  -1   7  259.21    5.82
   3  -1   8    0.09    0.47
   3  -1   9  157.13    4.38
   3  -1  10    3.68    0.77
   3  -1  11   51.43    2.44
  -3  -1 -11   47.53    1.41
  -3  -1 -12   37.70    1.17
   3  -1  12   36.61    2.15
   3  -1  13   23.29    1.82
   3  -1  13   27.15    1.91
  -3  -1 -13   25.74    0.86
   3  -1  14    0.80    0.88
  -3  -1 -14    1.40    0.20
   3  -1  14    1.26    0.80
   3  -1  15    0.69    0.89
   3  -1  16    3.86    1.15
  -3   3  16    8.75    1.47
  -3  -3  16   12.26    1.57
  -3   3  15    3.76    1.04
  -3   3  15    4.21    1.02
  -3  -3  15    3.71    1.04
  -3  -3  15    2.11    1.02
  -3   3  14    7.89    1.17
  -3  -3  14    8.50    1.18
  -3  -3  14    7.80    1.25
  -3   3  14    7.56    1.15
  -3  -3  13    7.61    1.12
  -3  -3  13    4.56    0.93
  -3   3  13    5.31    1.05
  -3   3  13    6.04    1.07
  -3   3  12  107.40    3.71
  -3  -3  12  108.34    3.72
  -3  -3  12  105.29    3.73
  -3   3  12  111.21    3.80
  -3   3  11   11.24    1.12
  -3   3  11   10.12    1.11
  -3  -3  11   10.69    1.16
  -3  -3  11    8.21    1.03
  -3  -3  10   59.54    2.46
  -3  -3  10   61.84    2.49
  -3   3  10   62.83    2.51
  -3   3  10   62.69    2.50
  -3   3   9    9.65    0.96
  -3  -3   9    8.25    0.91
  -3   3   9    8.36    0.88
  -3  -3   8   93.76    2.95
  -3   3   8   91.76    2.94
  -3  -3   7  258.51    5.74
  -3   3   7  257.71    5.74
  -3  -3   6  164.43    3.32
  -3   3   6  165.77    4.00
  -3  -3   6  176.01    4.06
  -3   3   5  145.26    3.47
   3   3  -5  143.24    3.45
  -3  -3   5  149.85    3.48
  -3  -3   5  145.12    3.01
   3  -3  -5  150.45    3.49
  -3  -3   4   75.40    2.20
   3   3  -4   78.23    2.07
  -3   3   4   75.05    2.07
  -3  -3   4   75.31    1.85
  -3  -3   4   79.98    2.25
  -3  -3   4   75.01    2.07
   3  -3  -4   80.28    2.08
   3   3  -3  454.38    8.11
   3  -3  -3  446.74    8.13
  -3  -3   3  460.64    8.46
  -3  -3   3  446.22    8.13
  -3  -3   3  446.95    8.07
  -3   3   3  437.68    8.14
  -3  -3   3  440.74    8.36
  -3  -3   2   18.63    0.86
  -3  -3   2   20.08    0.88
   3   3  -2   19.33    0.72
  -3  -3   2   20.66    0.85
   3  -3  -2   18.86    0.72
   3   3  -2   19.62    0.87
  -3   3   1   45.38    0.95
   3   3  -1   44.85    1.37
  -3  -3   1   44.18    1.34
   3   3  -1   43.11    1.33
  -3  -3   1   44.13    1.34
  -3   3   0   48.54    1.18
  -3  -3   0   51.08    1.22
   3   3   0   50.53    1.40
   3  -3   0   46.34    1.06
   3   3   1  159.08    3.08
   3  -3   1  153.82    3.05
   3  -3   1  153.24    3.02
  -3   3  -1  151.52    3.04
  -3  -3  -1  154.22    3.06
  -3   3  -1  151.17    3.04
  -3   3  -2  452.60    8.23
  -3  -3  -2  460.43    8.25
   3   3   2  459.01    8.26
   3  -3   2  459.62    8.21
   3  -3   2  459.49    8.23
   3  -3   3    7.78    0.53
  -3   3  -3    8.89    0.56
   3   3   3    7.57    0.54
  -3   3  -4  433.77    8.20
   3   3   4  429.12    8.22
   3  -3   4  433.76    8.22
  -3  -3  -4  439.33    8.20
   3  -3   5  209.07    4.71
  -3   3  -5  210.15    4.67
  -3  -3  -5  219.17    4.70
   3   3   5  209.36    4.70
   3  -3   5  216.30    3.84
  -3  -3  -6  535.69   10.16
   3   3   6  530.10   10.20
  -3   3  -6  510.02   10.11
   3  -3   6  538.61   10.21
   3   3   7  220.70    5.12
   3  -3   7  210.37    5.07
   3  -3   8    1.85    0.58
   3   3   8    1.67    0.55
   3   3   9   -0.10    0.52
   3  -3   9   -0.10    0.55
   3  -3  10   75.19    2.90
   3   3  10   79.00    2.94
   3   3  11    1.01    0.61
   3  -3  11    5.04    0.95
   3  -3  12    0.27    0.71
   3   3  12    1.10    0.77
   3  -3  13    2.92    0.89
   3  -3  13    4.02    0.94
   3   3  13    2.39    0.95
   3   3  13    4.07    0.96
   3  -3  14   10.84    1.41
   3   3  14   13.99    1.57
   3  -3  14   15.40    1.60
   3   3  14   15.63    1.58
   3  -3  15    0.52    0.85
  -3  -3 -15    1.38    0.47
   3   3  15    0.17    0.87
   3  -3  16    2.20    1.07
  -3  -3 -16    2.57    0.47
   3   3  16    4.42    1.22
  -3  -5  16    1.70    1.01
  -3   5  16    3.64    1.17
  -3   5  15   15.62    1.66
  -3  -5  15   13.39    1.54
  -3   5  14    7.41    1.21
  -3  -5  14    8.17    1.19
  -3   5  14   10.72    1.30
  -3  -5  14    8.81    1.25
  -3  -5  13    0.28    0.71
  -3   5  13    0.98    0.60
  -3   5  13    1.12    0.77
  -3  -5  13    0.14    0.69
  -3  -5  12    2.59    0.79
  -3   5  12    3.23    0.72
  -3  -5  12    1.38    0.71
  -3   5  12    1.53    0.68
  -3  -5  11   27.60    1.74
  -3  -5  11   31.82    1.81
  -3   5  11   28.71    1.74
  -3   5  11   30.85    1.79
  -3   5  10   20.31    1.39
  -3   5  10   20.53    1.42
  -3  -5  10   18.46    1.33
  -3  -5  10   16.55    1.29
  -3   5   9  217.91    5.24
  -3  -5   9  207.64    5.21
  -3  -5   9  216.09    5.32
  -3   5   9  205.18    5.25
  -3  -5   8   61.99    2.30
  -3   5   8   67.07    2.39
  -3   5   8   61.67    2.25
  -3  -5   8   66.57    2.62
  -3  -5   8   63.54    1.66
  -3  -5   7  145.10    4.09
  -3  -5   7  145.88    3.78
  -3  -5   7  146.23    3.16
  -3   5   7  144.09    3.76
  -3  -5   6  118.37    3.13
  -3   5   6  122.99    3.18
  -3  -5   6  118.03    3.42
  -3  -5   6  114.64    2.72
  -3  -5   5  118.16    3.29
  -3  -5   5  125.16    3.39
  -3  -5   5  118.30    2.83
  -3  -5   5  119.42    2.99
  -3   5   5  124.56    3.06
  -3  -5   4    0.04    0.21
  -3  -5   4    0.47    0.35
  -3  -5   4    0.28    0.33
  -3  -5   4    0.81    0.35
  -3   5   4   -0.09    0.22
  -3  -5   3  120.08    3.10
   3   5  -3  122.02    2.71
   3  -5  -3  123.15    2.71
  -3  -5   3  126.75    3.23
  -3  -5   3  126.22    3.18
  -3  -5   2    3.43    0.44
  -3  -5   2    2.76    0.41
  -3  -5   2    2.79    0.43
   3  -5  -2    3.22    0.29
   3   5  -2    2.89    0.47
   3   5  -2    3.13    0.42
   3   5  -2    3.49    0.30
   3  -5  -1   11.88    0.34
   3   5  -1   10.17    0.62
   3   5  -1   11.38    0.75
  -3  -5   1   10.78    0.45
  -3   5   1   10.95    0.50
  -3   5   0   19.81    0.82
  -3  -5   0   18.86    0.55
   3   5   0   21.63    0.99
  -3   5   0   21.05    0.70
   3  -5   0   19.69    0.64
   3   5   0   21.54    0.84
   3  -5   1  257.85    5.03
  -3   5  -1  265.41    5.24
   3  -5   1  255.42    4.80
   3   5   1  270.63    4.87
  -3   5  -1  259.38    4.81
  -3  -5  -1  263.38    4.84
  -3   5  -2  766.83   13.41
   3  -5   2  773.37   13.73
   3  -5   2  775.03   13.68
   3  -5   2  775.49   13.44
  -3  -5  -2  776.29   13.46
   3   5   2  782.16   13.50
   3  -5   3 1729.92   29.77
   3  -5   3 1760.09   29.54
  -3  -5  -3 1740.25   29.53
   3   5   3 1782.15   29.60
  -3   5  -3 1710.82   29.49
   3  -5   3 1716.46   29.81
   3   5   4  487.47    9.02
   3  -5   4  484.09    9.00
   3  -5   4  475.77    9.21
  -3   5  -4  475.83    8.95
  -3  -5  -4  480.74    8.97
   3  -5   5   97.71    2.72
  -3  -5  -5  104.47    2.73
   3   5   5  103.96    2.77
  -3   5  -5  103.24    2.73
   3   5   6   35.93    1.56
   3  -5   6   37.55    1.56
   3   5   7  320.12    6.89
   3  -5   7  318.84    6.87
   3   5   8   60.67    2.32
   3  -5   8   61.12    2.33
   3  -5   9    0.21    0.49
   3   5   9    0.52    0.48
   3  -5  10   20.47    1.46
   3   5  10   20.32    1.46
   3   5  11   46.75    2.30
   3  -5  11   46.50    2.31
   3  -5  12    6.62    1.07
   3   5  12    8.70    1.14
   3  -5  12    7.66    1.17
   3   5  12    7.55    1.06
   3   5  13    2.08    0.86
   3   5  13    1.45    0.84
   3  -5  13    2.96    0.92
   3  -5  13    2.04    0.86
   3   5  14    0.16    0.80
   3  -5  14    1.91    0.85
   3  -5  14    0.16    0.76
   3   5  14    0.64    0.79
   3   5  15    8.06    1.32
   3  -5  15   10.58    1.47
  -3   7  16    3.27    1.13
  -3  -7  16    3.18    1.12
  -3   7  15    5.61    1.18
  -3  -7  15    4.53    1.14
  -3  -7  15    3.53    1.22
  -3  -7  14    9.64    1.30
  -3  -7  14    6.06    1.22
  -3  -7  14   10.92    1.50
  -3   7  14    9.94    1.31
  -3   7  14    9.36    1.32
  -3   7  13   70.57    3.00
  -3  -7  13   69.37    2.96
  -3  -7  13   63.53    2.89
  -3   7  13   68.26    2.96
  -3  -7  13   67.97    3.29
  -3  -7  12   15.18    1.39
  -3   7  12   18.34    1.49
  -3  -7  12   16.28    1.50
  -3   7  12   14.76    1.41
  -3  -7  12   18.12    1.64
  -3  -7  11   98.60    3.44
  -3   7  11  101.26    3.47
  -3  -7  11   98.10    3.77
  -3   7  11  104.65    3.49
  -3  -7  11   93.66    3.36
  -3  -7  10   16.17    1.27
  -3  -7  10   16.27    1.30
  -3  -7  10   15.17    0.73
  -3   7  10   15.35    1.23
  -3   7  10   17.74    1.32
  -3  -7  10   16.63    1.50
  -3  -7   9  149.44    3.41
  -3  -7   9  152.91    4.65
  -3  -7   9  158.68    4.30
  -3   7   9  157.45    4.29
  -3  -7   9  156.21    4.19
  -3   7   9  158.13    4.20
  -3  -7   8    0.51    0.50
  -3  -7   8   -0.12    0.61
  -3  -7   8    0.10    0.33
  -3  -7   8   -0.24    0.53
  -3   7   8    0.61    0.47
  -3   7   8    0.49    0.43
  -3  -7   8    0.64    0.47
  -3  -7   7   29.90    1.73
  -3  -7   7   31.45    1.30
  -3  -7   7   29.94    1.41
  -3  -7   7   31.01    1.76
  -3   7   7   33.71    1.53
  -3   7   7   27.75    1.36
  -3  -7   7   31.66    1.48
  -3  -7   7   30.12    1.70
  -3   7   6   67.00    2.15
  -3   7   6   68.95    2.11
  -3  -7   6   67.74    2.60
  -3  -7   6   67.55    2.58
  -3  -7   6   67.79    2.14
  -3  -7   6   69.37    2.55
  -3  -7   5   18.45    1.24
  -3  -7   5   17.05    1.22
  -3   7   5   18.38    0.97
  -3  -7   5   18.52    1.22
  -3  -7   4   30.40    1.52
  -3  -7   4   32.08    1.50
  -3  -7   4   33.33    1.64
  -3  -7   3    3.44    0.50
   3   7  -3    3.63    0.57
  -3  -7   3    2.61    0.52
  -3  -7   3    4.13    0.56
  -3  -7   2   56.95    1.99
  -3   7   2   56.17    1.66
   3   7  -2   58.56    2.08
   3   7  -2   57.27    1.37
   3  -7  -2   58.38    1.41
  -3  -7   2   58.22    1.91
  -3   7   1  155.44    3.38
   3  -7  -1  154.07    2.87
   3   7  -1  151.02    3.92
  -3  -7   1  149.13    2.88
   3   7  -1  151.48    2.83
   3   7  -1  151.97    3.83
   3   7  -1  151.34    3.59
  -3   7   0   53.23    1.62
   3   7   0   50.51    1.94
   3   7   0   50.49    1.66
   3  -7   0   51.09    1.39
  -3  -7   0   51.89    1.18
   3   7   0   47.63    1.83
  -3   7   0   56.00    1.85
  -3   7  -1  106.86    2.91
   3   7   1  109.06    2.69
   3  -7   1  103.20    2.61
   3   7   1  105.21    2.93
  -3   7  -1  108.94    2.71
  -3  -7  -1  111.06    2.23
  -3  -7  -2   54.24    1.42
  -3   7  -2   53.00    1.38
  -3   7  -2   55.54    1.94
   3  -7   2   53.69    1.74
   3   7   2   54.36    1.47
   3  -7   2   54.72    1.41
   3  -7   3    1.92    0.32
   3  -7   3    2.20    0.44
  -3  -7  -3    1.68    0.30
   3   7   3    2.44    0.35
   3  -7   3    1.27    0.39
   3  -7   4  115.64    3.17
   3   7   4  112.84    2.81
   3  -7   4  108.98    2.73
   3  -7   4  110.35    3.08
   3  -7   5  211.94    4.71
   3  -7   5  220.97    5.12
   3  -7   5  216.41    5.12
   3   7   5  215.15    4.78
   3  -7   6  226.36    5.08
   3  -7   6  224.37    5.44
   3   7   6  231.30    5.14
   3  -7   6  221.97    5.44
   3  -7   7  116.10    3.33
   3  -7   7  123.66    3.64
   3   7   7  117.41    3.36
   3   7   8    1.67    0.53
   3  -7   8    1.10    0.57
   3  -7   9   54.42    2.29
   3  -7   9   53.38    1.18
   3   7   9   53.96    2.31
   3   7  10    1.37    0.68
   3  -7  10    0.45    0.63
   3  -7  10    0.67    0.67
   3   7  10    0.56    0.62
   3   7  11   49.11    2.38
   3  -7  11   49.63    2.40
   3   7  11   47.28    2.32
   3  -7  11   48.39    2.34
   3  -7  12   13.17    1.37
   3  -7  12   13.97    1.34
   3   7  12   12.72    1.37
   3   7  12   11.69    1.27
   3  -7  13    5.50    1.10
   3   7  13    4.72    1.01
   3   7  13    4.58    1.04
   3  -7  13    3.81    1.05
   3  -7  14   -0.32    0.99
   3   7  14   -0.16    0.93
   3  -7  15   24.39    2.02
   3   7  15   24.47    2.02
  -3  -9  16    7.02    1.37
  -3   9  16    8.26    1.40
  -3   9  15   -0.16    0.84
  -3  -9  15    0.31    0.93
  -3  -9  14   29.26    2.32
  -3   9  14   31.07    2.08
  -3   9  14   32.23    2.11
  -3  -9  14   33.54    2.18
  -3  -9  14   30.54    2.07
  -3  -9  14   32.45    2.39
  -3   9  13   -0.13    0.76
  -3  -9  13    1.24    0.75
  -3  -9  13    0.40    0.77
  -3   9  13    0.55    0.80
  -3  -9  13    0.55    0.89
  -3  -9  13    0.73    0.85
  -3   9  12   34.44    2.08
  -3  -9  12   40.41    2.16
  -3  -9  12   42.02    2.22
  -3  -9  12   38.07    2.46
  -3  -9  12   42.27    2.52
  -3  -9  12   38.98    2.47
  -3   9  12   45.38    2.22
  -3  -9  11   -0.11    0.64
  -3   9  11    0.59    0.63
  -3  -9  11    0.92    0.62
  -3  -9  11    1.15    0.84
  -3  -9  11    0.65    0.83
  -3  -9  11    0.44    0.33
  -3  -9  11    1.45    0.83
  -3   9  11    0.34    0.67
  -3  -9  10   11.39    1.36
  -3   9  10   12.79    1.18
  -3  -9  10   13.17    1.14
  -3  -9  10   11.00    1.29
  -3   9  10   13.80    1.17
  -3  -9  10   12.77    0.85
  -3  -9  10   12.83    1.13
  -3  -9  10   16.77    1.52
  -3  -9   9    5.09    0.76
  -3   9   9    4.39    0.73
  -3   9   9    5.06    0.75
  -3  -9   9    5.92    1.00
  -3  -9   9    5.38    0.73
  -3  -9   9    5.50    0.63
  -3  -9   9    6.98    1.00
  -3  -9   9    4.44    0.94
  -3  -9   8   34.14    1.63
  -3  -9   8   41.11    2.15
  -3  -9   8   36.16    1.55
  -3   9   8   37.19    1.65
  -3  -9   8   36.67    1.66
  -3  -9   8   38.84    2.16
  -3  -9   8   35.20    2.04
  -3   9   8   40.74    1.77
  -3  -9   7   24.25    1.65
  -3  -9   7   23.53    1.61
  -3   9   7   23.37    1.26
  -3  -9   7   24.85    1.60
  -3  -9   7   25.56    1.25
  -3   9   7   23.75    1.21
  -3   9   6   79.64    2.28
  -3  -9   6   78.26    2.26
  -3  -9   6   76.86    2.97
  -3  -9   6   80.42    2.96
  -3  -9   6   77.35    2.85
  -3   9   5   21.35    0.97
  -3  -9   5   21.30    1.36
  -3  -9   5   17.55    1.32
  -3  -9   5   20.65    0.96
   3   9  -4   46.09    2.09
  -3  -9   4   46.49    1.36
  -3  -9   4   44.82    2.04
  -3   9   4   44.89    1.33
  -3  -9   4   41.42    1.93
  -3  -9   4   46.32    1.93
  -3  -9   3   11.64    0.92
  -3  -9   3   12.40    1.02
  -3   9   3   12.01    0.51
  -3   9   3   10.60    0.77
   3   9  -3    9.42    0.95
  -3  -9   3   11.47    0.52
  -3  -9   2  307.35    5.32
   3   9  -2  314.88    6.88
  -3   9   2  298.48    6.23
  -3  -9   2  303.14    5.34
  -3   9   1    9.41    0.73
  -3   9   1    9.82    0.89
   3   9  -1   11.79    1.00
  -3   9   0  243.06    5.67
   3  -9   0  247.39    4.82
  -3   9   0  249.24    5.30
   3   9   0  245.50    5.32
   3   9   0  246.64    5.72
   3   9   1   44.84    1.91
   3  -9   1   46.67    1.54
   3   9   1   49.36    1.69
  -3   9  -1   48.70    1.77
  -3   9  -1   44.58    1.92
   3  -9   2    0.36    0.32
   3   9   2    0.42    0.43
   3  -9   2    0.65    0.39
  -3   9  -2    0.53    0.46
   3   9   2    0.22    0.31
   3  -9   3   82.05    2.52
   3   9   3   79.43    2.01
   3  -9   3   78.06    1.90
   3  -9   4   51.00    1.58
   3   9   4   53.86    1.68
   3  -9   4   53.04    2.05
   3  -9   4   53.08    2.11
   3  -9   5    0.47    0.55
   3   9   5    0.12    0.38
   3  -9   5   -0.22    0.39
   3  -9   5   -0.28    0.56
   3   9   6   33.77    1.47
   3   9   6   35.98    1.54
   3  -9   6   36.39    1.84
   3  -9   6   37.42    1.87
   3  -9   6   32.14    1.46
   3  -9   7   77.91    2.89
   3  -9   7   71.95    2.80
   3  -9   7   76.18    2.47
   3  -9   7   70.88    2.42
   3   9   7   73.12    2.48
   3   9   7   73.88    2.45
   3  -9   8   17.00    1.18
   3  -9   8   15.19    1.16
   3   9   8   18.21    1.24
   3  -9   8   16.16    1.35
   3   9   8   15.60    1.17
   3  -9   9    1.69    0.61
   3  -9   9    1.20    0.64
   3  -9   9    1.16    0.68
   3  -9   9    1.19    0.72
   3   9   9    0.72    0.61
   3   9   9    2.18    0.70
   3  -9  10   39.96    2.25
   3  -9  10   43.46    2.38
   3  -9  10   41.57    2.05
   3  -9  10   41.09    1.14
   3   9  10   41.89    2.04
   3   9  10   42.10    2.11
   3  -9  10   40.39    2.06
   3  -9  11   10.86    1.26
   3   9  11   11.90    1.26
   3   9  11    9.81    1.16
   3  -9  11    9.52    1.33
   3  -9  11    9.74    1.30
   3  -9  11   11.48    1.21
   3  -9  12   49.63    2.72
   3  -9  12   50.65    2.48
   3  -9  12   47.70    2.62
   3   9  12   51.60    2.46
   3   9  12   40.97    2.33
   3  -9  12   50.89    2.46
   3  -9  13   -0.14    0.81
   3   9  13    1.12    0.85
   3  -9  13   -0.49    0.81
   3   9  13   -1.02    0.86
   3  -9  13    0.85    0.87
   3  -9  13   -0.18    0.89
   3  -9  14   33.09    2.45
   3   9  14   27.45    2.08
   3  -9  14   34.46    2.22
   3   9  15    4.00    1.18
   3  -9  15    5.08    1.27
  -3  11  15   -0.15    0.83
  -3 -11  15   -0.15    0.87
  -3  11  14   14.56    1.47
  -3 -11  14   11.47    1.42
  -3  11  14   13.75    1.44
  -3  11  13   10.06    1.29
  -3 -11  13    9.26    1.49
  -3 -11  13   11.08    1.62
  -3 -11  13   11.27    1.31
  -3 -11  13    9.93    1.26
  -3 -11  13    6.86    1.37
  -3  11  13    9.77    1.19
  -3 -11  12   -0.18    0.86
  -3 -11  12    0.35    0.72
  -3 -11  12    0.36    0.87
  -3  11  12    0.12    0.72
  -3  11  12   -0.24    0.64
  -3 -11  12   -0.55    0.89
  -3 -11  12    0.60    0.72
  -3  11  11    4.13    0.87
  -3 -11  11    4.47    1.12
  -3  11  11    4.02    0.86
  -3 -11  11    5.59    0.68
  -3 -11  11    5.57    1.21
  -3 -11  11    2.87    0.96
  -3 -11  11    4.70    0.89
  -3 -11  10   16.99    1.68
  -3  11  10   21.47    1.43
  -3 -11  10   20.73    1.20
  -3 -11  10   19.18    1.72
  -3 -11  10   21.61    1.41
  -3 -11  10   19.86    1.77
  -3 -11   9    6.56    1.16
  -3  11   9    4.66    0.78
  -3 -11   9    5.66    0.76
  -3 -11   9    5.76    1.10
  -3 -11   9    3.74    0.72
  -3 -11   9    5.76    1.02
  -3  11   8   24.81    1.32
  -3 -11   8   24.32    1.29
  -3 -11   8   28.07    1.85
  -3 -11   8   26.84    1.89
  -3 -11   8   26.75    1.48
  -3 -11   8   24.88    1.80
  -3 -11   7   15.64    1.40
  -3 -11   7   13.72    0.90
  -3 -11   7   13.31    1.35
  -3  11   7   14.52    0.95
  -3 -11   7   15.97    1.40
  -3 -11   6   19.09    1.42
  -3  11   6   18.40    0.94
  -3 -11   6   17.72    1.42
  -3 -11   6   19.59    0.98
  -3 -11   6   21.23    1.58
  -3 -11   5   29.20    1.72
  -3  11   5   26.36    1.01
  -3 -11   5   29.23    1.05
  -3 -11   5   24.66    1.55
  -3  11   4   77.63    2.48
  -3 -11   4   79.18    2.88
  -3 -11   4   81.07    2.74
  -3 -11   4   73.94    1.72
  -3  11   4   78.41    1.72
   3  11  -4   75.31    2.92
   3  11  -3  152.97    4.44
  -3  11   3  157.07    3.95
   3  11  -2   89.95    3.14
  -3  11   2   93.84    3.17
  -3  11   2   91.74    2.77
  -3  11   1  238.13    5.89
   3  11  -1  233.20    5.88
  -3  11   1  242.49    5.43
  -3  11   0   11.96    1.14
  -3  11   0   13.11    1.00
   3  11   0   11.47    1.11
  -3  11  -1   76.41    2.83
   3 -11   1   70.97    2.07
  -3  11  -1   70.93    2.42
   3  11   1   72.98    2.30
   3  11   1   70.54    2.68
   3  11   2   35.16    1.81
  -3  11  -2   33.06    1.85
   3 -11   2   34.06    1.45
   3  11   2   36.42    1.48
   3 -11   3   40.82    1.77
   3  11   3   37.83    1.49
   3 -11   3   38.12    1.68
   3  11   3   36.34    1.86
   3 -11   3   37.66    0.93
   3 -11   4   78.35    2.70
   3  11   4   78.81    1.98
   3 -11   4   78.56    1.89
   3 -11   4   80.51    2.70
   3  11   4   81.56    2.03
   3  11   4   79.14    2.31
   3 -11   4   76.95    1.91
   3  11   5    4.52    0.53
   3 -11   5    4.45    0.50
   3 -11   5    5.87    0.85
   3 -11   5    4.47    0.81
   3 -11   5    4.20    0.49
   3  11   5    5.10    0.59
   3  11   6    0.55    0.43
   3 -11   6    0.89    0.69
   3 -11   6   -0.34    0.65
   3 -11   6    0.12    0.37
   3  11   6    0.07    0.39
   3 -11   6    0.12    0.36
   3  11   7    0.39    0.52
   3 -11   7    0.48    0.71
   3  11   7    0.80    0.48
   3 -11   7    0.57    0.47
   3 -11   7    0.29    0.43
   3 -11   7   -0.37    0.65
   3  11   8    1.43    0.62
   3 -11   8    0.91    0.74
   3 -11   8    1.49    0.55
   3 -11   8    2.63    0.84
   3  11   8    2.21    0.65
   3 -11   8    1.42    0.56
   3  11   9    4.29    0.84
   3  11   9    3.03    0.77
   3 -11   9    4.17    0.79
   3 -11   9    2.42    0.90
   3 -11   9    3.20    0.94
   3 -11   9    3.19    0.73
   3 -11  10   -0.30    0.80
   3 -11  10    0.46    0.75
   3 -11  10   -0.64    0.69
   3 -11  10    0.32    0.60
   3  11  10   -0.11    0.66
   3  11  10   -0.22    0.66
   3  11  11   28.10    1.77
   3 -11  11   33.48    2.27
   3  11  11   32.55    1.91
   3 -11  11   32.93    2.23
   3 -11  11   33.31    1.89
   3 -11  11   35.49    1.95
   3  11  12   12.52    1.31
   3 -11  12   12.17    1.34
   3 -11  12   10.97    1.30
   3 -11  12   14.14    1.61
   3  11  12   12.90    1.34
   3 -11  12   15.98    1.67
   3 -11  13    0.27    0.80
   3 -11  13    0.18    1.01
   3 -11  13    0.55    0.90
   3  11  13    1.49    0.81
   3 -11  13    0.52    1.03
   3  11  13    0.57    0.85
   3  11  14    8.81    1.32
   3 -11  14    8.02    1.28
   3  11  15   16.50    1.74
  -3  13  13    3.42    0.91
  -3  13  12    0.11    0.67
  -3 -13  11   18.18    1.82
  -3 -13  11   19.92    1.94
  -3 -13  11   17.99    1.76
  -3  13  11   20.50    1.45
  -3 -13  10    3.13    1.04
  -3 -13  10    3.73    0.74
  -3 -13  10    4.12    1.10
  -3 -13  10    2.72    1.03
  -3  13  10    1.87    0.66
  -3 -13   9   24.00    1.32
  -3 -13   9   24.15    1.89
  -3 -13   9   24.41    1.89
  -3 -13   9   22.04    1.47
  -3 -13   9   22.40    1.92
  -3  13   9   22.68    1.28
  -3 -13   8    6.96    1.17
  -3 -13   8    8.55    1.22
  -3 -13   8    7.24    1.15
  -3  13   8    7.74    0.73
  -3 -13   8    7.50    0.73
  -3 -13   7   20.12    1.64
  -3  13   7   23.50    1.07
  -3 -13   7   24.28    1.71
  -3 -13   7   24.11    1.06
  -3 -13   6   24.67    1.74
  -3 -13   6   26.62    1.70
  -3  13   6   21.68    1.39
  -3  13   6   23.38    0.89
  -3 -13   6   23.57    0.89
  -3 -13   5   15.26    1.29
  -3  13   5   14.16    1.16
  -3 -13   5   14.48    1.34
  -3  13   4    8.33    0.95
   3  13  -3    2.53    0.79
  -3  13   3    2.54    0.62
  -3  13   3    2.99    0.83
   3  13  -2   10.02    1.29
  -3  13   2   12.73    1.29
   3  13  -2   12.46    1.26
  -3  13   2   13.85    1.14
   3  13  -1   -0.37    0.71
   3  13  -1   -0.44    0.73
  -3  13   1   -0.26    0.69
  -3  13   1    0.74    0.55
   3  13   0   29.59    1.96
  -3  13   0   30.31    1.61
  -3  13   0   31.06    1.91
   3  13   0   29.26    1.82
   3  13   1    1.58    0.83
  -3  13  -1    1.42    0.76
   3  13   1    2.66    0.82
   3  13   2   13.54    1.29
  -3  13  -2   12.09    1.31
   3 -13   2   12.69    0.91
   3  13   3    8.22    1.06
   3 -13   3    9.92    0.92
   3 -13   4    0.37    0.54
   3  13   4    1.15    0.45
   3 -13   4    0.99    0.61
   3  13   4    0.97    0.70
   3  13   5   42.14    1.28
   3  13   5   47.50    1.69
   3 -13   5   42.39    2.09
   3  13   5   47.21    2.31
   3 -13   5   42.98    2.04
   3 -13   6    0.64    0.38
   3 -13   6    1.76    0.72
   3  13   6    0.49    0.42
   3 -13   6    0.59    0.62
   3 -13   6    0.17    0.34
   3  13   6    0.77    0.45
   3  13   6    0.73    0.39
   3  13   7    9.45    0.81
   3 -13   7    9.39    0.78
   3 -13   7    8.98    0.76
   3 -13   7    7.63    1.10
   3 -13   7    9.48    1.21
   3  13   7    9.21    0.79
   3  13   7   11.61    0.89
   3  13   8    2.24    0.55
   3 -13   8    1.27    0.50
   3 -13   8    1.93    0.81
   3 -13   8    1.77    0.56
   3 -13   8    1.28    0.73
   3  13   8    1.89    0.63
   3 -13   9    5.99    1.17
   3 -13   9    7.96    1.22
   3 -13   9    4.69    0.74
   3  13   9    5.73    0.83
   3 -13   9    5.72    1.06
   3  13   9    4.40    0.79
   3 -13  10   -0.16    0.83
   3  13  10   -0.31    0.61
   3 -13  10   -0.15    0.78
   3  13  10    0.88    0.62
   3 -13  10   -0.17    0.86
   3  13  11    2.39    0.79
   3 -13  11    3.01    1.05
   3 -13  11    2.91    1.12
   3  13  11    2.59    0.76
   3 -13  11    1.51    0.97
   3  13  12    3.85    0.92
   3  13  12    2.00    0.76
   3 -13  12    4.23    1.12
   3  13  13    8.03    1.22
  -3 -15  10   14.43    1.63
  -3 -15   9   -1.41    0.88
  -3  15   9   -0.35    0.78
  -3 -15   9    0.33    0.81
  -3  15   8   20.10    1.55
  -3 -15   8   21.55    1.81
  -3 -15   8   20.48    1.77
  -3 -15   7    1.22    0.83
  -3  15   7    0.11    0.66
  -3 -15   7    0.90    0.94
  -3  15   6   28.53    1.71
  -3  15   5    2.57    0.72
  -3  15   4    6.00    0.93
  -3  15   3    0.46    0.72
   3  15  -3    0.85    0.74
  -3  15   3    0.11    0.60
  -3  15   2    2.11    0.70
   3  15  -2    0.70    0.81
  -3  15   2    0.30    0.81
  -3  15   1    2.43    0.91
   3  15  -1    1.81    0.82
  -3  15   1    2.60    0.74
  -3  15   0    2.97    0.71
   3  15   0    3.20    0.94
  -3  15   0    3.78    0.96
   3  15   1    3.72    0.91
  -3  15  -1    1.95    0.91
   3  15   2   85.01    3.36
   3  15   3   35.37    2.12
   3 -15   4   59.51    2.34
   3  15   4   66.69    2.92
   3 -15   5    0.74    0.64
   3  15   5    0.42    0.83
   3 -15   6   25.04    1.67
   3  15   6   21.74    1.73
   3 -15   6   23.05    1.65
   3 -15   7    1.44    0.84
   3 -15   7    1.85    0.83
   3 -15   8   17.85    1.66
   3 -15   8   17.94    1.62
   3 -15   9    0.16    0.83
   3 -15   9    0.45    0.77
   3 -15  10    0.50    0.83
   3 -15  10   -0.32    0.86
  -3  17   5    0.24    0.77
  -3  17   4    4.59    0.89
  -3  17   3    0.12    0.71
  -3  17   2   11.00    1.21
  -3  17   1   13.56    1.30
  -4   0  17    1.49    0.97
   4   0 -16   -0.15    0.17
  -4   0  16    0.52    0.83
  -4   0  15    0.33    0.78
  -4   0  15   -0.33    0.79
  -4   0  14   47.47    2.54
  -4   0  14   44.67    2.47
   4   0 -14   44.59    1.41
   4   0 -13   -0.31    0.34
  -4   0  13   -0.42    0.66
  -4   0  13   -0.28    0.72
   4   0 -12  259.47    5.24
  -4   0  12  256.38    6.61
  -4   0  12  268.20    6.73
  -4   0  11    0.23    0.53
   4   0 -11    0.05    0.28
  -4   0  11   -0.48    0.54
   4   0 -10  717.77   12.78
  -4   0  10  709.69   14.04
  -4   0   9    0.10    0.52
  -4   0   8 1150.51   20.86
  -4   0   7   -0.08    0.35
  -4   0   6 1098.50   19.78
   4   0  -6 1125.29   19.77
   4   0  -5    0.11    0.28
  -4   0   5    0.99    0.29
   4   0  -4  741.20   13.08
  -4   0   4  721.49   13.10
   4   0  -3   -0.28    0.24
   4   0  -2  876.91   15.01
   4   0  -1    0.45    0.13
  -4   0   1    0.03    0.16
   4   0  -1    0.35    0.17
   4   0   0  903.40   15.11
  -4   0   0  887.01   15.14
   4   0   0  899.02   15.16
   4   0   1    0.03    0.14
  -4   0  -1    0.16    0.19
   4   0   1    0.10    0.13
   4   0   2  941.65   16.12
   4   0   2  947.42   16.42
  -4   0  -2  950.70   16.39
  -4   0  -3    0.03    0.13
  -4   0  -3    0.37    0.24
   4   0   3   -0.09    0.20
  -4   0  -4  368.64    7.25
   4   0   4  365.27    7.29
  -4   0  -4  378.69    6.71
   4   0   5   -0.06    0.27
  -4   0  -5   -0.19    0.27
  -4   0  -5    0.05    0.15
  -4   0  -6    5.78    0.66
  -4   0  -6    5.56    0.39
   4   0   6    6.59    0.70
  -4   0  -7    0.08    0.39
  -4   0  -7    0.03    0.20
   4   0   7   -0.09    0.39
   4   0   8  496.97   10.18
  -4   0  -8  485.64   10.07
  -4   0  -8  504.30    8.83
   4   0   9    0.11    0.54
  -4   0  -9   -0.03    0.21
   4   0  10  432.17    9.44
  -4   0 -10  432.61    7.63
   4   0  11    0.26    0.69
  -4   0 -11    0.04    0.18
   4   0  12   10.81    1.27
   4   0  13    0.15    0.69
   4   0  14    0.16    0.77
   4   0  14    1.27    0.83
   4   0  15    0.70    0.85
   4   0  16    2.80    1.08
  -4   2  17   -0.56    1.07
   4  -2 -17   -0.10    0.41
   4  -2 -16    4.92    0.63
  -4   2  16    5.25    1.24
  -4  -2  16    4.33    1.18
  -4  -2  15   23.78    1.90
  -4  -2  15   25.53    1.99
  -4  -2  14    4.12    1.01
  -4  -2  14    4.03    1.00
  -4  -2  13   37.52    2.19
  -4  -2  13   32.90    2.04
  -4  -2  12    6.00    0.98
  -4  -2  12    5.19    0.94
  -4  -2  11  457.64    9.78
  -4  -2  11  446.11    9.79
  -4  -2  10  112.39    3.58
   4   2 -10  112.54    2.48
   4   2  -9   63.35    1.66
  -4  -2   9   65.96    2.49
   4   2  -8   80.30    1.99
  -4  -2   8   84.24    2.74
   4   2  -7  789.64   13.86
  -4  -2   7  812.49   14.80
   4   2  -6  212.31    4.22
  -4  -2   6  216.69    4.86
   4  -2  -6  215.26    4.84
  -4  -2   5  203.91    4.42
  -4  -2   5  194.13    3.90
   4   2  -5  194.03    3.93
   4  -2  -5  201.75    4.39
  -4  -2   4 1594.50   27.55
   4   2  -4 1615.26   27.21
  -4  -2   4 1668.19   27.19
  -4   2   4 1578.02   27.13
   4  -2  -4 1594.23   27.53
  -4  -2   4 1591.11   27.64
  -4  -2   3  646.59   11.94
   4  -2  -3  681.15   11.88
  -4   2   3  669.23   11.44
  -4  -2   3  668.67   11.71
   4   2  -3  673.09   11.95
  -4  -2   2    2.41    0.32
  -4  -2   2    1.68    0.27
  -4  -2   2    1.68    0.25
   4   2  -2    1.79    0.29
   4  -2  -2    1.76    0.17
   4   2  -2    1.86    0.27
   4   2  -1  222.82    4.29
   4   2  -1  219.76    4.31
  -4  -2   1  221.64    4.31
  -4  -2   1  217.75    4.33
   4  -2   0   11.63    0.55
  -4  -2   0   11.23    0.54
  -4  -2   0   11.95    0.62
   4   2   0   12.41    0.56
  -4  -2  -1  469.91    8.46
   4  -2   1  475.17    8.07
   4  -2   1  467.48    8.46
   4  -2   2    5.14    0.43
  -4  -2  -2    4.33    0.39
   4  -2   3  716.29   12.89
   4  -2   3  730.29   12.39
  -4  -2  -3  711.34   12.88
  -4  -2  -4   57.65    1.84
   4  -2   4   57.85    1.85
   4  -2   4   59.06    1.36
   4  -2   5  386.95    6.72
   4  -2   5  383.22    7.68
  -4  -2  -5  381.15    7.65
  -4  -2  -6    4.03    0.60
   4  -2   6    3.89    0.61
  -4  -2  -7  560.99   10.99
   4  -2   7  566.35   11.09
  -4  -2  -8  137.57    3.93
   4  -2   8  147.12    4.04
   4  -2   9   20.80    1.44
   4  -2  10   10.60    1.15
   4  -2  11   53.12    2.52
  -4  -2 -11   54.58    1.75
   4  -2  12   28.92    1.94
  -4  -2 -12   31.37    1.24
  -4  -2 -13    0.38    0.33
   4  -2  13    0.91    0.78
  -4  -2 -14    4.38    0.53
   4  -2  14    4.58    1.07
   4  -2  14    2.86    1.03
   4  -2  15   -0.17    0.86
  -4  -2 -15    0.73    0.32
   4   2  16    2.61    1.08
  -4  -4  16    0.86    0.95
  -4   4  16   -0.70    1.01
  -4  -4  15    7.84    1.21
  -4   4  15    7.02    1.28
  -4  -4  15    7.37    1.30
  -4  -4  14    9.35    1.24
  -4   4  14   10.89    1.39
  -4   4  14    9.95    1.31
  -4  -4  14   10.75    1.34
  -4   4  13    9.02    1.19
  -4  -4  13   11.22    1.29
  -4   4  13   13.04    1.37
  -4  -4  13   11.73    1.31
  -4  -4  12    1.18    0.72
  -4  -4  12    1.00    0.72
  -4   4  12    1.40    0.69
  -4   4  12    1.57    0.73
  -4  -4  11    5.04    0.86
  -4   4  11    5.05    0.86
  -4   4  11    5.11    0.88
  -4  -4  11    3.84    0.87
  -4  -4  10   85.22    3.04
  -4   4  10   82.45    3.00
  -4   4  10   86.31    3.02
  -4  -4   9  130.89    3.86
  -4   4   9  136.39    3.92
  -4  -4   8  174.75    4.57
  -4  -4   8  187.36    3.74
  -4   4   8  179.46    4.61
  -4  -4   7    7.82    0.87
  -4  -4   7    8.88    0.57
  -4  -4   7    7.19    0.76
  -4   4   7    8.18    0.81
  -4  -4   6   43.38    1.70
  -4  -4   6   47.41    1.89
  -4  -4   6   42.36    1.82
  -4  -4   6   46.72    1.41
  -4   4   6   42.50    1.68
  -4  -4   5  443.27    8.23
   4  -4  -5  449.92    8.54
  -4  -4   5  436.96    8.85
  -4   4   5  448.37    8.56
  -4  -4   5  440.59    8.51
   4   4  -5  452.68    8.54
  -4  -4   5  441.05    8.83
   4  -4  -4  268.64    5.39
  -4  -4   4  261.91    5.68
  -4  -4   4  272.36    5.33
   4   4  -4  267.89    5.37
  -4  -4   4  268.16    5.72
  -4  -4   3   40.92    1.53
  -4  -4   3   40.75    1.48
  -4  -4   3   40.77    1.37
   4   4  -3   42.93    1.32
   4   4  -3   37.79    1.49
  -4  -4   3   40.96    1.54
   4  -4  -3   42.58    1.33
  -4  -4   2  953.29   16.61
   4   4  -2  941.12   16.66
  -4  -4   2  931.57   16.51
   4   4  -2  940.25   16.63
  -4  -4   2  934.19   16.62
  -4  -4   1  593.52   10.56
   4   4  -1  601.52   10.98
   4   4  -1  612.49   11.02
  -4   4   1  605.66   10.25
  -4   4   0  380.58    6.86
   4   4   0  373.84    7.18
  -4  -4   0  383.56    6.83
  -4   4   0  375.04    6.79
   4  -4   0  377.22    6.58
   4   4   0  368.50    7.19
   4  -4   1  475.27    8.45
  -4   4  -1  471.61    8.45
   4  -4   1  473.25    8.34
  -4   4  -1  483.67    8.50
   4   4   1  466.81    8.50
  -4  -4  -1  465.16    8.47
   4   4   2  412.26    7.56
   4  -4   2  414.19    7.48
   4  -4   2  403.94    7.51
  -4   4  -2  399.61    7.51
  -4  -4  -2  406.92    7.52
   4   4   3   99.19    2.49
   4  -4   3   97.22    2.45
  -4  -4  -3   97.60    2.43
  -4   4  -3   96.07    2.44
   4  -4   3   95.80    2.40
  -4   4  -4   94.31    2.53
   4  -4   4   95.11    2.55
  -4  -4  -4   97.04    2.54
   4   4   4   94.59    2.55
   4   4   5  182.05    4.24
  -4   4  -5  182.92    4.20
   4  -4   5  183.76    4.23
  -4  -4  -5  177.83    4.18
   4   4   6    0.30    0.37
   4  -4   6    0.59    0.17
  -4  -4  -6    0.43    0.38
   4  -4   6    0.52    0.39
  -4   4  -6    0.36    0.39
  -4   4  -7   84.47    2.73
  -4  -4  -7   86.48    2.73
   4  -4   7   80.24    2.69
   4   4   7   87.30    2.79
   4   4   8   24.21    1.44
   4  -4   8   22.71    1.42
   4   4   9    4.61    0.77
   4  -4   9    3.73    0.75
   4  -4  10    1.53    0.66
   4   4  10    1.18    0.63
   4   4  11    4.01    0.88
   4  -4  11    5.02    0.93
   4  -4  12    0.70    0.72
   4   4  12    0.84    0.78
   4  -4  13   34.10    2.15
   4   4  13   27.32    2.00
   4  -4  14    0.33    0.82
   4   4  14    0.49    0.82
  -4  -4 -15   28.72    1.41
   4  -4  15   31.80    2.24
   4   4  15   32.28    2.25
  -4   6  16    5.69    1.27
  -4  -6  16    7.40    1.40
  -4  -6  15    0.95    0.85
  -4  -6  15    0.38    0.93
  -4   6  15    0.81    0.88
  -4  -6  14    0.30    0.81
  -4   6  14    0.15    0.82
  -4  -6  14    0.91    0.91
  -4  -6  14   -0.44    0.89
  -4   6  14    0.76    0.84
  -4   6  13   28.02    1.94
  -4  -6  13   28.76    1.92
  -4   6  13   26.58    1.83
  -4  -6  13   29.70    2.15
  -4  -6  13   28.88    2.00
  -4   6  12    2.41    0.80
  -4  -6  12    2.48    0.76
  -4   6  12    3.14    0.84
  -4  -6  12    4.75    1.07
  -4  -6  12    2.48    0.83
  -4  -6  11   24.55    1.79
  -4   6  11   26.70    1.67
  -4   6  11   25.17    1.68
  -4  -6  11   26.80    1.72
  -4  -6  11   24.21    1.61
  -4  -6  10   11.81    1.10
  -4  -6  10   14.83    1.39
  -4   6  10   13.82    1.19
  -4   6  10   13.73    1.18
  -4  -6  10   12.27    1.15
  -4   6   9   76.77    2.67
  -4  -6   9   72.89    1.97
  -4  -6   9   75.74    2.62
  -4   6   9   75.13    2.71
  -4  -6   9   69.36    2.86
  -4  -6   9   74.38    2.71
  -4  -6   8   65.68    2.66
  -4  -6   8   64.45    2.67
  -4  -6   8   74.59    2.53
  -4   6   8   68.91    2.47
  -4  -6   8   67.47    1.95
  -4  -6   7   23.31    1.47
  -4   6   7   24.44    1.33
  -4  -6   7   25.32    1.56
  -4  -6   7   23.13    1.27
  -4  -6   7   22.73    1.06
  -4  -6   6  186.47    4.85
  -4  -6   6  190.07    4.85
  -4  -6   6  185.79    4.14
  -4   6   6  184.32    4.35
  -4  -6   6  191.22    4.82
  -4  -6   6  183.37    4.31
  -4  -6   5  131.23    3.74
  -4  -6   5  133.80    3.67
  -4  -6   5  133.78    3.27
  -4  -6   5  132.10    3.69
  -4  -6   4   14.59    1.02
  -4  -6   4   16.16    1.10
  -4  -6   4   14.43    0.97
   4   6  -4   16.67    0.83
   4  -6  -4   15.00    0.81
  -4  -6   3   75.40    2.37
   4   6  -3   79.79    1.99
  -4  -6   3   79.23    2.49
  -4  -6   3   78.29    2.51
   4  -6  -3   82.35    2.02
  -4  -6   2   44.27    1.67
  -4   6   2   43.58    1.25
   4   6  -2   44.39    1.76
  -4  -6   2   40.39    1.66
   4   6  -2   47.01    1.67
   4   6  -2   47.92    1.29
   4  -6  -2   45.55    1.28
   4   6  -1  182.39    4.17
  -4   6   1  190.33    3.73
   4  -6  -1  187.93    3.42
  -4   6   1  183.94    3.60
  -4  -6   1  189.58    3.65
   4   6  -1  188.06    4.42
   4   6   0   12.31    0.76
  -4   6   0   12.20    0.54
  -4   6   0   11.88    0.61
  -4  -6   0   12.34    0.56
  -4   6   0   13.61    0.77
   4   6   0   12.41    0.89
   4  -6   1    1.71    0.27
  -4  -6  -1    1.97    0.28
   4  -6   1    2.21    0.32
  -4   6  -1    1.79    0.25
  -4   6  -1    1.43    0.35
  -4  -6  -2  240.48    4.69
  -4   6  -2  227.48    4.63
   4   6   2  245.24    4.76
   4  -6   2  235.63    4.67
   4  -6   2  241.46    4.88
   4   6   3   81.72    2.16
   4  -6   3   78.47    2.08
  -4   6  -3   75.00    2.07
   4  -6   3   80.18    2.29
   4  -6   3   79.49    2.25
  -4  -6  -3   74.59    2.05
  -4  -6  -4    6.29    0.57
  -4   6  -4    6.02    0.56
   4   6   4    6.91    0.62
   4  -6   4    5.37    0.60
   4  -6   4    6.50    0.59
   4  -6   4    5.69    0.63
  -4  -6  -5    5.57    0.59
   4  -6   5    5.92    0.69
  -4   6  -5    5.53    0.62
   4  -6   5    5.11    0.61
   4   6   5    5.00    0.60
   4   6   6   49.26    1.90
  -4   6  -6   51.16    1.88
   4  -6   6   48.24    1.87
  -4  -6  -6   49.86    1.86
   4   6   7   28.82    1.51
   4  -6   7   30.27    1.54
   4  -6   8   26.01    1.50
   4  -6   8   26.00    0.76
   4   6   8   22.76    1.42
   4   6   9  157.59    4.44
   4  -6   9  158.84    4.44
   4  -6  10   18.15    1.48
   4   6  10   20.90    1.56
   4   6  11    2.97    0.87
   4  -6  11    1.79    0.78
   4   6  12   29.84    1.96
   4  -6  12   30.35    2.00
   4   6  13    7.56    1.21
   4  -6  13    7.08    1.17
   4  -6  13    6.62    1.19
   4   6  13    3.07    0.87
   4   6  14   32.16    2.18
   4  -6  14   31.29    2.26
   4   6  15   -0.17    0.93
   4  -6  15   -0.17    0.94
  -4  -8  16    0.98    1.04
  -4   8  16    0.17    1.09
  -4  -8  15    9.83    1.39
  -4   8  15    6.47    1.24
  -4   8  14   -0.45    0.80
  -4  -8  14   -0.19    0.86
  -4   8  14    0.29    0.78
  -4  -8  14    0.38    0.94
  -4  -8  14   -0.86    0.92
  -4  -8  14   -0.30    0.92
  -4  -8  13    6.67    1.11
  -4  -8  13    6.23    1.24
  -4  -8  13    5.92    1.26
  -4   8  13    8.04    1.14
  -4  -8  13    7.11    1.09
  -4   8  13    8.39    1.19
  -4  -8  12   24.08    1.68
  -4   8  12   20.73    1.64
  -4  -8  12   25.20    1.75
  -4  -8  12   24.69    1.93
  -4  -8  12   27.45    2.04
  -4   8  12   26.25    1.73
  -4   8  11    4.05    0.87
  -4   8  11    4.33    0.86
  -4  -8  11    2.59    0.72
  -4  -8  11    2.68    0.75
  -4  -8  11    2.53    0.89
  -4  -8  11    4.52    1.02
  -4  -8  11    3.83    0.48
  -4  -8  10   22.50    1.74
  -4  -8  10   17.44    0.94
  -4   8  10   21.64    1.43
  -4  -8  10   20.30    1.63
  -4  -8  10   23.33    1.52
  -4  -8  10   19.02    1.38
  -4   8  10   18.76    1.38
  -4  -8   9    0.72    0.47
  -4  -8   9    0.67    0.63
  -4  -8   9    0.28    0.65
  -4  -8   9   -0.28    0.69
  -4   8   9    1.07    0.52
  -4  -8   9    0.95    0.41
  -4   8   9    0.18    0.52
  -4  -8   9    0.38    0.52
  -4  -8   8  115.08    3.76
  -4   8   8  112.57    3.17
  -4   8   8  111.70    3.28
  -4  -8   8  101.98    2.89
  -4  -8   8  111.09    3.26
  -4  -8   8  111.13    3.18
  -4  -8   8  106.95    3.77
  -4  -8   8  109.45    3.78
  -4  -8   7    8.86    1.03
  -4   8   7    9.96    0.85
  -4  -8   7   10.48    0.86
  -4  -8   7   10.40    1.14
  -4  -8   7    8.85    0.98
  -4  -8   7    8.15    0.78
  -4  -8   6  123.99    3.85
  -4  -8   6  122.83    3.72
  -4  -8   6  122.19    3.79
  -4  -8   5   87.36    3.01
  -4  -8   5   78.14    2.74
  -4  -8   5   79.46    2.82
  -4  -8   4   30.97    1.59
  -4  -8   4   25.84    1.42
  -4  -8   4   29.93    1.62
   4   8  -4   28.49    1.57
  -4  -8   3  127.83    3.42
  -4   8   3  127.35    2.98
  -4  -8   3  121.15    3.60
   4   8  -3  125.43    3.62
  -4  -8   3  128.61    3.56
  -4   8   2   16.53    0.86
   4   8  -2   17.97    1.24
   4   8  -2   18.55    0.67
   4  -8  -2   18.11    0.68
   4   8  -2   17.21    1.16
  -4  -8   2   16.52    0.67
   4   8  -1   71.99    2.51
   4   8  -1   78.68    2.39
   4  -8  -1   76.68    1.70
   4   8  -1   78.82    2.70
   4   8  -1   79.29    1.67
  -4   8   1   73.60    2.10
  -4  -8   1   75.53    1.70
   4   8   0   26.91    1.39
  -4   8   0   22.29    1.04
   4   8   0   23.51    1.38
  -4   8   0   24.90    1.26
   4   8   0   25.93    1.21
  -4  -8   0   23.84    0.77
   4  -8   0   23.64    0.88
   4   8   1   80.55    2.31
  -4  -8  -1   80.56    1.84
   4   8   1   78.29    2.58
   4  -8   1   79.94    2.17
   4   8   1   82.77    2.72
  -4   8  -1   77.30    2.47
  -4   8  -2  121.31    3.33
  -4  -8  -2  125.14    2.69
   4  -8   2  121.42    3.04
  -4   8  -2  117.36    2.60
   4  -8   2  123.90    2.65
   4   8   2  121.40    2.72
   4   8   3   28.21    1.12
  -4  -8  -3   28.40    1.09
   4  -8   3   28.77    1.08
  -4   8  -3   27.37    1.04
   4  -8   3   26.71    1.29
   4  -8   4   57.28    1.77
   4  -8   4   52.99    2.02
  -4  -8  -4   55.14    1.73
   4  -8   4   54.90    2.02
   4   8   4   55.32    1.80
   4   8   5  422.98    8.27
   4  -8   5  412.27    8.63
   4  -8   5  404.17    8.58
   4  -8   5  427.88    8.19
   4  -8   6  459.28    9.48
   4  -8   6  459.70    9.45
   4  -8   6  456.31    9.05
   4   8   6  455.26    9.11
   4  -8   7    8.58    0.95
   4   8   7    6.57    0.79
   4  -8   7    5.40    0.74
   4  -8   7    7.51    0.88
   4  -8   8    0.12    0.58
   4  -8   8    0.33    0.55
   4  -8   8    0.56    0.61
   4   8   8   -0.10    0.53
   4  -8   9  199.13    5.22
   4   8   9  207.80    5.31
   4  -8   9  200.25    5.46
   4  -8  10   31.93    1.88
   4   8  10   33.93    1.93
   4   8  11   22.68    1.63
   4  -8  11   22.05    1.59
   4  -8  11   20.83    1.59
   4   8  11   23.16    1.67
   4  -8  12    0.41    0.81
   4   8  12    1.87    0.79
   4   8  12    2.50    0.89
   4  -8  12    2.19    0.88
   4  -8  13    4.29    1.03
   4   8  13    6.32    1.11
   4  -8  13    7.56    1.19
   4   8  13    4.19    1.06
   4  -8  14    0.32    0.99
   4   8  14    0.48    0.90
   4  -8  15    0.34    0.98
   4   8  15    2.39    1.01
  -4  10  16    1.65    1.06
  -4 -10  15    1.65    0.97
  -4  10  15    1.55    1.03
  -4  10  14    0.29    0.88
  -4 -10  14    2.23    0.96
  -4  10  14    3.63    0.91
  -4 -10  14    1.45    0.84
  -4  10  13   18.78    1.57
  -4 -10  13   19.73    1.58
  -4 -10  13   19.57    1.62
  -4 -10  13   20.93    1.98
  -4  10  13   16.25    1.52
  -4 -10  13   17.28    1.84
  -4 -10  13   19.09    1.94
  -4 -10  12   22.32    1.95
  -4 -10  12   18.43    1.47
  -4 -10  12   19.48    1.52
  -4  10  12   19.18    1.55
  -4 -10  12   21.05    1.90
  -4  10  12   17.63    1.48
  -4 -10  12   21.70    1.95
  -4  10  11   16.54    1.32
  -4 -10  11   13.37    1.49
  -4 -10  11   14.45    1.23
  -4 -10  11   13.04    1.51
  -4 -10  11   14.80    0.95
  -4 -10  11   16.56    1.64
  -4 -10  11   16.62    1.32
  -4  10  11   16.36    1.36
  -4  10  10    4.76    0.81
  -4 -10  10    3.07    0.60
  -4 -10  10    3.08    0.97
  -4 -10  10    3.64    0.74
  -4 -10  10    2.06    0.89
  -4 -10  10    3.25    0.93
  -4 -10   9   33.97    2.08
  -4 -10   9   34.98    1.69
  -4 -10   9   39.61    1.66
  -4  10   9   34.94    0.94
  -4 -10   9   34.62    2.20
  -4  10   9   37.58    1.75
  -4 -10   9   34.97    2.17
  -4 -10   8   -0.42    0.62
  -4 -10   8    0.49    0.46
  -4 -10   8   -0.29    0.70
  -4 -10   8   -0.08    0.42
  -4  10   8    0.08    0.43
  -4 -10   8   -0.27    0.70
  -4  10   7    2.79    0.53
  -4 -10   7    2.21    0.78
  -4 -10   7    3.25    0.82
  -4 -10   7    3.81    0.79
  -4 -10   7    2.43    0.61
  -4 -10   7    3.32    0.57
  -4  10   6   10.39    0.75
  -4 -10   6    9.88    0.73
  -4 -10   6   10.87    1.13
  -4 -10   6   10.51    1.16
  -4 -10   6   10.23    1.08
  -4 -10   5   70.87    2.88
  -4 -10   5   81.78    2.96
  -4 -10   5   75.48    2.76
  -4 -10   5   76.27    2.05
  -4  10   5   77.85    2.05
  -4  10   4   -0.38    0.37
  -4 -10   4    0.42    0.53
  -4 -10   4    0.35    0.26
  -4 -10   4    0.66    0.44
   4  10  -4   -0.33    0.55
  -4  10   4   -0.17    0.24
   4  10  -3   14.65    1.24
  -4 -10   3   15.36    0.63
  -4  10   3   16.59    0.59
  -4 -10   3   15.05    0.60
  -4  10   3   15.90    0.96
  -4 -10   2   54.69    1.15
   4  10  -2   54.08    2.31
  -4 -10   2   53.40    1.16
  -4  10   2   54.68    1.85
   4  10  -1  155.09    4.28
  -4  10   1  151.23    4.13
  -4  10   1  149.70    3.68
  -4  10   0    3.26    0.70
  -4  10   0    1.75    0.49
   4 -10   0    3.56    0.39
   4  10   0    3.37    0.61
   4  10   0    2.80    0.69
   4  10   1   44.17    2.01
   4 -10   1   43.91    1.52
   4  10   1   45.46    2.18
   4  10   1   42.96    1.72
  -4  10  -1   45.65    1.99
   4 -10   2  161.08    3.92
   4  10   2  165.10    3.97
   4  10   2  172.30    4.51
   4 -10   2  165.56    3.97
  -4  10  -2  164.25    4.43
   4  10   3  244.19    4.77
   4 -10   3  237.17    4.62
   4  10   3  236.47    5.19
   4 -10   3  234.50    5.38
   4 -10   4   18.73    1.23
   4  10   4   20.60    1.00
   4 -10   4   21.18    0.94
   4 -10   5   19.23    1.29
   4 -10   5   18.78    1.01
   4  10   5   18.49    1.04
   4 -10   5   19.24    1.31
   4  10   6  118.64    3.22
   4 -10   6  116.19    3.61
   4 -10   6  112.43    3.59
   4 -10   6  113.39    3.07
   4  10   6  115.24    3.09
   4 -10   7  106.47    3.19
   4 -10   7  116.26    3.76
   4  10   7  117.78    3.27
   4 -10   7  119.59    3.27
   4  10   7  115.88    3.33
   4 -10   7  116.19    3.74
   4 -10   8   49.14    2.32
   4  10   8   52.56    2.09
   4 -10   8   47.84    2.02
   4  10   8   46.72    2.04
   4 -10   8   51.28    2.41
   4 -10   8   46.36    2.00
   4  10   9   72.09    2.72
   4  10   9   73.12    2.68
   4 -10   9   74.22    3.02
   4 -10   9   69.13    2.62
   4 -10   9   72.28    3.05
   4 -10   9   71.71    2.67
   4  10  10   12.50    1.23
   4 -10  10   15.93    1.33
   4 -10  10   14.40    1.55
   4 -10  10   12.90    1.40
   4 -10  10   15.02    1.27
   4  10  10   14.04    1.31
   4 -10  11    3.57    0.95
   4  10  11    3.67    0.93
   4 -10  11    3.75    0.87
   4 -10  11    3.57    1.02
   4  10  11    3.95    0.90
   4 -10  11    3.31    1.01
   4  10  12    5.58    0.96
   4 -10  12    8.30    1.20
   4 -10  12    6.30    1.05
   4  10  12    6.30    1.10
   4 -10  12    5.66    1.18
   4 -10  13    1.25    0.99
   4 -10  13   -1.01    0.86
   4  10  13    0.28    0.73
   4 -10  13    0.82    0.93
   4 -10  13    0.57    0.77
   4  10  13    0.44    0.77
   4 -10  14   -0.46    0.93
   4  10  14   -0.16    0.88
   4 -10  14    0.17    0.92
  -4  12  15   -0.15    0.89
  -4  12  14    5.06    1.05
  -4 -12  13   -0.12    0.70
  -4  12  13    0.38    0.75
  -4  12  12   22.57    1.57
  -4 -12  12   21.74    2.02
  -4 -12  12   23.75    2.11
  -4 -12  12   24.72    1.68
  -4 -12  12   22.91    2.07
  -4  12  11    0.94    0.68
  -4 -12  11   -0.17    0.79
  -4 -12  11    1.77    0.86
  -4 -12  11    1.13    0.67
  -4 -12  11    1.81    1.09
  -4 -12  10   35.58    2.34
  -4  12  10   36.80    1.75
  -4 -12  10   32.72    1.67
  -4 -12  10   30.89    2.16
  -4 -12  10   34.44    2.31
  -4 -12  10   32.87    1.64
  -4 -12   9    3.63    1.02
  -4 -12   9    4.57    1.10
  -4  12   9    3.29    0.68
  -4 -12   9    3.24    0.63
  -4 -12   9    3.09    0.73
  -4 -12   9    3.64    0.99
  -4  12   8   17.18    1.11
  -4 -12   8   18.82    1.13
  -4 -12   8   19.77    1.65
  -4 -12   8   19.68    1.71
  -4 -12   8   17.13    1.54
  -4 -12   8   16.90    1.29
  -4  12   7    0.06    0.36
  -4 -12   7   -0.26    0.63
  -4 -12   7   -0.42    0.70
  -4 -12   7   -0.06    0.41
  -4 -12   7    1.18    0.77
  -4  12   6   21.60    0.99
  -4 -12   6   20.31    1.58
  -4 -12   6   20.44    1.51
  -4 -12   6   23.16    1.00
  -4  12   6   22.76    1.33
  -4  12   5   -0.08    0.53
  -4 -12   5   -0.11    0.60
  -4 -12   5    0.16    0.27
  -4  12   5   -0.06    0.29
  -4 -12   5    0.62    0.62
  -4  12   4    1.34    0.53
  -4 -12   4    0.68    0.16
  -4 -12   4    0.80    0.19
   4  12  -4    0.51    0.67
  -4  12   3   68.37    2.32
   4  12  -3   61.54    2.69
  -4  12   2   52.58    2.01
  -4  12   2   50.20    2.31
   4  12  -2   55.29    2.49
  -4  12   1    8.71    0.85
  -4  12   1    7.00    0.93
   4  12  -1    7.65    1.06
  -4  12   0   35.25    1.93
   4  12   0   34.74    1.96
  -4  12   0   37.13    1.65
   4 -12   1   37.35    1.40
  -4  12  -1   35.59    1.96
   4  12   1   40.78    2.08
   4 -12   2   79.50    2.39
   4  12   2   75.15    2.93
  -4  12  -2   74.18    2.94
   4  12   2   78.74    2.47
   4  12   3    5.02    0.70
   4 -12   3    3.58    0.69
   4  12   3    4.46    0.28
   4 -12   3    3.25    0.63
   4  12   3    5.95    0.91
   4 -12   4  179.73    4.65
   4  12   4  189.33    5.09
   4 -12   4  180.27    4.65
   4  12   4  181.33    4.32
   4 -12   4  181.37    3.60
   4 -12   5   10.67    0.69
   4 -12   5    9.91    1.05
   4 -12   5    8.34    0.96
   4 -12   5   10.29    0.66
   4  12   5    9.71    0.74
   4  12   5   10.18    0.86
   4  12   5   10.12    0.71
   4 -12   6  181.41    4.95
   4  12   6  184.93    4.28
   4 -12   6  176.56    4.08
   4 -12   6  178.50    4.08
   4  12   6  184.30    4.15
   4  12   7    0.57    0.51
   4 -12   7   -0.24    0.70
   4 -12   7    0.76    0.44
   4 -12   7    1.18    0.51
   4  12   7    0.70    0.48
   4  12   8   38.15    1.77
   4 -12   8   33.62    1.61
   4 -12   8   38.17    2.11
   4  12   8   33.80    1.66
   4 -12   8   33.67    2.06
   4 -12   8   36.46    1.66
   4  12   9    4.84    0.76
   4 -12   9    4.44    1.04
   4 -12   9    4.70    0.77
   4 -12   9    4.69    0.79
   4 -12   9    5.42    1.12
   4  12   9    4.42    0.83
   4 -12  10   27.51    1.67
   4 -12  10   30.69    1.70
   4  12  10   31.10    1.72
   4 -12  10   23.43    1.96
   4 -12  10   30.17    2.02
   4  12  10   29.73    1.74
   4  12  11    1.46    0.80
   4  12  11    1.70    0.72
   4 -12  11    2.08    0.76
   4 -12  11    1.81    0.94
   4 -12  11    2.49    0.97
   4  12  12    2.71    0.84
   4 -12  12    4.24    1.17
   4 -12  12    4.54    1.01
   4 -12  12    2.63    1.13
   4  12  12    2.76    0.92
   4  12  13    1.13    0.89
   4 -12  13    0.34    0.97
   4  12  14    1.81    1.00
  -4  14  11    0.37    0.65
  -4  14  10    8.33    0.94
  -4 -14  10    6.46    1.29
  -4  14   9   16.29    1.06
  -4 -14   9   18.63    1.75
  -4 -14   9   17.07    1.69
  -4 -14   9   16.35    1.40
  -4  14   8    0.31    0.62
  -4 -14   8   -0.15    0.72
  -4 -14   8    0.12    0.74
  -4  14   8    0.54    0.45
  -4 -14   8    0.31    0.80
  -4  14   7   31.81    1.68
  -4 -14   7   30.38    2.04
  -4  14   7   30.42    1.06
  -4  14   6    4.54    0.77
  -4  14   5    6.62    0.90
  -4  14   4   77.34    3.17
  -4  14   4   70.09    2.55
  -4  14   3    1.02    0.58
   4  14  -3   -0.27    0.73
  -4  14   3    0.83    0.82
  -4  14   2   43.50    2.33
   4  14  -2   43.70    2.35
   4  14  -2   43.58    2.50
  -4  14   2   38.10    1.82
   4  14  -1    5.27    1.09
  -4  14   1    6.77    0.85
   4  14  -1    6.68    1.26
  -4  14   1    5.92    1.11
   4  14   0  158.30    4.85
  -4  14   0  161.49    4.90
   4  14   0  157.18    5.13
  -4  14  -1   22.66    1.74
   4  14   1   23.32    1.77
   4  14   2   15.32    1.48
   4 -14   3   25.62    1.38
   4  14   3   28.80    1.89
   4 -14   4   23.21    1.42
   4  14   4   25.81    1.81
   4  14   4   25.45    1.31
   4 -14   5   16.41    1.33
   4 -14   5   17.76    1.37
   4  14   5   16.05    1.05
   4  14   5   19.34    1.61
   4 -14   6   -0.12    0.68
   4 -14   6    0.23    0.73
   4  14   6   -0.14    0.44
   4  14   6   -0.28    0.78
   4  14   7   11.19    0.83
   4  14   7   12.57    0.86
   4  14   7   11.53    0.92
   4 -14   7   10.87    1.26
   4 -14   7   12.63    1.34
   4 -14   8    1.77    0.92
   4 -14   8    0.57    0.80
   4  14   8    1.59    0.51
   4  14   8    1.45    0.54
   4  14   8    0.60    0.50
   4  14   9    9.24    0.95
   4  14   9   10.44    1.03
   4 -14   9    9.55    1.37
   4 -14  10    3.14    0.92
   4 -14  10    2.34    0.94
   4  14  10    2.90    0.76
   4 -14  11    0.17    0.93
   4 -14  11   -0.16    0.92
  -4  16   8    0.79    0.71
  -4  16   7   19.83    1.49
  -4  16   6    1.95    0.75
  -4  16   5   31.28    1.79
  -4  16   4    4.01    0.83
  -4  16   3   40.45    1.98
   4  16  -2   -0.90    0.93
  -4  16   2    0.41    0.63
   4  16  -1   16.14    1.63
   4  16   0    5.07    1.16
   4  16   1   26.89    2.01
   4  16   2   -0.15    0.86
   4 -16   7    7.57    1.19
   4 -16   8    7.97    1.19
  -5  -1  17    2.96    1.16
   5  -1 -16    1.03    0.42
  -5  -1  16    1.56    0.98
  -5  -1  15    9.84    1.35
   5  -1 -15   10.28    0.81
   5   1 -15   10.08    0.53
  -5  -1  15   11.07    1.38
  -5  -1  14    1.54    0.85
  -5  -1  14    0.45    0.72
   5  -1 -14    0.12    0.45
   5   1 -13   26.30    1.05
  -5  -1  13   29.39    1.90
  -5  -1  13   29.03    1.92
   5  -1 -13   25.62    1.25
  -5  -1  12    7.03    1.06
   5   1 -12    6.78    0.58
  -5  -1  12    7.79    1.05
  -5  -1  11    4.39    0.81
   5   1 -11    2.74    0.41
  -5  -1  10    1.99    0.69
   5   1 -10    1.50    0.36
  -5  -1   9  178.06    4.70
   5   1  -9  172.43    3.76
   5   1  -8  608.84   11.16
  -5  -1   8  650.56   12.23
   5   1  -7   27.47    1.07
   5  -1  -7   29.70    1.47
  -5  -1   7   31.66    1.51
   5  -1  -6  439.87    8.57
  -5  -1   6  441.72    8.60
   5   1  -6  421.93    7.97
  -5  -1   5   79.73    2.34
   5  -1  -5   79.33    2.32
   5   1  -5   77.02    2.00
  -5   1   5   82.29    2.14
  -5   1   4   75.90    1.90
   5  -1  -4   74.28    2.09
   5   1  -4   70.03    1.87
   5   1  -3   13.03    0.70
  -5   1   3   13.76    0.61
  -5  -1   3   13.48    0.66
   5  -1  -3   12.61    0.61
  -5  -1   2 2006.64   32.65
   5   1  -2 2042.32   32.62
   5   1  -2 1989.31   32.66
   5   1  -1  195.39    3.80
  -5  -1   1  195.73    3.92
   5  -1  -1  194.12    3.48
   5   1  -1  192.70    3.93
   5   1   0  495.36    8.90
   5  -1   0  483.12    8.85
   5  -1   0  509.00    8.92
   5   1   0  501.37    8.58
  -5  -1   0  489.87    8.89
  -5  -1   0  481.88    8.89
   5  -1   1  290.43    5.65
  -5  -1  -1  296.88    5.65
   5  -1   1  295.47    5.51
   5   1   1  293.66    5.60
   5  -1   2    1.99    0.25
   5  -1   2    1.38    0.27
  -5  -1  -2    2.23    0.35
  -5  -1  -3   23.77    0.94
   5  -1   3   26.06    0.87
  -5   1  -3   26.83    0.87
   5  -1   3   24.28    1.08
  -5  -1  -3   23.60    1.07
   5  -1   4   50.02    1.33
   5  -1   4   50.90    1.75
  -5  -1  -4   52.05    1.50
  -5   1  -4   52.26    1.34
  -5  -1  -4   52.09    1.77
   5  -1   5  138.78    3.56
  -5  -1  -5  137.83    3.52
  -5  -1  -5  138.51    3.09
  -5   1  -5  142.40    2.85
  -5  -1  -6   13.88    0.73
  -5  -1  -6   14.98    1.02
   5  -1   6   14.57    1.02
  -5   1  -6   13.93    0.58
  -5   1  -7  320.63    5.69
  -5  -1  -7  310.70    6.07
   5  -1   7  321.06    6.97
   5  -1   8    1.99    0.62
  -5  -1  -8    0.99    0.34
  -5  -1  -8    1.33    0.53
   5  -1   9  217.61    5.74
  -5  -1  -9  228.45    4.66
   5  -1  10    0.97    0.69
  -5  -1 -10    0.26    0.29
   5  -1  11   72.14    2.98
  -5  -1 -11   70.31    1.88
  -5  -1 -12    9.98    0.60
   5  -1  12    8.90    1.20
   5  -1  13   20.77    1.71
  -5  -1 -13   22.08    0.80
   5  -1  14    2.00    0.89
   5  -1  15   26.47    2.10
   5  -3 -17    0.45    0.52
  -5   3  16    8.93    1.47
  -5  -3  16   10.49    1.51
  -5   3  15   -0.33    0.81
  -5   3  15   -0.49    0.88
  -5  -3  15   -0.16    0.90
  -5  -3  15    0.48    0.76
  -5   3  14    1.85    0.85
  -5  -3  14    1.93    0.83
  -5  -3  14    1.08    0.70
  -5   3  14    0.60    0.75
  -5   3  13   -0.14    0.74
  -5   3  13    0.14    0.74
  -5  -3  13    0.55    0.72
  -5  -3  13   -0.29    0.74
  -5  -3  12  102.73    3.63
  -5  -3  12  103.34    3.69
  -5   3  12  101.19    3.66
  -5   3  12  106.06    3.69
  -5  -3  11  187.54    5.14
  -5   3  11  179.72    5.10
  -5   3  10   38.01    1.96
  -5  -3  10   35.80    1.90
   5   3  -9   13.63    0.72
  -5  -3   9   11.21    1.03
  -5   3   9   13.22    1.12
  -5   3   8  140.90    3.93
   5   3  -8  144.54    3.20
  -5  -3   8  147.45    3.99
   5   3  -7  479.68    8.83
  -5  -3   7  484.25    9.58
  -5   3   7  469.93    9.55
   5  -3  -7  494.11    9.58
   5   3  -7  475.85    9.52
  -5  -3   6  505.92    9.99
   5  -3  -6  515.66    9.83
   5   3  -6  512.74    9.82
  -5  -3   6  511.61    9.82
  -5  -3   6  499.27    9.23
   5   3  -6  507.76    9.28
  -5   3   6  504.98    9.82
  -5  -3   5   84.18    2.53
   5  -3  -5   90.88    2.47
  -5   3   5   88.07    2.07
   5   3  -5   84.41    2.19
  -5  -3   5   81.81    2.15
   5   3  -5   84.59    2.41
  -5  -3   4  217.14    4.48
  -5  -3   4  221.60    4.79
   5  -3  -4  221.38    4.63
   5   3  -4  220.38    4.63
  -5   3   4  220.41    4.11
  -5  -3   4  206.78    4.74
   5   3  -3   44.04    1.43
   5   3  -3   43.31    1.52
  -5  -3   3   44.57    1.52
  -5  -3   3   44.76    1.44
   5  -3  -3   43.53    1.42
   5   3  -3   47.79    1.58
  -5  -3   3   43.37    1.54
  -5  -3   2  105.13    2.51
   5   3  -2  101.46    2.54
   5   3  -1   36.48    1.26
  -5  -3   1   34.20    1.16
  -5  -3   1   37.64    1.31
  -5   3   1   38.95    1.19
   5   3  -1   37.25    1.29
  -5  -3   0   13.38    0.66
   5   3   0   14.02    0.70
   5   3   0   14.88    0.71
  -5  -3   0   14.33    0.79
  -5   3   0   15.02    0.51
  -5   3   0   12.82    0.65
   5  -3   0   13.02    0.66
   5  -3   1  520.06    9.11
  -5  -3  -1  507.13    9.11
  -5   3  -1  497.16    9.09
   5   3   1  482.87    9.11
  -5   3  -2    3.06    0.39
   5  -3   2    4.05    0.32
   5   3   2    3.39    0.42
   5  -3   2    3.52    0.41
  -5  -3  -2    3.56    0.41
  -5  -3  -3  353.84    6.90
  -5   3  -3  351.42    6.89
   5   3   3  354.79    6.94
   5  -3   3  355.10    6.90
   5  -3   4 1263.39   22.12
   5  -3   4 1275.37   21.44
  -5  -3  -4 1273.68   22.11
  -5   3  -4 1242.94   22.08
   5   3   4 1247.35   22.14
  -5  -3  -5   22.71    1.19
   5  -3   5   22.60    0.77
  -5   3  -5   22.71    1.20
   5  -3   5   22.35    1.19
   5   3   5   21.60    1.19
   5   3   6  134.89    3.68
   5  -3   6  142.63    2.73
   5  -3   6  132.61    3.64
  -5   3  -6  132.74    3.62
  -5  -3  -6  135.68    3.62
   5  -3   7  189.38    4.75
  -5   3  -7  191.91    4.71
   5   3   7  179.66    4.68
  -5  -3  -7  193.33    4.71
   5  -3   8  224.08    5.56
  -5  -3  -8  224.37    5.46
  -5   3  -8  226.36    5.48
   5   3   8  224.30    5.57
   5   3   9    5.64    0.85
  -5  -3  -9    6.46    0.86
   5  -3   9    7.72    0.98
   5  -3  10  105.94    3.61
   5   3  10  107.68    3.63
   5  -3  11    3.17    0.82
   5   3  11    1.86    0.67
   5   3  12   42.65    2.37
   5  -3  12   45.17    2.43
  -5  -3 -12   44.54    1.71
   5   3  13    8.68    1.25
  -5  -3 -13   10.71    0.86
   5  -3  13   11.60    1.41
   5  -3  14   25.39    1.94
   5   3  14   25.94    2.00
  -5  -3 -14   27.33    1.26
   5   3  15    1.07    0.93
  -5  -3 -15    2.88    0.52
  -5   5  16   -0.52    0.95
  -5  -5  16    0.68    0.93
  -5  -5  15   -0.16    0.85
  -5   5  15    0.33    0.90
  -5   5  14    8.29    1.26
  -5  -5  14    9.97    1.28
  -5   5  14   11.43    1.37
  -5  -5  14   12.79    1.45
  -5  -5  13   18.28    1.50
  -5   5  13   15.81    1.45
  -5  -5  13   14.73    1.50
  -5   5  13   18.46    1.56
  -5  -5  12   40.34    2.15
  -5   5  12   40.73    2.18
  -5   5  12   45.48    2.30
  -5  -5  12   42.14    2.26
  -5  -5  11   40.71    2.28
  -5   5  11   43.40    2.15
  -5  -5  11   43.26    2.15
  -5  -5  11   49.58    2.32
  -5   5  11   42.13    2.16
  -5   5  10   89.07    3.18
  -5  -5  10   93.22    3.44
  -5  -5  10   99.90    3.30
  -5  -5   9  228.46    5.84
  -5  -5   9  229.58    5.57
  -5  -5   9  212.22    4.54
  -5  -5   9  224.15    5.84
  -5   5   9  230.73    5.59
  -5  -5   8  214.89    5.47
  -5   5   8  213.68    5.20
  -5  -5   8  213.66    4.45
  -5  -5   8  209.47    5.46
  -5  -5   8  210.20    5.16
  -5  -5   7  454.52    9.60
  -5  -5   7  464.93    8.67
  -5   5   7  462.15    9.27
  -5  -5   7  458.90    9.22
  -5  -5   7  464.22    9.62
   5   5  -6   18.69    1.09
  -5  -5   6   17.22    0.91
  -5  -5   6   16.76    1.16
  -5   5   6   18.56    0.73
   5  -5  -6   15.46    1.01
  -5  -5   6   18.96    1.27
   5   5  -5  194.76    4.34
  -5  -5   5  196.23    4.75
   5  -5  -5  194.93    4.34
  -5  -5   5  194.41    4.69
  -5  -5   5  190.16    4.73
  -5  -5   5  191.92    4.27
   5   5  -4  419.58    8.52
  -5  -5   4  419.06    8.44
  -5  -5   4  428.37    8.58
   5  -5  -4  419.77    8.06
  -5  -5   4  427.27    8.19
   5   5  -4  431.32    8.06
  -5  -5   4  416.03    8.49
  -5  -5   3   36.01    1.44
   5   5  -3   36.73    1.56
  -5  -5   3   36.00    1.53
  -5  -5   3   35.72    1.47
   5   5  -3   41.39    1.32
  -5  -5   3   38.60    1.56
   5  -5  -3   37.01    1.28
   5   5  -2   14.77    0.95
  -5   5   2   14.83    0.53
  -5  -5   2   16.68    0.95
   5   5  -2   15.19    0.95
   5   5  -1  123.25    3.16
  -5   5   1  124.05    2.42
  -5  -5   1  124.95    2.73
   5   5  -1  122.79    3.05
  -5   5   1  124.86    2.71
   5  -5   0   47.40    1.15
  -5   5   0   47.38    1.35
   5   5   0   46.57    1.66
  -5  -5   0   44.04    1.34
  -5   5   0   47.80    1.40
   5  -5   1  313.56    5.97
  -5   5  -1  313.34    6.04
  -5  -5  -1  307.26    5.99
   5   5   1  327.52    6.05
   5  -5   1  319.02    5.84
  -5   5  -1  310.83    5.97
   5   5   2  618.78   10.99
  -5  -5  -2  612.27   10.93
   5  -5   2  600.66   10.82
   5  -5   2  597.23   10.92
   5  -5   2  608.15   10.85
  -5   5  -2  595.65   10.90
  -5   5  -3  289.77    5.85
   5   5   3  292.81    5.93
   5  -5   3  289.38    5.86
  -5  -5  -3  294.14    5.88
   5  -5   3  298.10    5.83
  -5  -5  -4    5.57    0.57
  -5   5  -4    6.08    0.60
   5  -5   4    6.76    0.61
   5   5   4    4.67    0.59
   5  -5   4    6.20    0.60
  -5   5  -5  432.77    8.45
  -5  -5  -5  422.43    8.42
   5   5   5  428.24    8.51
   5  -5   5  422.88    8.50
  -5  -5  -6  155.69    3.97
  -5   5  -6  154.95    3.98
   5   5   6  155.74    4.04
   5  -5   6  163.55    4.06
   5   5   7  268.55    6.17
  -5  -5  -7  269.78    6.11
  -5   5  -7  269.41    6.08
   5  -5   7  269.67    4.96
   5  -5   7  271.00    6.16
   5   5   8    5.32    0.81
   5  -5   8    5.56    0.82
  -5  -5  -8    5.10    0.76
   5  -5   9   48.95    2.23
   5   5   9   50.28    2.25
   5   5  10   35.03    1.97
   5  -5  10   37.24    2.02
   5   5  11   36.98    2.12
   5  -5  11   33.37    2.01
   5  -5  12   12.58    1.37
   5   5  12   13.19    1.40
   5  -5  13   17.11    1.61
   5   5  13   12.36    1.43
   5  -5  14   -0.50    0.87
   5   5  14    0.66    0.83
   5  -5  15    8.61    1.41
  -5  -5 -15    9.82    0.97
   5   5  15    8.64    1.45
  -5  -7  16   -0.66    0.91
  -5   7  16    0.17    0.96
  -5  -7  15    0.77    0.97
  -5   7  15   -0.32    0.93
  -5  -7  15   -0.16    0.98
  -5  -7  15   -0.59    1.05
  -5  -7  14   12.82    1.55
  -5   7  14   10.45    1.34
  -5  -7  14   11.99    1.46
  -5  -7  14   12.91    1.48
  -5  -7  14   11.29    1.54
  -5   7  14   14.42    1.53
  -5  -7  13   12.31    1.31
  -5   7  13   11.04    1.24
  -5  -7  13    7.05    1.02
  -5   7  13    9.91    1.22
  -5  -7  13    9.94    1.44
  -5  -7  13    8.79    1.38
  -5  -7  12    5.28    0.97
  -5   7  12    5.52    0.98
  -5  -7  12    7.28    1.14
  -5  -7  12    6.06    1.23
  -5   7  12    3.90    0.86
  -5  -7  11  146.61    4.79
  -5   7  11  146.91    4.40
  -5  -7  11  145.88    4.39
  -5   7  11  147.29    4.33
  -5  -7  11  145.00    4.80
  -5  -7  11  141.32    4.27
  -5   7  10   92.32    3.14
  -5  -7  10   93.65    3.12
  -5  -7  10   94.27    3.60
  -5   7  10  103.83    3.35
  -5  -7  10   94.54    3.58
  -5  -7  10   94.57    3.20
  -5  -7  10   88.00    2.40
  -5  -7   9   29.35    1.26
  -5  -7   9   28.66    1.82
  -5   7   9   32.03    1.69
  -5  -7   9   27.48    1.83
  -5  -7   9   31.43    1.67
  -5  -7   8   77.69    3.02
  -5  -7   8   74.40    2.95
  -5  -7   8   71.77    2.51
  -5   7   8   72.24    2.56
  -5  -7   8   72.36    2.22
  -5  -7   8   70.70    2.83
  -5  -7   7  181.67    4.96
  -5  -7   7  169.70    4.12
  -5  -7   7  178.42    4.91
  -5  -7   7  176.86    4.85
  -5  -7   6  121.56    3.64
  -5  -7   6  115.07    3.15
  -5  -7   6  121.56    3.73
  -5  -7   6  119.23    3.66
  -5  -7   5  181.19    4.66
   5  -7  -5  186.16    4.18
  -5  -7   5  188.44    4.88
  -5  -7   5  183.15    4.77
  -5  -7   5  188.11    4.42
   5   7  -5  181.40    4.13
  -5  -7   4    7.45    0.75
  -5  -7   4    7.80    0.82
   5  -7  -4    5.61    0.52
  -5  -7   4    5.77    0.78
   5   7  -4    5.33    0.52
   5   7  -3   40.92    1.32
   5  -7  -3   41.89    1.35
  -5  -7   3   41.76    1.82
  -5  -7   3   40.70    1.68
  -5  -7   3   43.21    1.79
  -5   7   2   43.85    1.29
   5   7  -2   41.78    1.84
  -5  -7   2   43.24    1.34
   5  -7  -2   45.51    1.34
  -5   7   2   42.58    1.29
   5   7  -2   46.75    1.32
   5   7  -2   45.13    1.74
  -5   7   1  267.48    5.07
  -5   7   1  258.87    4.97
   5   7  -1  257.39    5.92
   5  -7  -1  263.68    4.74
  -5  -7   1  262.38    5.02
   5   7  -1  258.72    5.63
  -5  -7   0  196.64    3.91
   5   7   0  199.33    4.76
   5   7   0  202.23    4.45
  -5   7   0  190.63    4.34
  -5   7   0  193.86    3.87
  -5   7  -1   26.70    0.96
   5  -7   1   25.89    1.00
  -5  -7  -1   24.94    0.96
  -5   7  -1   25.67    1.19
   5  -7   2    0.74    0.29
  -5  -7  -2    1.10    0.31
   5   7   2    1.55    0.34
  -5   7  -2    0.94    0.27
   5  -7   2    1.63    0.31
   5  -7   3   88.27    2.45
  -5  -7  -3   87.97    2.30
  -5   7  -3   82.34    2.27
   5   7   3   81.14    2.32
   5  -7   3   83.48    2.45
   5  -7   3   88.01    2.31
   5   7   4    2.24    0.47
   5  -7   4    2.54    0.50
  -5  -7  -4    2.30    0.42
  -5   7  -4    1.98    0.40
   5  -7   4    2.20    0.47
   5  -7   4    1.51    0.41
   5  -7   5   84.96    2.70
   5  -7   5   82.32    2.54
   5  -7   5   85.22    2.68
  -5  -7  -5   86.45    2.53
  -5   7  -5   89.34    2.57
   5   7   5   87.73    2.64
  -5  -7  -6  184.97    4.39
   5  -7   6  172.73    4.49
   5   7   6  178.38    4.46
   5  -7   6  179.19    4.40
  -5   7  -6  179.93    4.36
   5  -7   7   57.49    2.25
   5  -7   7   56.98    2.29
   5  -7   8   27.74    1.58
   5   7   8   28.37    1.63
   5   7   9  109.28    3.54
   5  -7   9  110.24    2.17
   5  -7   9  111.13    3.56
   5  -7  10   19.29    1.49
   5   7  10   17.36    1.40
   5   7  11    0.92    0.75
   5  -7  11    0.52    0.68
   5  -7  12    1.56    0.87
   5   7  12    3.57    0.91
   5  -7  13   22.07    1.85
   5  -7  13   20.52    1.75
   5   7  13   20.56    1.78
   5   7  13   21.50    1.72
   5  -7  14    1.95    0.98
   5   7  14    1.97    0.99
   5   7  15    3.32    1.17
   5  -7  15    0.52    0.96
  -5   9  16    1.50    1.08
  -5  -9  16    0.48    1.02
  -5   9  15   -0.16    0.86
  -5  -9  15   -0.15    0.93
  -5  -9  14   34.62    2.54
  -5   9  14   37.89    2.25
  -5  -9  14   37.02    2.56
  -5  -9  14   35.61    2.19
  -5   9  14   33.50    2.18
  -5  -9  14   35.61    2.24
  -5   9  13    0.14    0.75
  -5  -9  13    0.18    0.94
  -5  -9  13   -0.57    0.95
  -5  -9  13   -0.37    0.94
  -5  -9  13   -0.26    0.75
  -5   9  13    0.54    0.81
  -5  -9  13    0.27    0.71
  -5  -9  12    3.89    1.06
  -5  -9  12    4.22    1.10
  -5  -9  12    6.58    0.58
  -5  -9  12    5.69    0.97
  -5   9  12    5.45    0.96
  -5  -9  12    4.59    0.84
  -5  -9  12    5.14    1.12
  -5   9  12    6.29    1.06
  -5  -9  11   10.56    1.11
  -5  -9  11   10.61    1.34
  -5   9  11    9.33    1.11
  -5  -9  11    7.31    1.19
  -5  -9  11    9.84    0.78
  -5  -9  11    9.28    1.37
  -5   9  11   10.26    1.08
  -5  -9  10    1.24    0.79
  -5  -9  10    1.26    0.79
  -5   9  10    0.61    0.51
  -5  -9  10    0.89    0.54
  -5  -9  10    1.66    0.79
  -5  -9  10    1.07    0.47
  -5   9  10    1.21    0.34
  -5  -9   9   -0.14    0.72
  -5   9   9    0.45    0.51
  -5  -9   9    0.54    0.49
  -5  -9   9    0.42    0.60
  -5  -9   9    0.60    0.71
  -5  -9   9    0.88    0.48
  -5  -9   8   46.07    1.86
  -5   9   8   47.57    1.87
  -5  -9   8   42.44    2.33
  -5  -9   8   46.49    1.85
  -5  -9   8   43.63    2.31
  -5  -9   8   43.29    2.27
  -5  -9   7    0.38    0.65
  -5  -9   7    0.60    0.56
  -5   9   7    1.26    0.45
  -5  -9   7    0.90    0.50
  -5  -9   7    1.57    0.66
  -5  -9   6    4.19    0.68
  -5  -9   6    4.92    0.83
  -5  -9   6    4.16    0.74
  -5  -9   6    3.93    0.84
  -5  -9   5   17.31    1.31
  -5  -9   5   14.93    1.18
  -5  -9   5   18.30    1.37
  -5   9   4   87.01    2.33
  -5  -9   4   88.16    2.87
   5   9  -4   81.62    2.95
  -5  -9   4   84.20    3.00
  -5  -9   4   88.59    3.00
  -5   9   3  105.97    2.70
  -5  -9   3  103.29    3.30
   5   9  -3  115.01    3.53
  -5  -9   3  108.64    2.50
   5   9  -3  109.09    2.45
   5  -9  -3  109.58    2.50
  -5  -9   2  124.08    2.65
   5   9  -2  124.20    3.70
   5  -9  -2  125.19    2.64
   5   9  -2  123.71    3.80
   5   9  -2  125.62    2.60
  -5   9   2  120.28    2.96
  -5   9   1  130.35    3.17
   5  -9  -1  135.18    2.76
   5   9  -1  136.64    3.62
   5   9  -1  138.00    4.04
   5   9  -1  134.10    3.88
   5   9  -1  137.62    2.73
  -5   9   1  141.12    3.68
  -5  -9   1  133.87    2.77
   5   9   0  253.24    5.45
  -5   9   0  241.46    5.53
   5   9   0  228.72    5.79
  -5  -9   0  238.62    4.53
   5  -9   0  238.71    4.71
   5   9   0  248.69    5.80
   5   9   1    2.62    0.61
  -5   9  -1    2.61    0.59
   5   9   1    3.34    0.55
   5   9   1    2.94    0.64
  -5  -9  -1    2.88    0.33
   5  -9   2  287.66    5.97
   5   9   2  292.27    6.62
   5   9   2  292.31    6.15
  -5  -9  -2  288.74    5.57
  -5   9  -2  292.24    5.52
   5  -9   3  102.68    2.91
  -5  -9  -3  110.50    2.61
  -5   9  -3  103.19    2.53
   5   9   3  106.87    2.67
   5  -9   3  102.16    2.54
   5  -9   4   93.79    2.83
  -5  -9  -4   94.58    2.51
   5   9   4   90.50    2.56
   5  -9   4   89.13    2.45
   5  -9   5    1.28    0.46
   5   9   5    1.40    0.50
   5  -9   5    0.80    0.46
   5  -9   5    0.18    0.48
   5   9   6   36.43    1.67
   5  -9   6   39.66    1.86
   5  -9   6   37.39    1.81
   5  -9   6   37.19    1.62
   5  -9   7   48.04    2.18
   5   9   7   43.51    1.93
   5  -9   7   40.51    1.82
   5  -9   7   50.89    2.18
   5  -9   8    9.63    1.09
   5  -9   8   11.42    1.18
   5  -9   8    9.04    0.96
   5  -9   9    2.14    0.75
   5  -9   9    3.09    0.88
   5   9   9    2.10    0.71
   5  -9   9    4.18    0.88
   5  -9  10   18.10    1.58
   5  -9  10   19.66    1.62
   5  -9  10   22.36    1.57
   5   9  10   17.06    1.40
   5  -9  10   18.87    0.67
   5   9  11    3.94    0.86
   5  -9  11    4.15    0.92
   5   9  11    2.73    0.83
   5  -9  11    2.06    0.83
   5  -9  11    2.38    0.93
   5  -9  11    1.54    0.92
   5   9  12    0.67    0.72
   5  -9  12    0.42    0.78
   5  -9  12    0.45    0.87
   5  -9  12    0.95    0.80
   5  -9  12    1.65    0.98
   5   9  12    1.13    0.87
   5   9  13    0.86    0.77
   5   9  13    0.30    0.87
   5  -9  13    0.60    0.86
   5  -9  13   -0.58    0.87
   5  -9  13    0.16    0.96
   5  -9  14    0.48   27.05
   5   9  14    0.16    0.88
   5  -9  14   -0.50    0.98
  -5 -11  15    0.29    0.86
  -5  11  15   -0.75    1.08
  -5  11  14    0.14    0.79
  -5 -11  14   -0.14    0.81
  -5  11  13    6.97    1.11
  -5 -11  13    6.66    1.15
  -5 -11  13    6.31    1.38
  -5 -11  12    1.85    1.04
  -5 -11  12    3.82    0.84
  -5  11  12    2.51    0.33
  -5 -11  12    1.99    0.97
  -5 -11  12    5.25    1.24
  -5  11  12    3.07    0.82
  -5 -11  11    2.44    1.02
  -5  11  11    2.47    0.79
  -5 -11  11    2.96    0.80
  -5 -11  11    2.73    1.02
  -5 -11  11    3.44    0.70
  -5 -11  11    3.57    1.14
  -5 -11  10    1.92    0.59
  -5  11  10    1.45    0.62
  -5 -11  10    1.53    0.64
  -5 -11  10    0.82    0.87
  -5 -11  10    2.37    0.98
  -5 -11  10    0.96    0.75
  -5 -11   9    6.74    0.84
  -5 -11   9    5.62    1.13
  -5  11   9    7.23    0.86
  -5 -11   9    6.88    0.89
  -5 -11   9    6.68    1.08
  -5 -11   9    6.22    1.13
  -5 -11   8    0.57    0.52
  -5 -11   8    1.24    0.72
  -5 -11   8    0.83    0.51
  -5 -11   8   -0.15    0.77
  -5 -11   8    1.02    0.82
  -5  11   8    0.83    0.49
  -5 -11   7    2.30    0.78
  -5 -11   7    2.40    0.72
  -5 -11   7    3.16    0.95
  -5  11   7    2.18    0.52
  -5 -11   7    2.06    0.48
  -5 -11   7    2.05    0.80
  -5 -11   6   23.69    1.09
  -5 -11   6   24.57    1.69
  -5  11   6   27.34    1.17
  -5 -11   6   25.89    1.67
  -5 -11   6   29.36    1.86
  -5  11   5   37.53    1.26
  -5 -11   5   36.49    1.27
  -5 -11   5   34.21    1.93
  -5 -11   5   35.89    1.89
  -5  11   5   34.15    1.50
  -5  11   4   40.28    1.59
  -5 -11   4   40.54    1.24
   5  11  -4   38.43    2.06
  -5  11   4   40.32    1.17
  -5 -11   4   37.31    1.18
  -5  11   3  164.32    3.93
  -5  11   3  161.38    3.02
   5  11  -3  158.89    4.67
  -5 -11   3  165.48    3.17
  -5  11   3  160.87    3.04
  -5 -11   3  164.79    3.15
  -5  11   2   16.30    1.29
  -5  11   2   16.81    1.05
  -5 -11   2   14.70    0.45
   5  11  -2   16.34    1.41
  -5 -11   2   13.17    0.44
   5  11  -1  626.91   12.69
  -5  11   1  614.13   11.69
  -5  11   1  644.18   12.45
   5  11   0  356.98    8.03
   5  11   0  356.74    7.49
   5 -11   0  352.14    6.59
  -5  11   0  347.51    7.79
   5  11   0  342.61    8.20
   5  11   1   11.18    1.24
   5  11   1   10.82    0.94
   5 -11   1    9.77    0.70
  -5  11  -1    8.41    1.02
   5  11   1    9.64    1.12
   5  11   2  140.13    3.65
   5  11   2  137.01    4.09
   5  11   2  142.75    4.37
   5 -11   2  129.55    3.40
   5 -11   3   28.74    1.42
   5  11   3   27.52    1.70
   5  11   3   29.97    1.42
   5 -11   3   26.96    1.39
   5  11   4   56.83    2.02
   5 -11   4   54.73    1.65
   5 -11   4   51.63    2.09
   5  11   4   54.22    1.75
   5 -11   5    6.72    0.90
   5 -11   5    8.14    0.70
   5  11   5    7.30    0.74
   5  11   6   82.14    2.52
   5  11   6   86.82    2.66
   5 -11   6   84.39    2.99
   5 -11   6   88.78    2.57
   5 -11   7   -0.12    0.66
   5 -11   7    0.16    0.51
   5  11   7    1.34    0.54
   5 -11   7    1.18    0.55
   5  11   7    1.55    0.53
   5 -11   7    0.81    0.70
   5 -11   8   35.88    1.99
   5 -11   8   31.82    1.96
   5 -11   8   34.34    1.72
   5  11   8   31.91    1.73
   5 -11   8   31.67    1.63
   5  11   8   33.26    1.67
   5 -11   9   20.62    1.66
   5  11   9   19.19    1.36
   5 -11   9   19.61    1.59
   5 -11   9   22.89    1.47
   5 -11   9   21.47    1.46
   5  11   9   21.07    1.45
   5 -11  10    2.42    0.78
   5  11  10    1.09    0.69
   5 -11  10    0.84    0.79
   5 -11  10    0.56    0.72
   5 -11  10    1.20    0.92
   5  11  10    1.42    0.74
   5 -11  11   17.85    1.71
   5  11  11   13.07    1.39
   5 -11  11   14.21    1.37
   5 -11  11   17.95    1.72
   5  11  11   13.00    1.31
   5 -11  11   14.51    1.37
   5  11  12    1.65    0.84
   5  11  12    0.77    0.69
   5 -11  12    1.57    0.92
   5 -11  12    0.93    0.78
   5 -11  12    0.39    0.73
   5 -11  12    2.55    1.08
   5 -11  13    1.08    0.99
   5 -11  13   -0.14    0.88
   5 -11  13    0.66    0.93
   5  11  13    0.15    0.82
   5 -11  14    6.45    1.24
   5  11  14    6.62    1.21
  -5  13  13    1.21    0.78
  -5  13  12    1.32    0.73
  -5 -13  11    9.51    1.41
  -5  13  11    7.75    0.99
  -5 -13  11    7.21    1.34
  -5  13  10    2.47    0.63
  -5 -13  10    2.43    0.67
  -5 -13  10    1.65    0.86
  -5 -13  10    1.56    0.90
  -5 -13  10    0.89    0.93
  -5 -13   9   31.22    1.52
  -5 -13   9   32.30    2.20
  -5 -13   9   33.18    2.22
  -5 -13   9   33.87    1.84
  -5  13   9   33.27    1.57
  -5 -13   9   35.05    2.32
  -5  13   8    9.18    0.78
  -5 -13   8    9.28    1.30
  -5 -13   8    8.85    1.25
  -5 -13   8    8.74    1.10
  -5 -13   8    9.46    0.83
  -5 -13   8   10.61    1.41
  -5  13   7   43.96    1.92
  -5 -13   7   45.23    1.54
  -5 -13   7   46.69    2.41
  -5  13   7   46.99    1.56
  -5  13   6    1.90    0.40
  -5 -13   6    1.45    0.36
  -5 -13   6    1.52    0.77
  -5  13   6    1.60    0.56
  -5 -13   5   68.78    1.55
  -5  13   5   64.66    1.41
  -5 -13   5   68.53    1.55
  -5  13   5   66.92    1.43
  -5  13   5   71.83    2.42
  -5  13   4   35.91    1.65
   5  13  -4   36.01    2.14
  -5  13   3  124.26    4.05
   5  13  -3  128.51    4.24
  -5  13   3  129.30    3.50
  -5  13   2   19.12    1.51
  -5  13   2   20.93    1.23
   5  13  -2   21.40    1.67
  -5  13   1   26.88    1.41
  -5  13   1   27.19    1.79
   5  13  -1   26.96    1.86
  -5  13   0   12.89    1.27
   5  13   0   13.34    1.37
   5  13   1   34.80    2.05
  -5  13  -1   37.00    2.04
   5 -13   2   30.58    1.39
   5  13   2   32.06    1.57
   5  13   2   31.63    1.93
   5 -13   3   33.92    1.58
   5  13   3   34.64    2.04
   5  13   3   33.35    2.13
   5  13   3   33.34    1.58
   5  13   4    3.82    0.92
   5 -13   4    4.86    0.79
   5 -13   4    4.14    0.34
   5  13   4    5.30    0.76
   5 -13   4    5.12    0.81
   5  13   5   49.69    1.55
   5 -13   5   50.78    1.51
   5 -13   5   51.55    2.22
   5  13   5   49.13    1.93
   5  13   5   56.02    2.60
   5  13   5   52.88    1.67
   5 -13   5   54.06    2.31
   5 -13   6    3.37    0.54
   5 -13   6    1.90    0.77
   5  13   6    1.93    0.47
   5  13   6    3.58    0.65
   5  13   6    3.03    0.57
   5 -13   6    2.80    0.51
   5 -13   6    2.79    0.76
   5 -13   7   45.23    1.73
   5 -13   7   47.41    1.75
   5  13   7   45.90    1.85
   5 -13   7   48.17    2.32
   5 -13   7   47.19    2.37
   5  13   7   45.80    1.76
   5 -13   8   10.06    1.25
   5 -13   8   11.91    1.01
   5  13   8   11.27    1.03
   5  13   8    9.57    0.94
   5 -13   9    1.71    0.89
   5  13   9    1.99    0.64
   5 -13   9    1.95    0.89
   5  13   9    2.70    0.70
   5 -13  10    5.52    1.15
   5  13  10    4.93    0.88
   5  13  10    5.04    0.86
   5 -13  10    4.82    1.09
   5 -13  11   14.41    1.52
   5  13  11   14.16    1.35
   5 -13  11   15.24    1.68
   5  13  11   12.29    1.22
   5 -13  12    5.12    1.26
   5  13  12    3.13    0.93
  -5  15   9   -0.32    0.66
  -5 -15   9    0.32    0.82
  -5  15   8   21.45    1.46
  -5 -15   8   19.86    1.66
  -5 -15   8   21.44    1.91
  -5  15   7    0.20    0.67
  -5  15   6   51.86    2.22
  -5  15   5    6.29    0.89
  -5  15   4    4.32    1.04
  -5  15   4    4.09    0.72
  -5  15   3    0.88    0.77
  -5  15   3    0.46    0.53
   5  15  -3    0.15    0.72
   5  15  -2    0.90    0.79
  -5  15   2   -0.15    0.75
  -5  15   2    0.36    0.52
   5  15  -1   -0.45    0.87
  -5  15   1    1.02    0.74
   5  15   0    1.34    0.87
  -5  15   0    0.87    0.79
  -5  15  -1    3.18    0.95
   5  15   1    3.55    0.97
   5  15   2   43.99    2.44
   5  15   3    0.89    0.81
   5 -15   3   -0.16    0.51
   5  15   4   39.33    2.33
   5  15   4   37.01    1.68
   5 -15   4   36.81    1.78
   5  15   5    0.15    0.44
   5 -15   5   -0.32    0.60
   5 -15   6   28.18    1.77
   5  15   6   25.90    1.38
   5 -15   6   23.19    1.59
   5 -15   7    0.37    0.68
   5 -15   7    0.13    0.77
   5 -15   8   16.96    1.58
   5 -15   8   18.06    1.68
   5 -15   9    0.31    0.90
   5 -15   9    0.14    0.89
   5 -15  10    2.31    0.92
   6   0 -17    0.19    0.33
  -6   0  17   -1.11    1.02
   6   0 -16    0.32    0.35
  -6   0  16    0.17    0.88
  -6   0  15    0.97    0.84
   6   0 -15    0.21    0.42
  -6   0  15    0.17    0.81
  -6   0  14   19.02    1.70
  -6   0  14   21.15    1.80
   6   0 -14   19.40    1.03
   6   0 -13   -0.06    0.41
  -6   0  13   -0.58    0.70
   6   0 -12   12.50    0.86
  -6   0  12   14.63    1.44
  -6   0  11    0.12    0.56
   6   0 -11   -0.06    0.36
   6   0 -10   53.22    1.80
  -6   0  10   54.70    2.40
   6   0  -9    0.06    0.30
  -6   0   9    0.10    0.54
  -6   0   8   31.76    1.67
   6   0  -8   34.10    1.35
   6   0  -8   34.89    1.70
  -6   0   7    0.21    0.31
   6   0  -7    0.05    0.25
  -6   0   7    0.49    0.40
   6   0  -7   -0.08    0.35
   6   0  -6  193.60    4.24
   6   0  -6  195.52    4.60
  -6   0   6  202.76    4.48
   6   0  -5    0.10    0.22
  -6   0   5    0.05    0.23
   6   0  -5   -0.13    0.26
   6   0  -4 1202.97   20.74
   6   0  -4 1216.78   20.97
  -6   0   4 1183.41   20.67
   6   0  -3    0.28    0.22
  -6   0   3    0.04    0.21
  -6   0   2 7079.33  120.50
   6   0  -2 7326.44  120.56
   6   0  -1    0.07    0.15
  -6   0   1   -0.04    0.22
  -6   0   1    0.26    0.23
   6   0  -1    0.12    0.18
   6   0   0  512.09    9.41
   6   0   0  520.84    9.50
  -6   0   0  512.54    9.48
   6   0   0  526.64    8.86
   6   0   1    0.23    0.26
   6   0   1   -0.08    0.20
  -6   0  -1    0.18    0.23
  -6   0  -2   75.45    1.92
   6   0   2   77.88    1.96
  -6   0  -2   72.20    2.09
   6   0   2   77.99    2.15
   6   0   3    0.12    0.22
  -6   0  -3   -0.12    0.28
  -6   0  -3    0.08    0.22
   6   0   3   -0.06    0.28
  -6   0  -4  516.73   10.04
   6   0   4  534.26   10.10
  -6   0  -4  531.90    9.53
   6   0   5    0.07    0.33
  -6   0  -5    0.29    0.32
  -6   0  -5    0.19    0.23
  -6   0  -6    1.18    0.29
   6   0   6    0.67    0.44
   6   0   7    0.09    0.47
  -6   0  -7   -0.04    0.24
  -6   0  -7    0.27    0.42
  -6   0  -8  518.04    9.31
   6   0   8  509.98   10.60
  -6   0  -8  522.88   10.55
  -6   0  -9    0.11    0.48
  -6   0  -9    0.03    0.24
   6   0   9   -0.23    0.55
   6   0  10  232.91    6.26
  -6   0 -10  242.98    6.18
  -6   0 -10  249.88    4.72
   6   0  11   -0.14    0.71
  -6   0 -11   -0.05    0.22
   6   0  12   25.92    1.86
   6   0  13    0.16    0.73
   6   0  14    7.63    1.33
   6   0  15   -0.36    0.96
   6  -2 -17    0.87    0.54
  -6   2  17   -0.56    1.03
  -6  -2  17   -0.18    1.09
  -6  -2  16    8.07    1.37
   6  -2 -16    8.60    0.86
  -6   2  16   10.83    1.54
  -6  -2  15    4.65    1.07
   6  -2 -15    4.56    0.74
  -6  -2  14    0.75    0.79
  -6  -2  14   -0.47    0.78
   6   2 -13   39.64    1.34
  -6  -2  13   39.72    2.29
   6   2 -12    5.45    0.54
  -6  -2  12    6.98    1.03
   6   2 -11   10.04    0.71
  -6  -2  11    9.51    1.15
  -6  -2  10    1.80    0.62
   6   2 -10    1.10    0.33
   6   2  -9   35.39    1.34
  -6  -2   9   43.45    1.97
  -6  -2   8   72.39    2.54
   6  -2  -8   68.53    2.48
   6   2  -8   67.34    1.97
  -6   2   7  143.08    3.48
  -6  -2   7  144.96    3.83
   6  -2  -7  144.78    3.83
   6   2  -7  139.95    3.29
   6  -2  -6    4.23    0.57
   6   2  -6    4.22    0.46
  -6   2   6    4.27    0.46
   6   2  -5  203.19    4.34
   6  -2  -5  214.31    4.66
  -6   2   5  208.17    4.23
  -6  -2   5  199.45    4.28
  -6   2   4  553.21    9.92
   6  -2  -4  577.61   10.42
   6   2  -4  578.72   10.45
  -6  -2   4  542.12   10.15
   6   2  -4  556.32   10.22
   6  -2  -3  137.86    2.86
   6   2  -3  138.70    3.25
   6   2  -3  145.98    3.26
  -6  -2   3  133.51    3.13
   6   2  -2  373.42    7.13
   6   2  -2  378.73    7.10
  -6  -2   2  372.90    7.12
  -6  -2   1    2.46    0.35
   6   2  -1    2.17    0.32
   6   2  -1    2.45    0.31
  -6  -2   1    2.57    0.34
   6   2  -1    2.91    0.39
  -6  -2   0  602.11   10.96
   6  -2   0  616.79   10.97
  -6  -2   0  609.33   11.06
   6   2   0  615.76   10.75
   6   2   0  603.26   11.06
  -6  -2  -1  267.54    5.34
   6  -2   1  268.12    5.34
   6  -2   2    1.44    0.27
   6  -2   2    1.53    0.32
  -6  -2  -2    1.28    0.31
  -6  -2  -3   47.57    1.63
   6  -2   3   44.01    1.32
  -6  -2  -3   44.30    1.51
   6  -2   3   44.58    1.60
   6  -2   4    2.40    0.32
  -6  -2  -4    3.32    0.53
   6  -2   4    3.49    0.53
  -6  -2  -4    1.72    0.35
   6  -2   5 1209.33   20.76
  -6  -2  -5 1209.21   21.65
  -6  -2  -5 1238.71   21.24
   6  -2   5 1225.20   21.68
  -6  -2  -6   94.29    2.94
   6  -2   6   99.69    3.04
   6  -2   7  110.64    3.35
  -6  -2  -7  109.33    3.28
  -6  -2  -7  107.57    2.80
  -6  -2  -8    9.90    0.74
  -6  -2  -8   10.26    0.98
   6  -2   9  501.59   10.58
  -6  -2  -9  506.47   10.48
  -6  -2  -9  501.56    9.50
  -6  -2 -10    5.90    0.61
  -6  -2 -10    7.06    0.93
   6  -2  10    6.37    1.01
   6  -2  11   67.81    2.94
  -6  -2 -11   69.12    2.09
   6  -2  12   10.14    1.27
  -6  -2 -12    9.24    0.73
   6  -2  13   27.36    2.01
  -6  -2 -13   30.48    1.23
   6  -2  14   -0.17    0.95
  -6  -2 -14    0.56    0.37
   6  -2  15    3.96    1.14
  -6  -2 -15    4.06    0.43
  -6  -4  16    3.93    1.12
  -6  -4  16    3.23    1.06
  -6   4  16    6.12    1.25
  -6   4  15   22.26    1.89
  -6  -4  15   26.69    2.08
  -6  -4  15   22.33    1.85
  -6   4  14    0.77    0.81
  -6   4  14   -0.76    0.85
  -6  -4  14    0.62    0.90
  -6  -4  14   -0.15    0.78
  -6   4  13    0.58    0.72
  -6  -4  13    0.29    0.72
  -6  -4  13    0.55    0.74
  -6   4  13    0.14    0.74
  -6   4  12   47.55    2.40
  -6  -4  12   43.89    2.32
  -6  -4  11   40.14    2.09
  -6   4  11   37.47    2.06
  -6   4  10  114.44    3.65
  -6  -4  10  106.47    3.55
  -6   4   9   19.96    1.37
  -6  -4   9   21.29    1.40
  -6  -4   8  255.70    5.28
  -6  -4   8  259.72    6.23
  -6  -4   8  264.59    6.05
  -6   4   8  263.91    6.05
   6   4  -8  258.37    5.99
   6  -4  -8  256.72    5.99
  -6   4   7   42.05    1.79
  -6  -4   7   38.04    1.40
   6   4  -7   39.68    1.73
  -6  -4   7   38.78    1.83
   6  -4  -7   41.31    1.77
  -6   4   7   42.13    1.40
  -6   4   6  215.18    4.26
  -6  -4   6  214.30    5.12
  -6  -4   6  212.60    4.54
  -6  -4   6  206.22    5.12
   6   4  -6  209.04    4.87
   6  -4  -6  211.65    4.88
  -6  -4   5   24.31    1.30
   6   4  -5   24.25    1.18
  -6   4   5   24.70    0.82
  -6  -4   5   24.46    1.10
  -6  -4   5   22.82    1.29
   6  -4  -5   23.75    1.18
  -6  -4   4    8.02    0.72
   6   4  -4    6.28    0.65
   6   4  -4    6.55    0.59
   6  -4  -4    5.81    0.57
  -6  -4   4    5.78    0.62
  -6  -4   4    7.25    0.62
   6   4  -3    0.99    0.34
   6  -4  -3    0.53    0.14
  -6  -4   3    0.32    0.29
  -6  -4   2    9.93    0.72
  -6  -4   2   10.79    0.74
   6   4  -2   10.19    0.75
  -6  -4   1   64.20    1.80
   6   4  -1   67.71    2.02
   6   4  -1   67.04    2.00
  -6  -4   1   62.71    2.01
  -6   4   1   62.70    1.76
  -6   4   0   16.60    0.64
   6  -4   0   16.21    0.48
   6   4   0   15.55    0.86
  -6  -4   0   15.86    0.79
  -6   4   0   14.51    0.76
   6   4   1  743.33   13.13
   6  -4   1  751.20   13.07
  -6  -4  -1  728.28   13.12
  -6   4  -1  717.45   13.10
  -6   4  -2  893.29   15.89
  -6  -4  -2  907.56   15.90
   6  -4   2  891.81   15.44
   6   4   2  906.26   15.97
   6  -4   2  894.94   15.89
  -6   4  -3 1861.44   32.52
   6  -4   3 1899.81   32.11
   6  -4   3 1920.49   32.54
   6   4   3 1924.46   32.59
  -6  -4  -3 1892.18   32.54
  -6  -4  -4   42.98    1.64
   6   4   4   42.06    1.68
  -6   4  -4   41.22    1.62
   6  -4   4   43.68    1.66
  -6   4  -5  154.11    3.87
  -6  -4  -5  147.68    3.82
   6  -4   5  155.07    3.26
   6   4   5  157.73    3.96
   6  -4   5  153.41    3.89
   6   4   6  266.54    6.06
  -6   4  -6  267.14    5.99
   6  -4   6  266.44    5.05
  -6  -4  -6  263.54    5.97
   6  -4   6  272.35    6.06
  -6  -4  -7  208.59    5.15
   6  -4   7  208.01    5.22
   6  -4   7  213.05    4.02
  -6   4  -7  212.61    5.18
   6   4   7  215.26    5.26
  -6  -4  -8  116.67    3.52
  -6   4  -8  116.42    3.53
   6   4   8  118.40    3.64
   6  -4   8  113.07    3.57
   6   4   9    0.69    0.57
   6  -4   9   -0.11    0.57
  -6  -4  -9    1.51    0.60
  -6   4  -9    0.22    0.50
   6  -4  10   45.34    2.29
   6   4  10   47.19    2.30
   6   4  11    4.08    0.93
   6  -4  11    3.39    0.90
  -6  -4 -12    6.84    0.81
   6   4  12    6.90    1.04
   6  -4  12    7.18    1.16
   6   4  13   20.20    1.74
   6  -4  13   18.88    1.67
  -6  -4 -13   17.28    1.17
   6  -4  14    3.03    1.03
  -6  -4 -14    3.28    0.63
   6   4  14    2.53    0.99
   6  -4  15    8.97    1.44
  -6  -4 -15    8.86    0.86
   6   4  15    9.71    1.46
  -6   6  18   14.51    1.44
  -6  -6  16    9.21    1.40
  -6   6  16    6.07    1.30
  -6   6  15    1.62    0.89
  -6  -6  15    2.03    0.94
  -6  -6  15    1.34    1.00
  -6   6  14   11.49    1.38
  -6  -6  14   10.59    1.34
  -6   6  14    9.59    1.32
  -6  -6  14   11.19    1.53
  -6  -6  14    8.10    1.27
  -6  -6  13    6.07    1.08
  -6  -6  13    4.01    1.03
  -6   6  13    3.15    0.93
  -6  -6  13    4.69    1.04
  -6   6  13    5.41    1.00
  -6  -6  13    4.04    1.07
  -6   6  12   18.69    1.52
  -6  -6  12   18.00    1.52
  -6  -6  12   17.90    1.67
  -6   6  12   15.11    1.41
  -6  -6  12   14.53    1.54
  -6  -6  12   18.43    1.50
  -6   6  11   10.87    1.16
  -6  -6  11    8.01    1.16
  -6  -6  11   10.07    1.30
  -6  -6  11    9.04    1.06
  -6  -6  10   46.90    2.16
  -6  -6  10   43.85    1.53
  -6   6  10   45.80    2.15
  -6  -6  10   41.37    2.29
  -6  -6  10   42.88    2.27
  -6  -6   9    0.90    0.59
  -6  -6   9    0.13    0.65
  -6  -6   9    1.25    0.68
  -6   6   9    0.31    0.50
  -6  -6   9    0.33    0.35
  -6  -6   8   87.21    2.49
  -6  -6   8   90.79    3.23
  -6  -6   8   89.83    3.27
  -6   6   8   90.71    2.26
  -6  -6   7   30.81    1.72
  -6  -6   7   30.71    1.35
   6  -6  -7   30.98    1.49
  -6  -6   7   27.80    1.65
   6   6  -7   29.29    1.45
  -6   6   7   29.67    0.98
  -6  -6   6  334.44    7.40
  -6  -6   6  330.33    7.47
  -6  -6   6  337.09    6.87
   6  -6  -6  332.72    6.95
   6   6  -6  329.51    6.95
  -6  -6   6  347.65    7.60
  -6  -6   5  166.81    4.51
  -6  -6   5  172.40    4.41
   6  -6  -5  172.50    4.02
  -6  -6   5  170.70    4.47
  -6  -6   5  173.22    4.10
   6   6  -5  171.71    4.00
  -6  -6   4   94.30    2.88
   6   6  -4   87.78    2.83
   6  -6  -4   95.21    2.49
   6   6  -4   92.88    2.46
  -6  -6   4   90.44    2.66
  -6  -6   4   88.46    2.88
  -6  -6   4   87.80    2.77
   6   6  -3    0.07    0.35
  -6  -6   3    0.15    0.31
   6  -6  -3    0.05    0.24
  -6  -6   3   -0.07    0.33
   6   6  -3    0.14    0.24
  -6  -6   2  127.62    3.07
   6   6  -2  136.26    3.62
  -6   6   2  135.44    2.65
  -6   6   1  104.82    2.48
   6   6  -1  103.75    2.85
   6   6  -1  101.38    2.98
  -6  -6   1  105.05    2.50
   6   6   0 1045.92   18.75
  -6   6   0 1042.88   18.05
  -6  -6   0 1049.24   18.08
  -6   6   0 1040.53   18.18
   6  -6   0 1040.47   17.66
  -6  -6  -1   50.93    1.58
   6   6   1   50.96    1.62
  -6   6  -1   49.48    1.63
   6  -6   1   49.77    1.40
   6  -6   1   53.93    1.59
  -6   6  -1   47.51    1.53
  -6  -6  -2  356.88    6.89
  -6   6  -2  350.41    6.88
   6  -6   2  354.09    6.86
   6  -6   2  350.49    6.75
   6   6   2  362.65    6.97
   6   6   3    1.64    0.41
  -6   6  -3    1.63    0.39
   6  -6   3    2.55    0.40
   6  -6   3    2.96    0.43
  -6  -6  -3    2.49    0.41
   6  -6   4  255.67    5.57
  -6  -6  -4  260.99    5.57
   6  -6   4  262.17    5.52
   6   6   4  262.58    5.65
  -6   6  -4  264.65    5.58
  -6  -6  -5   27.25    1.34
  -6   6  -5   26.14    1.33
   6  -6   5   24.77    1.27
   6   6   5   27.95    1.37
   6  -6   5   27.71    1.36
  -6  -6  -6  130.92    3.57
  -6   6  -6  133.01    3.58
   6  -6   6  126.17    3.55
   6   6   6  127.19    3.61
  -6  -6  -7   84.02    2.79
   6  -6   7   83.36    2.07
   6  -6   7   86.32    2.86
  -6   6  -7   86.35    2.84
   6   6   7   82.46    2.84
  -6   6  -8   12.17    1.08
  -6  -6  -8   11.75    1.07
   6  -6   8   12.77    0.58
   6  -6   8   10.44    1.06
   6   6   9   20.43    1.48
   6  -6   9   15.76    1.36
   6  -6  10    1.37    0.76
   6   6  10    0.75    0.69
   6  -6  11    5.93    1.10
   6   6  11    6.11    1.01
   6  -6  12   24.19    1.80
   6   6  12   20.23    1.71
   6  -6  13    1.25    0.90
   6   6  13    1.10    0.88
  -6  -6 -14   40.73    1.99
   6   6  14   38.80    2.44
   6  -6  14   41.78    2.56
   6   6  15   -0.90    1.12
   6  -6  15    0.36    1.08
  -6  -6 -15    0.20    0.68
  -6   8  16    0.71    0.63
  -6   8  16    0.17    0.92
  -6  -8  16   -0.65    1.01
  -6  -8  15   12.89    1.54
  -6   8  15   14.18    1.62
  -6   8  15   12.31    1.13
  -6   8  14    3.49    0.70
  -6   8  14    3.32    1.03
  -6  -8  14    5.82    1.30
  -6   8  14    2.97    0.98
  -6  -8  14    4.21    1.05
  -6  -8  14    5.14    1.05
  -6  -8  14    4.64    1.24
  -6   8  13   34.30    2.11
  -6  -8  13   33.12    2.07
  -6   8  13   33.86    2.03
  -6  -8  13   32.96    2.01
  -6  -8  13   34.21    2.38
  -6   8  13   37.15    1.62
  -6  -8  13   32.76    2.29
  -6  -8  12    0.73    0.72
  -6   8  12    0.39    0.76
  -6  -8  12   -0.26    0.67
  -6  -8  12    0.50    0.78
  -6   8  12    0.46    0.45
  -6   8  12    0.25    0.70
  -6  -8  12   -0.35    0.84
  -6  -8  11   15.47    1.56
  -6   8  11   13.16    1.21
  -6  -8  11   15.12    0.93
  -6  -8  11   12.21    1.46
  -6  -8  11   15.53    1.28
  -6   8  11   14.50    0.86
  -6  -8  10    2.11    0.82
  -6   8  10    3.16    0.44
  -6  -8  10    1.90    0.75
  -6  -8  10    3.83    0.98
  -6  -8  10    2.96    0.56
  -6   8  10    2.61    0.74
  -6  -8   9   12.67    0.93
  -6  -8   9   10.61    1.29
  -6  -8   9   12.38    1.31
  -6  -8   9   13.64    1.36
  -6   8   8   33.26    0.88
  -6  -8   8   34.33    1.94
  -6  -8   8   31.84    1.98
  -6  -8   8   32.88    1.52
  -6  -8   8   35.04    2.03
  -6  -8   7   11.82    1.14
  -6  -8   7   10.79    0.91
  -6  -8   7   12.15    1.25
  -6  -8   7    8.63    1.08
  -6  -8   6   51.46    2.23
  -6  -8   6   45.94    2.19
  -6  -8   6   48.61    2.29
  -6  -8   6   46.19    1.90
  -6  -8   5   13.32    1.17
  -6  -8   5   12.94    1.16
  -6  -8   5   13.56    1.11
   6  -8  -5   13.95    0.89
   6   8  -5   15.21    0.91
  -6  -8   5   12.78    1.01
   6   8  -4  165.91    3.71
   6  -8  -4  163.53    3.72
  -6  -8   4  161.50    4.32
  -6  -8   4  173.73    4.54
  -6  -8   4  165.25    4.51
   6   8  -3  318.23    6.92
  -6   8   3  314.98    5.97
  -6  -8   3  308.65    6.96
   6  -8  -3  314.58    6.13
   6   8  -3  317.89    6.10
  -6   8   2    0.34    0.23
   6   8  -2    0.19    0.24
  -6  -8   2   -0.04    0.24
   6   8  -2    0.10    0.46
   6  -8  -2   -0.12    0.25
  -6   8   2    0.33    0.21
   6   8  -2    0.16    0.38
  -6   8   1   31.80    1.09
  -6   8   1   30.00    1.05
   6   8  -1   28.40    1.43
   6   8  -1   30.39    1.62
  -6  -8   1   28.98    1.06
  -6   8   1   30.37    1.37
   6  -8  -1   31.68    0.89
   6   8   0   57.52    2.00
  -6  -8   0   52.00    1.54
  -6   8   0   51.79    1.50
  -6   8   0   54.41    1.91
   6   8   0   55.19    2.19
  -6  -8  -1    6.63    0.55
  -6   8  -1    7.02    0.51
   6  -8   1    7.39    0.54
   6   8   1    5.82    0.79
  -6   8  -1    7.62    0.71
   6   8   1    7.15    0.72
   6  -8   2   95.37    2.50
   6   8   2  102.28    2.58
   6  -8   2   94.89    2.42
  -6   8  -2   96.85    2.45
  -6  -8  -2   93.60    2.44
  -6   8  -3  151.95    3.51
  -6  -8  -3  151.28    3.52
   6   8   3  150.77    3.62
   6  -8   3  153.49    3.52
   6  -8   3  144.60    3.60
  -6   8  -4   73.70    2.22
   6  -8   4   73.88    2.23
   6  -8   4   71.88    2.33
   6   8   4   70.54    2.28
   6  -8   4   73.06    2.34
  -6  -8  -4   71.48    2.20
  -6   8  -5    3.66    0.57
   6  -8   5    4.37    0.64
  -6  -8  -5    3.27    0.55
   6   8   5    2.60    0.58
   6  -8   5    3.37    0.60
   6  -8   5    3.55    0.56
   6  -8   6    1.86    0.56
  -6  -8  -6    2.19    0.56
   6   8   6    1.98    0.59
   6  -8   6    2.12    0.59
   6  -8   6    2.20    0.55
  -6   8  -6    2.11    0.53
  -6  -8  -7   41.51    1.86
   6  -8   7   43.61    1.98
   6   8   7   42.11    1.95
   6  -8   7   41.97    1.89
   6  -8   8   73.78    2.72
   6   8   8   75.87    2.78
   6  -8   8   73.53    2.77
   6  -8   9   45.10    1.31
   6  -8   9   46.10    2.19
   6  -8   9   44.79    2.18
   6   8   9   44.73    2.21
   6   8  10   52.27    2.43
   6  -8  10   51.37    2.42
   6  -8  10   49.23    2.41
   6  -8  11   16.55    1.46
   6   8  11   18.20    1.56
   6   8  12   35.36    2.20
   6  -8  12   37.77    2.24
   6  -8  13    9.87    1.29
   6  -8  13   10.37    1.39
   6   8  13    7.83    1.30
   6  -8  14   32.68    2.29
   6   8  14   27.21    2.15
  -6  10  16   -0.16    1.01
  -6 -10  15    6.07    1.18
  -6  10  15    4.45    1.13
  -6  10  14    8.00    0.76
  -6  10  14    6.74    1.20
  -6 -10  14    5.13    1.08
  -6 -10  13    6.15    1.27
  -6  10  13    5.31    1.06
  -6 -10  13    4.64    0.97
  -6 -10  13    6.93    1.31
  -6 -10  13    2.31    1.03
  -6  10  13    5.40    0.58
  -6 -10  12    2.54    1.09
  -6  10  12    2.69    0.85
  -6 -10  12    2.06    0.57
  -6 -10  12    3.19    1.07
  -6 -10  12    3.13    1.08
  -6 -10  12    3.68    0.87
  -6 -10  11   37.65    2.35
  -6  10  11   37.85    1.04
  -6 -10  11   36.98    1.60
  -6  10  11   40.03    2.02
  -6 -10  11   37.18    1.94
  -6 -10  11   37.85    2.44
  -6 -10  11   39.19    2.47
  -6 -10  10   16.88    1.61
  -6  10  10   16.61    1.26
  -6 -10  10   18.29    1.66
  -6 -10  10   14.17    1.08
  -6 -10  10   15.20    1.20
  -6 -10  10   16.90    1.66
  -6 -10   9    0.44    0.51
  -6 -10   9    1.21    0.77
  -6 -10   9    0.15    0.61
  -6 -10   9    1.12    0.59
  -6 -10   9    1.73    0.88
  -6  10   9    1.16    0.52
  -6 -10   8    5.20    1.03
  -6 -10   8    2.85    0.90
  -6 -10   8    5.12    0.94
  -6 -10   8    1.81    0.64
  -6  10   8    3.57    0.63
  -6 -10   8    3.69    0.63
  -6  10   7  126.45    3.32
  -6 -10   7  125.39    4.05
  -6 -10   7  128.55    4.18
  -6 -10   7  132.54    4.29
  -6 -10   7  117.80    3.60
  -6 -10   6    0.12    0.56
  -6 -10   6    1.51    0.63
  -6 -10   6    0.39    0.62
  -6 -10   6    0.89    0.57
   6  10  -5   34.37    1.95
  -6 -10   5   39.43    1.99
  -6  10   5   33.58    1.36
  -6 -10   5   33.58    1.80
  -6 -10   5   36.90    2.00
  -6 -10   4   21.37    1.49
   6  10  -4   17.38    1.42
  -6  10   4   19.89    1.01
   6 -10  -3  234.01    4.51
   6  10  -3  225.78    5.81
   6  10  -3  224.76    4.42
  -6  10   3  219.56    4.42
  -6 -10   3  223.72    4.49
  -6  10   3  219.64    4.72
   6  10  -2   39.18    2.09
   6  10  -2   38.96    1.15
  -6  10   2   39.67    1.43
   6 -10  -2   39.39    1.18
   6  10  -2   39.80    2.02
  -6 -10   2   38.25    1.19
   6  10  -1    4.61    0.87
   6  10  -1    3.16    0.61
  -6  10   1    3.33    0.48
  -6 -10   1    3.80    0.37
   6 -10  -1    4.11    0.38
   6  10  -1    3.91    0.35
   6  10  -1    4.15    0.87
  -6  10   1    3.15    0.63
   6  10   0   33.85    1.63
   6  10   0   34.40    1.84
  -6  10   0   36.10    1.71
   6  10   0   33.75    1.88
  -6 -10   0   33.56    1.06
   6 -10   0   31.46    1.12
   6  10   1   13.24    1.15
  -6  10  -1   12.95    1.02
   6  10   1   10.66    0.93
   6  10   1   11.88    1.16
  -6 -10  -1   11.97    0.62
  -6  10  -2  222.06    4.47
   6 -10   2  224.45    4.89
   6  10   2  227.38    5.69
   6  10   2  225.43    5.22
  -6 -10  -2  225.55    4.58
   6  10   2  232.62    5.85
   6 -10   3   10.82    0.84
  -6 -10  -3   11.23    0.72
  -6  10  -3   11.30    0.71
   6 -10   3   11.59    0.73
   6  10   3   11.71    0.80
   6 -10   4    2.31    0.60
  -6 -10  -4    2.32    0.47
   6  10   4    2.23    0.52
   6 -10   4    2.08    0.45
   6 -10   5   10.23    0.98
   6  10   5    9.80    0.83
   6 -10   5   10.10    0.84
   6  10   6    7.23    0.83
   6 -10   6    7.46    0.90
   6 -10   6    5.90    0.83
   6 -10   6    5.50    0.74
   6  10   7  110.50    3.37
   6 -10   7  107.60    3.49
   6 -10   7  113.06    3.30
   6 -10   7  111.69    3.62
   6 -10   8    4.80    0.84
   6 -10   8    5.40    0.99
   6 -10   8    5.41    0.99
   6  10   8    3.54    0.81
   6 -10   9   68.26    2.93
   6 -10   9   65.61    2.65
   6 -10   9   67.52    2.82
   6  10   9   65.01    2.68
   6  10  10    6.32    1.03
   6 -10  10    8.33    1.11
   6 -10  10    8.62    1.32
   6 -10  10    7.59    1.11
   6 -10  10    7.69    0.59
   6  10  11  103.55    3.61
   6 -10  11  104.68    3.71
   6  10  11  104.56    3.72
   6 -10  11  108.30    3.89
   6 -10  11  102.25    3.61
   6 -10  11  108.42    4.01
   6  10  12    2.59    0.87
   6 -10  12    4.48    1.05
   6 -10  12    3.00    0.83
   6 -10  12    2.97    0.97
   6  10  12    4.04    0.98
   6 -10  12    1.80    0.97
   6  10  13    0.92    0.90
   6 -10  13    0.15    0.83
   6 -10  13   -0.16    0.86
   6 -10  13   -0.18    0.98
   6 -10  14    2.72    1.16
   6 -10  14   -0.16    0.88
   6  10  14    0.98    0.97
  -6  12  15    3.81    1.08
  -6  12  14    9.82    1.30
  -6  12  13    4.03    0.87
  -6 -12  13    3.53    0.95
  -6  12  12   11.36    1.21
  -6 -12  12    9.09    1.11
  -6 -12  12   11.58    1.59
  -6 -12  11   -0.74    0.99
  -6  12  11    0.31    0.60
  -6 -12  11    0.62    0.62
  -6 -12  11   -0.17    0.92
  -6 -12  11   -0.36    0.95
  -6 -12  10   29.60    1.64
  -6  12  10   32.75    1.68
  -6 -12  10   30.79    2.14
  -6 -12  10   33.71    2.28
  -6 -12  10   30.36    2.22
  -6 -12  10   27.52    1.57
  -6  12   9    7.93    0.92
  -6 -12   9   13.56    1.47
  -6 -12   9   10.87    1.40
  -6 -12   9   12.06    1.02
  -6 -12   9   10.55    1.28
  -6 -12   9   10.43    1.08
  -6 -12   8   62.76    2.95
  -6 -12   8   60.70    2.15
  -6 -12   8   70.59    3.02
  -6 -12   8   63.30    2.57
  -6 -12   8   68.69    3.13
  -6  12   8   63.73    2.16
  -6  12   7   34.59    1.44
  -6 -12   7   32.68    2.08
  -6 -12   7   33.63    1.43
  -6 -12   7   34.16    2.02
  -6 -12   7   36.40    2.21
  -6  12   6    3.18    0.50
  -6 -12   6    3.78    0.54
  -6 -12   6    3.81    0.98
  -6  12   6    3.17    0.62
  -6  12   5   10.25    0.86
  -6 -12   5   12.13    0.69
  -6  12   5   10.76    0.68
  -6 -12   5   10.69    0.69
  -6  12   5   11.57    0.66
  -6  12   4    0.40    0.46
  -6  12   4    0.88    0.26
  -6 -12   4    0.63    0.28
  -6 -12   4    0.63    0.30
   6  12  -4    1.46    0.78
   6  12  -3   29.27    1.87
  -6 -12   3   28.95    0.81
  -6  12   3   28.74    1.34
  -6 -12   3   32.00    0.86
   6  12  -2   -0.13    0.69
  -6  12   2    0.65    0.39
  -6  12   2    0.77    0.64
   6  12  -1   32.20    2.04
  -6  12   1   31.41    1.79
   6  12  -1   34.40    1.99
   6  12   0   76.11    3.04
  -6  12   0   70.98    2.80
   6  12   0   71.02    3.09
   6  12   0   80.29    2.72
   6  12   1   13.73    1.29
   6  12   1   15.00    1.12
  -6  12  -1   14.19    1.25
   6  12   1   15.07    1.44
   6 -12   1   12.82    0.80
   6  12   2    3.48    0.90
   6  12   2    1.88    0.71
   6  12   2    3.22    0.64
   6  12   2    4.07    0.32
   6 -12   2    3.07    0.55
   6 -12   3   17.02    1.15
   6  12   3   13.51    1.06
   6  12   3   18.57    1.48
   6 -12   3   16.99    1.11
   6  12   3   14.83    1.39
   6 -12   4   56.41    2.19
   6  12   4   60.35    2.67
   6  12   4   60.95    2.22
   6 -12   5   95.01    3.04
   6  12   5   91.29    2.62
   6 -12   5   85.74    2.42
   6  12   5   86.87    2.44
   6 -12   6   45.61    2.15
   6 -12   6   45.37    1.73
   6  12   6   42.86    1.72
   6 -12   6   43.29    1.69
   6 -12   7    1.88    0.77
   6 -12   7    2.18    0.60
   6  12   7    0.78    0.52
   6 -12   7    2.21    0.65
   6  12   7    2.73    0.68
   6 -12   8  114.05    3.81
   6  12   8  110.17    3.40
   6 -12   8  106.98    3.23
   6 -12   8  107.54    3.64
   6 -12   8  100.05    3.17
   6  12   8  105.84    3.24
   6 -12   9    2.38    0.73
   6  12   9    3.84    0.81
   6 -12   9    5.63    1.11
   6  12   9    2.81    0.73
   6 -12   9    3.30    0.79
   6 -12   9    3.07    0.95
   6 -12  10   25.61    1.67
   6 -12  10   24.79    1.85
   6 -12  10   25.73    1.67
   6 -12  10   25.59    1.94
   6  12  10   24.66    1.69
   6  12  10   25.89    1.63
   6  12  11    0.77    0.79
   6  12  11   -0.12    0.69
   6 -12  11    0.16    0.94
   6 -12  11    0.24    0.76
   6 -12  11    1.31    0.85
   6 -12  12    5.24    1.12
   6  12  12    3.96    0.91
   6 -12  12    5.39    1.32
   6  12  12    5.13    1.04
   6  12  13    1.63    1.05
   6 -12  13    2.10    1.08
   6  12  14   12.76    1.53
  -6  14  11    2.59    0.70
  -6  14  10    0.49    0.59
  -6 -14  10    0.34    0.86
  -6 -14   9    8.98    1.33
  -6  14   9    8.71    0.99
  -6  14   9    7.88    0.83
  -6 -14   9    6.84    1.17
  -6 -14   9    6.71    1.03
  -6  14   8    0.39    0.42
  -6 -14   8    0.16    0.87
  -6 -14   8    0.12    0.76
  -6  14   8    0.27    0.60
  -6 -14   7   26.09    1.93
  -6  14   7   25.64    1.03
  -6 -14   7   25.01    1.81
  -6  14   7   25.09    1.42
  -6  14   6   -0.12    0.22
  -6  14   6    0.37    0.23
  -6  14   6    0.42    0.51
  -6  14   5   41.34    1.78
  -6  14   4    1.12    0.53
  -6  14   4    1.22    0.86
   6  14  -4    1.80    0.92
  -6  14   3    1.96    0.58
  -6  14   3    2.14    0.91
   6  14  -3    3.10    0.91
  -6  14   2   10.32    0.93
   6  14  -2   13.16    1.46
  -6  14   2   10.34    1.21
   6  14  -1    4.68    1.07
  -6  14   1    5.28    1.04
   6  14   0    6.36    1.13
  -6  14   0    7.10    1.06
   6  14   1   40.01    2.28
  -6  14  -1   37.74    2.15
   6 -14   2   62.61    2.04
   6  14   2   60.52    2.34
   6  14   2   60.21    2.83
   6  14   3    4.11    0.77
   6 -14   3    4.60    0.72
   6  14   3    6.23    1.12
   6  14   4   13.86    1.11
   6 -14   4   13.82    1.14
   6  14   4   13.68    1.48
   6 -14   5    7.76    1.02
   6  14   5    7.68    1.22
   6 -14   5    6.87    0.94
   6  14   5    6.29    0.83
   6  14   6   10.41    0.97
   6  14   6    8.67    0.70
   6 -14   6    8.12    1.11
   6 -14   6    9.97    1.13
   6 -14   7    4.63    0.96
   6  14   7    5.30    0.73
   6  14   7    4.42    0.63
   6  14   7    6.16    0.80
   6 -14   7    4.32    0.89
   6 -14   8    1.45    0.86
   6 -14   8    2.09    0.84
   6  14   8    2.95    0.64
   6  14   8    2.50    0.67
   6  14   8    3.04    0.70
   6 -14   9    2.40    0.90
   6 -14   9    1.72    0.86
   6  14   9    1.25    0.64
   6 -14  10    2.72    0.97
   6 -14  11   13.86    1.62
  -6  16   6   -0.56    0.70
  -6  16   5   31.60    1.65
  -6  16   4    1.51    0.65
  -6  16   3    9.64    0.96
  -6  16   1   47.34    2.61
  -6  16   0    3.78    0.99
  -7   1  18    4.17    1.20
  -7  -1  17   13.89    1.63
   7  -1 -17   13.05    0.94
  -7  -1  17   12.53    1.66
  -7  -1  16    0.67    0.90
  -7  -1  16   -0.52    0.91
   7  -1 -16    0.07    0.52
  -7  -1  15   43.01    2.53
  -7  -1  15   46.39    2.60
   7  -1 -15   46.68    1.82
   7   1 -15   45.04    1.55
  -7  -1  14   63.96    3.03
   7   1 -14   69.84    2.10
   7  -1 -14   70.37    2.35
   7  -1 -13    9.28    0.87
   7   1 -13    9.24    0.77
   7  -1 -12   51.13    1.92
  -7  -1  12   49.13    2.45
   7   1 -12   47.75    1.72
   7   1 -11   77.32    2.31
  -7  -1  11   77.77    2.97
  -7  -1  11   80.13    3.09
  -7  -1  10    2.26    0.64
   7   1 -10    1.93    0.41
  -7  -1  10    1.94    0.63
  -7   1  10    2.00    0.59
  -7   1   9    2.22    0.52
  -7  -1   9    1.85    0.57
  -7  -1   9    0.93    0.52
   7  -1  -9    1.44    0.61
   7   1  -9    0.59    0.35
  -7  -1   8   61.43    2.38
   7  -1  -8   65.97    2.44
   7   1  -8   63.95    1.99
  -7  -1   8   66.31    2.39
  -7   1   8   61.29    2.19
   7   1  -7  117.44    3.00
  -7   1   7  121.44    3.20
   7  -1  -7  123.39    3.45
  -7  -1   7  121.18    3.36
  -7   1   6   65.77    2.06
   7   1  -6   66.49    2.00
   7  -1  -6   69.81    2.30
  -7  -1   6   67.65    2.22
  -7   1   5  331.42    6.44
   7   1  -5  321.27    6.48
  -7  -1   5  328.29    6.63
   7  -1  -5  330.37    6.78
  -7  -1   4  300.18    6.07
   7  -1  -4  315.50    5.97
  -7  -1   4  306.23    6.09
  -7   1   4  295.96    5.83
   7   1  -4  316.25    6.20
  -7   1   3   20.58    0.77
   7   1  -3   20.90    0.97
  -7  -1   3   20.50    0.90
   7  -1  -3   20.19    0.86
  -7  -1   3   20.88    0.96
   7   1  -3   19.75    0.91
  -7   1   2 1272.61   21.77
  -7  -1   2 1286.78   22.34
   7  -1  -2 1311.56   21.81
   7  -1  -2 1287.05   22.38
   7   1  -2 1316.94   22.16
   7  -1  -1   57.57    1.33
   7   1  -1   55.92    1.56
   7  -1  -1   58.86    1.74
  -7  -1   1   55.43    1.69
   7   1  -1   55.96    1.73
  -7  -1   1   58.14    1.46
  -7  -1   1   56.35    1.73
   7   1   0    8.13    0.43
   7  -1   0    7.05    0.54
   7   1   0    8.88    0.64
   7  -1   0    7.78    0.59
  -7  -1   0    7.63    0.57
   7  -1   1   27.62    1.08
  -7  -1  -1   27.04    1.14
   7   1   1   27.33    1.11
   7  -1   1   26.36    1.14
  -7  -1  -2  389.07    7.55
   7  -1   2  394.83    7.45
   7   1   2  385.61    7.55
   7  -1   2  411.60    7.77
  -7  -1  -2  403.07    7.74
   7  -1   3   14.07    0.75
  -7   1  -3   16.71    0.80
  -7  -1  -3   16.43    0.86
  -7  -1  -3   16.36    0.97
   7  -1   3   15.23    0.92
   7  -1   4    2.38    0.47
  -7   1  -4    3.03    0.38
  -7  -1  -4    2.97    0.41
   7  -1   4    2.94    0.37
  -7  -1  -5    3.70    0.61
  -7   1  -5    4.51    0.43
  -7  -1  -5    4.29    0.50
   7  -1   5    3.21    0.38
   7  -1   5    4.33    0.63
   7  -1   6   94.19    3.04
  -7  -1  -6  103.68    3.08
  -7   1  -6   98.88    2.36
  -7  -1  -6   98.54    2.55
  -7  -1  -7  143.58    3.34
  -7  -1  -7  143.44    3.99
   7  -1   7  141.80    4.03
   7  -1   8   -0.11    0.61
  -7  -1  -8    0.62    0.50
  -7  -1  -8    0.47    0.33
  -7  -1  -9   79.47    2.93
   7  -1   9   74.19    2.92
  -7  -1  -9   73.80    2.11
  -7  -1 -10    8.27    1.00
   7  -1  10    7.86    1.04
  -7  -1 -10    8.89    0.67
   7  -1  11    1.82    0.80
  -7  -1 -11    0.56    0.31
   7  -1  12    3.91    1.03
  -7  -1 -12    4.05    0.45
  -7  -1 -13    7.52    0.53
   7  -1  13    9.05    1.35
   7  -1  14    5.70    1.16
   7  -1  15   13.04    1.63
  -7   3  18    7.65    1.23
  -7  -3  17    0.57    0.92
   7  -3 -17    0.09    0.58
  -7  -3  16    3.61    1.12
  -7   3  16    1.75    1.08
  -7  -3  16    2.22    1.01
  -7   3  15   31.12    2.16
  -7  -3  15   33.15    2.21
  -7  -3  15   28.42    2.14
  -7  -3  15   30.68    2.21
  -7   3  14   35.50    2.21
  -7  -3  14   32.91    2.14
  -7   3  14   38.32    2.29
  -7  -3  14   39.55    2.36
  -7  -3  14   32.83    2.20
  -7  -3  13    0.30    0.72
  -7   3  13    1.16    0.80
  -7  -3  13    0.29    0.77
  -7   3  12   25.15    1.74
  -7  -3  12   26.92    1.84
   7   3 -12   21.51    1.05
  -7  -3  12   20.77    1.62
  -7  -3  11  105.94    3.62
   7   3 -11   99.51    2.67
  -7  -3  11  103.94    3.66
   7   3 -10   12.44    0.80
  -7   3  10   11.54    0.97
  -7  -3  10   11.68    1.17
  -7   3  10   13.50    1.22
  -7   3   9    0.88    0.45
   7   3  -9    0.10    0.47
   7  -3  -9   -0.10    0.49
  -7   3   9    0.21    0.52
   7   3  -9   -0.06    0.31
  -7  -3   9    0.10    0.48
   7   3  -8  279.15    6.45
   7  -3  -8  295.20    6.53
   7   3  -8  285.82    5.85
  -7   3   8  277.94    5.95
   7   3  -7    3.84    0.58
   7   3  -7    3.77    0.49
  -7   3   7    3.35    0.45
  -7  -3   7    3.16    0.45
   7  -3  -7    4.11    0.64
   7  -3  -6   18.38    1.11
  -7  -3   6   18.65    0.95
   7   3  -6   16.69    1.06
   7   3  -6   16.80    0.92
  -7   3   6   16.78    0.83
  -7  -3   5  321.78    6.76
  -7  -3   5  317.47    6.40
  -7   3   5  329.78    6.07
   7  -3  -5  331.84    6.71
   7   3  -5  315.81    6.65
   7   3  -5  309.29    6.45
   7   3  -4  629.63   11.67
   7   3  -4  625.00   11.62
  -7  -3   4  634.40   11.58
  -7  -3   4  622.84   11.80
   7   3  -4  630.93   11.77
   7  -3  -4  637.59   11.70
   7   3  -4  625.44   11.80
   7  -3  -4  636.59   11.09
   7  -3  -3  511.97    9.11
  -7  -3   3  519.92    9.70
   7   3  -3  520.78    9.81
   7   3  -3  519.01    9.81
   7   3  -2  390.93    7.52
  -7  -3   2  391.12    7.54
   7   3  -2  399.61    7.53
   7   3  -1   31.03    1.22
  -7  -3   1   28.70    1.23
  -7  -3   1   27.78    1.15
  -7   3   1   28.34    1.15
   7   3  -1   25.82    1.10
  -7   3   0    0.66    0.12
  -7  -3   0    0.40    0.25
   7   3   0    0.62    0.25
  -7  -3   0    0.71    0.30
  -7   3   0    0.20    0.26
  -7   3  -1   31.51    1.25
   7  -3   1   31.42    1.26
   7   3   1   31.69    1.28
  -7  -3  -1   30.78    1.23
   7  -3   2   41.53    1.05
   7   3   2   40.40    1.54
   7  -3   2   41.87    1.53
  -7  -3  -2   38.55    1.49
  -7   3  -2   42.07    1.54
  -7  -3  -3  316.87    6.45
  -7   3  -3  305.84    6.45
   7  -3   3  316.67    6.45
   7  -3   3  316.10    6.10
   7   3   3  313.92    6.49
  -7  -3  -3  307.69    6.44
  -7  -3  -4   76.01    2.37
  -7   3  -4   74.13    2.37
   7  -3   4   73.07    2.39
   7  -3   4   74.99    1.96
   7   3   4   70.75    2.36
  -7  -3  -4   72.76    2.28
   7   3   5    3.91    0.63
  -7  -3  -5    4.39    0.62
   7  -3   5    3.77    0.40
  -7   3  -5    3.62    0.61
  -7  -3  -5    4.24    0.57
   7  -3   5    2.71    0.59
   7   3   6    3.79    0.67
  -7  -3  -6    4.98    0.69
  -7   3  -6    3.46    0.61
  -7  -3  -6    4.56    0.59
   7  -3   6    3.70    0.38
   7  -3   6    3.29    0.64
  -7  -3  -7   28.67    1.56
  -7   3  -7   26.83    1.52
   7  -3   7   27.55    1.56
   7  -3   7   30.00    0.98
  -7  -3  -7   29.73    1.38
   7   3   7   29.19    1.63
   7  -3   8   86.82    3.08
  -7  -3  -8   88.41    3.01
  -7   3  -8   89.44    3.07
  -7  -3  -8   91.18    2.68
   7   3   8   87.50    3.10
  -7  -3  -9   -0.14    0.43
  -7   3  -9    0.45    0.56
   7  -3   9    0.71    0.69
   7   3   9    0.36    0.55
  -7  -3  -9    1.23    0.60
  -7  -3 -10   24.15    1.61
  -7   3 -10   24.78    1.66
   7   3  10   25.74    1.73
   7  -3  10   23.96    1.67
  -7  -3 -10   26.17    1.32
   7   3  11    8.96    1.21
   7  -3  11    7.81    1.16
  -7  -3 -11    8.28    0.80
  -7  -3 -12   56.61    2.00
   7  -3  12   52.47    2.72
   7   3  12   56.51    2.75
   7  -3  13    3.23    1.03
  -7  -3 -13    2.73    0.58
   7   3  13    3.39    1.01
   7  -3  14   15.17    1.69
  -7  -3 -14   19.83    1.09
   7   3  14   19.49    1.82
   7   3  15    2.38    1.14
   7  -3  15    2.01    1.01
  -7  -3 -15    2.19    0.51
  -7   5  19    3.89    1.05
  -7   5  18    0.57    0.75
  -7   5  17    5.13    1.07
  -7  -5  16   10.93    1.55
  -7   5  16   15.18    1.74
  -7  -5  16   15.12    1.71
  -7   5  16   17.48    1.48
  -7  -5  15    1.45    0.93
  -7  -5  15    0.94    0.90
  -7   5  15    0.33    0.88
  -7   5  14   22.80    1.83
  -7  -5  14   18.38    1.65
  -7   5  14   22.40    1.80
  -7  -5  14   20.51    1.73
  -7   5  13   13.00    1.37
  -7  -5  13   13.22    1.43
  -7   5  13   10.74    1.30
  -7   5  12    3.36    0.84
  -7  -5  12    3.20    0.86
  -7   5  11    1.03    0.50
  -7   5  11    0.87    0.63
  -7  -5  11    1.60    0.69
  -7   5  10   40.35    2.04
  -7   5  10   34.35    1.51
  -7  -5  10   37.79    1.97
  -7  -5  10   32.16    1.95
  -7   5   9  100.99    2.70
  -7  -5   9   97.86    2.67
  -7  -5   9  101.93    3.49
   7   5  -8    0.28    0.45
   7  -5  -8    0.28    0.48
  -7   5   8    0.29    0.28
  -7  -5   8   -0.67    0.59
  -7  -5   8   -0.24    0.39
   7  -5  -7  130.54    3.66
  -7  -5   7  137.11    3.99
  -7   5   7  138.52    3.02
  -7  -5   7  135.40    3.38
   7   5  -7  135.44    3.69
  -7  -5   7  133.49    3.98
   7   5  -6  383.35    7.87
  -7  -5   6  397.95    8.26
  -7  -5   6  390.34    7.70
   7  -5  -6  383.60    7.88
  -7  -5   6  371.38    8.19
  -7  -5   5  126.06    3.50
   7  -5  -5  125.27    3.26
  -7  -5   5  118.51    3.20
   7   5  -5  123.44    3.51
   7   5  -5  127.48    3.25
  -7  -5   5  121.84    3.50
  -7  -5   4   17.36    1.14
   7  -5  -4   19.06    1.02
  -7  -5   4   19.00    1.07
   7   5  -4   18.88    1.02
  -7  -5   4   18.91    1.14
   7   5  -4   19.44    1.18
   7   5  -3    4.36    0.61
  -7  -5   3    4.81    0.59
  -7  -5   3    4.73    0.57
   7  -5  -3    4.61    0.26
   7   5  -2   11.56    0.87
   7   5  -2   12.13    0.90
  -7  -5   2   11.96    0.88
   7   5  -1   16.74    1.03
  -7   5   1   17.02    0.87
  -7  -5   1   16.50    0.86
  -7  -5   1   17.19    1.06
   7   5  -1   16.20    1.01
   7   5   0  283.85    5.87
   7  -5   0  271.19    4.80
  -7   5   0  269.39    5.19
   7   5   0  268.27    5.75
  -7   5   0  272.55    5.49
  -7  -5   0  273.90    5.52
   7   5   1   21.94    1.05
   7  -5   1   20.76    0.99
   7  -5   1   21.20    0.76
  -7  -5  -1   20.30    1.01
  -7   5  -1   19.56    0.99
   7   5   2   37.22    1.45
   7  -5   2   35.11    1.39
  -7  -5  -2   35.39    1.40
  -7   5  -2   36.73    1.42
  -7  -5  -3   62.02    2.00
  -7   5  -3   57.25    1.98
   7   5   3   60.32    2.03
   7  -5   3   58.70    1.96
   7  -5   3   57.76    1.68
   7  -5   4   19.99    0.97
  -7  -5  -4   22.23    1.18
  -7   5  -4   19.58    1.13
   7   5   4   19.34    1.14
   7  -5   4   21.82    1.20
   7  -5   5    0.72    0.39
  -7  -5  -5    1.86    0.47
  -7   5  -5    1.48    0.46
   7   5   5    1.08    0.43
   7  -5   6    3.36    0.64
  -7   5  -6    4.50    0.68
   7  -5   6    6.16    0.50
  -7  -5  -6    4.37    0.65
   7   5   6    4.00    0.68
   7  -5   7    3.14    0.68
  -7  -5  -7    5.76    0.78
  -7   5  -7    3.42    0.65
   7  -5   7    4.12    0.42
   7   5   7    4.72    0.77
   7   5   8    5.49    0.83
  -7  -5  -8    6.96    0.86
  -7   5  -8    4.97    0.78
   7  -5   8    7.03    0.89
   7  -5   8    6.24    0.42
   7   5   9    4.91    0.89
  -7  -5  -9    5.92    0.88
  -7   5  -9    4.98    0.86
   7  -5   9    7.47    1.05
   7  -5  10   32.97    1.99
   7   5  10   34.40    2.00
   7  -5  11  118.31    4.09
   7   5  11  123.03    4.14
  -7  -5 -12   30.47    1.62
   7   5  12   28.55    2.01
   7  -5  12   30.18    2.03
  -7  -5 -13   33.65    1.72
   7   5  13   33.65    2.22
   7  -5  13   32.51    2.19
   7   5  14   12.93    1.57
  -7  -5 -14    9.95    1.02
   7  -5  14    9.96    1.47
  -7  -5 -15   16.84    1.24
  -7   7  17    3.37    0.84
  -7   7  16    1.41    0.67
  -7   7  16    1.21    0.97
  -7  -7  16    0.17    0.94
  -7   7  15    3.10    0.79
  -7  -7  15    2.89    1.20
  -7   7  15    1.94    1.02
  -7  -7  15    2.77    1.06
  -7  -7  15    2.18    1.07
  -7  -7  14    1.82    1.02
  -7  -7  14    2.30    0.89
  -7  -7  14    4.88    1.20
  -7   7  14    4.15    1.05
  -7   7  14    3.92    0.74
  -7   7  14    2.25    0.94
  -7  -7  13   51.41    2.52
  -7  -7  13   51.90    2.86
  -7   7  13   50.49    2.00
  -7   7  13   52.31    2.58
  -7  -7  13   55.93    2.91
  -7  -7  12    0.84    0.76
  -7   7  12    0.94    0.49
  -7  -7  12    0.97    0.83
  -7   7  12    0.13    0.74
  -7  -7  12    0.37    0.63
  -7  -7  11    2.43    0.86
  -7   7  11    2.74    0.51
  -7  -7  11    2.37    0.92
  -7  -7  11    2.86    0.54
  -7  -7  10    0.44    0.63
  -7   7  10    1.56    0.39
  -7  -7  10    0.51    0.40
  -7  -7  10    0.14    0.67
  -7  -7   9   62.45    2.73
  -7   7   9   61.44    1.72
  -7  -7   9   63.20    2.10
  -7  -7   9   61.64    2.78
  -7  -7   8   24.93    1.66
  -7  -7   8   26.67    1.75
  -7  -7   8   25.57    1.32
  -7  -7   8   25.76    1.74
   7  -7  -7    6.49    0.76
  -7  -7   7    7.01    0.95
  -7  -7   7    8.03    0.81
  -7  -7   7    9.32    1.03
  -7  -7   7    9.30    1.04
   7   7  -7    8.32    0.82
  -7  -7   6  232.33    5.75
   7   7  -6  217.94    5.04
  -7  -7   6  222.51    5.54
  -7  -7   6  220.81    5.14
   7  -7  -6  221.10    5.08
  -7  -7   6  215.41    5.58
   7   7  -5    0.13    0.35
  -7  -7   5    0.19    0.39
  -7  -7   5    0.48    0.44
   7  -7  -5    0.20    0.35
  -7  -7   5   -0.30    0.52
  -7  -7   4  278.08    6.45
   7  -7  -4  282.29    5.89
   7   7  -4  290.30    5.87
  -7  -7   4  287.18    6.32
  -7   7   3  401.64    7.06
  -7  -7   3  391.90    8.27
   7   7  -3  390.96    8.23
   7  -7  -3  396.00    7.63
   7   7  -3  395.15    7.60
  -7  -7   3  394.74    8.24
  -7  -7   2    0.20    0.27
   7   7  -2    0.64    0.43
  -7   7   2    0.14    0.27
   7   7  -2    0.54    0.51
  -7   7   2    0.11    0.17
   7   7  -1   94.65    2.80
   7   7  -1   89.47    2.93
  -7  -7   1   96.23    2.43
  -7   7   1   90.94    2.39
   7   7   0    5.30    0.69
  -7   7   0    5.58    0.52
  -7   7   0    5.66    0.55
   7   7   0    5.42    0.62
  -7  -7   0    5.79    0.53
  -7  -7  -1   72.61    2.09
  -7   7  -1   71.87    2.07
   7  -7   1   73.73    1.84
  -7   7  -1   70.91    2.11
   7   7   1   78.32    2.58
  -7   7  -2   46.45    1.62
  -7  -7  -2   47.58    1.63
   7   7   2   45.81    1.66
   7  -7   2   47.34    1.51
   7  -7   2   45.94    1.60
  -7  -7  -3   16.66    0.97
   7  -7   3   18.54    1.02
  -7   7  -3   20.46    1.07
   7  -7   3   19.38    0.98
   7   7   3   22.12    1.15
   7  -7   4    0.86    0.38
  -7   7  -4    0.55    0.37
   7   7   4    1.27    0.45
   7  -7   4    1.05    0.44
  -7  -7  -4    1.37    0.44
   7  -7   4    0.80    0.39
   7   7   5  214.36    5.02
  -7   7  -5  204.24    4.88
  -7  -7  -5  209.16    4.88
   7  -7   5  206.43    4.78
   7  -7   5  201.48    4.86
  -7  -7  -6   10.17    0.90
  -7   7  -6   11.32    0.95
   7  -7   6   10.37    0.89
   7   7   6   11.20    1.01
   7  -7   6   10.50    0.96
   7  -7   7  134.97    3.90
   7  -7   7  135.30    3.75
  -7  -7  -7  137.25    3.84
  -7   7  -7  133.60    3.82
   7   7   7  142.18    4.03
  -7  -7  -8   52.61    2.22
  -7   7  -8   55.21    2.30
   7  -7   8   52.11    1.54
   7   7   8   51.49    2.31
   7  -7   8   52.57    2.29
   7   7   9   83.27    3.11
   7  -7   9   80.66    3.06
   7  -7   9   80.51    1.85
   7  -7  10   78.67    3.13
   7   7  10   89.02    3.30
   7   7  11   42.78    2.34
   7  -7  11   38.92    2.21
   7   7  12   12.49    1.43
   7  -7  12    8.64    1.28
   7   7  13   18.69    1.76
   7  -7  13   19.93    1.75
   7   7  14    6.50    1.33
   7  -7  14    5.77    1.28
  -7  -7 -14    5.49    0.94
  -7   9  16   13.60    1.70
  -7  -9  16   14.91    1.65
  -7   9  15    3.99    0.71
  -7   9  15    4.41    1.08
  -7  -9  15    5.13    1.10
  -7   9  14   21.58    1.20
  -7   9  14   20.70    1.75
  -7  -9  14   23.09    1.80
  -7  -9  14   18.92    1.94
  -7  -9  14   27.06    2.18
  -7  -9  14   22.35    2.13
  -7  -9  13    0.38    0.90
  -7   9  13    0.41    0.79
  -7  -9  13    0.78    0.75
  -7   9  13    0.53    0.46
  -7  -9  13    1.10    0.94
  -7  -9  13   -0.19    0.95
  -7  -9  12   20.39    1.89
  -7   9  12   22.45    1.02
  -7   9  12   22.20    1.60
  -7  -9  12   22.64    1.63
  -7  -9  12   20.97    1.15
  -7  -9  12   23.91    2.03
  -7  -9  12   20.49    1.88
  -7  -9  11    0.34    0.84
  -7   9  11   -0.11    0.57
  -7  -9  11    0.98    0.75
  -7  -9  11    0.28    0.45
  -7  -9  11   -0.17    0.83
  -7  -9  11   -0.11    0.65
  -7  -9  10    5.03    0.99
  -7  -9  10    7.00    1.15
  -7  -9  10    7.03    0.80
  -7  -9  10    5.82    1.20
  -7   9  10    7.09    0.93
  -7  -9   9   -0.15    0.68
  -7  -9   9    0.71    0.62
  -7  -9   9    0.50    0.50
  -7  -9   9    0.92    0.76
  -7  -9   8   14.21    1.31
  -7  -9   8   13.02    1.07
  -7  -9   8   11.23    1.27
  -7  -9   7   12.97    1.31
  -7  -9   7   13.21    1.22
  -7  -9   7   10.54    1.19
  -7  -9   7   12.13    1.07
  -7  -9   6   86.81    3.21
  -7  -9   6   84.71    3.08
  -7  -9   6   85.86    3.22
  -7  -9   6   83.53    2.86
  -7  -9   5   40.06    2.02
   7   9  -5   40.19    1.53
  -7  -9   5   36.21    1.83
  -7  -9   5   36.88    1.99
   7  -9  -5   41.48    1.56
  -7  -9   4    5.80    0.87
  -7   9   4    7.14    0.53
  -7  -9   4    4.99    0.77
   7   9  -4    6.88    0.63
   7  -9  -4    6.83    0.61
  -7   9   3    3.58    0.45
  -7   9   3    2.96    0.40
   7  -9  -3    2.96    0.42
   7   9  -3    3.68    0.45
  -7  -9   3    3.23    0.48
   7   9  -3    3.48    0.70
   7   9  -2    2.00    0.69
   7  -9  -2    1.87    0.36
   7   9  -2    2.28    0.63
   7   9  -2    2.48    0.38
  -7  -9   2    2.71    0.41
  -7   9   2    2.08    0.37
  -7   9   2    2.34    0.35
   7  -9  -1   37.34    1.03
   7   9  -1   39.11    1.98
  -7   9   1   39.14    1.27
  -7   9   1   36.81    1.61
  -7  -9   1   36.62    1.28
   7   9  -1   35.01    1.68
   7   9   0    8.40    0.83
   7   9   0    7.65    0.92
  -7   9   0    6.05    0.49
  -7   9   0    7.16    0.76
   7   9   0    7.65    0.92
  -7  -9   0    6.98    0.56
  -7  -9  -1   14.91    0.81
  -7   9  -1   11.30    0.71
   7   9   1   13.42    1.15
  -7   9  -1   14.47    1.00
   7   9   1   14.64    1.05
   7   9   1   12.32    1.16
  -7  -9  -2  121.63    2.97
   7  -9   2  116.98    2.93
  -7   9  -2  122.55    2.94
   7   9   2  117.97    3.67
  -7   9  -3  153.44    3.56
   7   9   3  153.70    3.70
  -7  -9  -3  147.16    3.55
   7  -9   3  145.25    3.51
   7  -9   3  146.92    3.64
  -7  -9  -4  146.30    3.60
  -7   9  -4  146.49    3.61
   7  -9   4  145.18    3.74
   7  -9   4  143.74    3.61
   7   9   4  144.59    3.73
   7   9   5    2.06    0.54
   7  -9   5    2.11    0.52
  -7   9  -5    1.38    0.49
  -7  -9  -5    1.10    0.48
   7  -9   5    1.55    0.53
   7  -9   5    1.50    0.50
  -7   9  -6   78.99    2.56
   7  -9   6   78.17    2.70
  -7  -9  -6   77.22    2.56
   7  -9   6   76.42    2.61
   7   9   6   71.57    2.60
   7  -9   6   77.27    2.59
  -7  -9  -7   20.20    1.31
   7  -9   7   21.38    1.43
   7  -9   7   23.88    1.45
   7   9   7   18.56    1.33
   7  -9   7   18.91    1.29
   7  -9   8  243.24    6.20
   7  -9   8  260.55    6.14
   7  -9   8  243.18    5.98
   7   9   8  240.64    6.06
   7  -9   9    2.80    0.47
   7  -9   9    3.26    0.89
   7   9   9    3.24    0.81
   7  -9   9    2.85    0.86
   7  -9   9    2.07    0.80
   7  -9  10   82.87    1.85
   7   9  10   76.24    3.08
   7  -9  10   81.90    3.15
   7  -9  10   82.63    3.18
   7   9  11   11.28    1.32
   7  -9  11   11.49    1.37
   7  -9  11   10.70    1.36
   7  -9  12   26.35    1.91
   7   9  12   25.02    1.92
   7  -9  12   22.77    1.83
   7   9  13    0.64    0.92
   7  -9  13    0.16    0.95
   7  -9  13    0.30    0.81
   7   9  14    4.89    1.24
   7  -9  14    3.49    1.12
   7  -9  14    2.38    1.01
   7  -9  15    0.66    0.99
  -7  11  15    4.80    1.15
  -7 -11  15    3.75    1.00
  -7  11  14    5.76    1.12
  -7 -11  14    5.15    1.05
  -7  11  13   16.54    1.52
  -7 -11  13   17.43    1.54
  -7 -11  12    3.74    1.16
  -7 -11  12    3.43    1.11
  -7  11  12    4.79    0.95
  -7 -11  12    5.23    0.97
  -7 -11  12    5.75    1.29
  -7 -11  11    0.53    0.90
  -7  11  11    1.53    0.70
  -7 -11  11    1.17    0.62
  -7 -11  11    1.53    0.98
  -7 -11  11    1.03    0.61
  -7 -11  11    0.91    0.95
  -7 -11  10    3.69    1.09
  -7  11  10    5.41    0.86
  -7 -11  10    4.62    0.79
  -7 -11  10    5.74    1.18
  -7 -11  10    4.96    1.13
  -7 -11  10    5.89    0.82
  -7 -11   9   -0.32    0.78
  -7  11   9    0.35    0.57
  -7 -11   9   -0.26    0.51
  -7 -11   9    0.45    0.71
  -7 -11   9   -0.66    0.79
  -7 -11   9    0.20    0.66
  -7 -11   8    1.05    0.76
  -7  11   8    2.19    0.56
  -7 -11   8    0.93    0.47
  -7 -11   8    1.55    0.73
  -7 -11   8    1.96    0.70
  -7 -11   8    1.56    0.84
  -7 -11   7    6.88    1.15
  -7  11   7    6.07    0.69
  -7 -11   7    4.42    0.97
  -7 -11   7    6.70    0.99
  -7 -11   7    6.23    0.90
  -7 -11   6   12.07    1.27
  -7  11   6   11.17    0.84
  -7 -11   6   11.87    1.29
  -7 -11   6   12.14    1.22
  -7  11   5    0.28    0.40
   7  11  -5    0.13    0.69
  -7 -11   5    0.63    0.66
  -7 -11   4   17.77    0.91
  -7  11   4   17.33    0.86
   7  11  -4   18.30    1.49
  -7  11   4   17.35    0.98
  -7 -11   3  187.79    3.55
  -7  11   3  186.21    3.80
   7  11  -3  185.10    3.43
   7  11  -3  186.23    5.04
   7 -11  -3  187.83    3.52
   7  11  -2   49.05    2.47
   7 -11  -2   53.04    1.47
   7  11  -2   55.54    1.44
  -7  11   2   51.91    2.19
   7  11  -2   53.39    2.51
  -7 -11   2   53.92    1.51
  -7  11   2   52.08    1.70
  -7 -11   1  129.45    2.74
   7  11  -1  119.93    3.98
   7  11  -1  118.99    4.07
   7  11  -1  121.24    2.63
  -7  11   1  123.56    3.68
   7  11  -1  124.32    3.70
   7 -11  -1  128.71    2.69
  -7 -11   0    0.58    0.32
   7  11   0    0.73    0.66
   7  11   0    1.03    0.59
   7 -11   0    0.61    0.29
   7  11   0    0.79    0.73
  -7  11   0    0.19    0.55
  -7 -11  -1    8.26    0.55
   7  11   1    7.88    1.09
   7 -11   1    7.68    0.65
   7  11   1    6.99    0.86
  -7  11  -1    6.65    0.88
   7  11   1    7.01    1.04
   7  11   2    0.71    0.51
  -7  11  -2    1.36    0.34
   7  11   2    0.26    0.67
  -7 -11  -2    1.36    0.36
   7  11   2    1.33    0.63
  -7 -11  -3   69.83    2.00
   7  11   3   69.69    2.83
  -7  11  -3   69.03    1.95
   7  11   3   68.36    2.44
   7 -11   3   63.77    2.17
  -7 -11  -4    0.18    0.37
   7 -11   4    0.08    0.46
   7  11   4   -0.07    0.45
   7 -11   4    0.29    0.39
   7 -11   5   20.28    1.13
   7  11   5   17.42    1.13
   7 -11   5   18.99    1.29
   7 -11   6   66.18    2.31
   7  11   6   70.44    2.46
   7 -11   6   70.60    2.64
   7  11   7  126.25    3.68
   7 -11   7  122.80    3.78
   7 -11   7  123.66    3.53
   7 -11   7  120.51    3.84
   7 -11   8   13.99    1.33
   7 -11   8   14.34    1.39
   7  11   8   14.30    1.23
   7 -11   8   13.49    1.15
   7 -11   9   20.99    1.67
   7 -11   9   20.51    1.58
   7  11   9   18.09    1.41
   7  11  10    8.39    1.09
   7 -11  10    8.61    1.23
   7 -11  10    8.72    1.11
   7 -11  10    8.15    1.20
   7  11  10    9.46    1.21
   7 -11  11    0.25    0.71
   7  11  11    0.12    0.67
   7 -11  11    0.62    0.88
   7  11  11   -0.14    0.76
   7 -11  11    0.84    0.88
   7 -11  11    0.13    0.82
   7  11  12   13.03    1.40
   7 -11  12   13.20    1.48
   7 -11  12   12.49    1.58
   7 -11  12   15.90    1.50
   7 -11  12   13.73    1.51
   7  11  12   13.14    1.47
   7  11  13    0.93    0.90
   7 -11  13    0.78    0.89
   7 -11  13    0.90    0.93
  -7  13  13    2.55    0.85
  -7  13  12   -0.33    0.69
  -7  13  11    4.78    0.87
  -7 -13  11    3.19    1.05
  -7 -13  10    2.51    0.95
  -7  13  10    4.10    0.77
  -7 -13  10    3.28    0.76
  -7 -13  10    4.24    1.13
  -7 -13  10    4.13    0.86
  -7 -13  10    5.67    1.27
  -7  13   9    6.98    0.82
  -7 -13   9    6.28    0.79
  -7 -13   9    5.02    1.16
  -7 -13   9    7.69    1.04
  -7 -13   9    6.31    1.18
  -7 -13   9    7.19    1.27
  -7  13   8    1.49    0.51
  -7 -13   8    0.89    0.49
  -7 -13   8    2.07    0.97
  -7  13   8    1.27    0.54
  -7 -13   8    1.67    0.80
  -7 -13   8    1.17    0.83
  -7  13   7    1.91    0.48
  -7 -13   7    2.57    0.92
  -7 -13   7    1.99    0.84
  -7  13   7    1.80    0.56
  -7 -13   7    1.97    0.51
  -7 -13   6    5.10    0.57
  -7 -13   6    5.18    0.60
  -7 -13   6    5.32    1.06
  -7  13   6    5.98    0.55
  -7  13   6    5.57    0.56
  -7  13   6    6.02    0.76
  -7 -13   5   21.21    0.88
   7  13  -5   24.79    1.86
  -7 -13   5   22.00    0.94
  -7  13   5   23.66    0.87
  -7  13   5   23.15    1.23
  -7 -13   4   29.27    0.87
   7  13  -4   33.41    2.08
  -7  13   4   27.79    1.32
  -7  13   4   24.51    0.67
  -7 -13   4   28.74    0.88
  -7  13   4   23.74    0.68
   7  13  -3   38.99    2.27
  -7  13   3   38.87    1.58
  -7  13   3   41.82    2.10
   7  13  -2    2.88    0.89
   7  13  -2    4.96    1.09
  -7  13   2    3.67    0.91
   7  13  -1   18.14    1.66
  -7  13   1   18.91    1.46
   7  13  -1   20.93    1.67
   7  13   0   29.42    1.66
   7  13   0   25.83    1.95
   7  13   0   32.10    2.01
  -7  13   0   27.85    1.73
  -7  13  -1   33.03    1.88
   7  13   1   31.98    1.70
   7 -13   1   32.27    1.26
   7  13   1   32.02    2.13
   7  13   1   28.58    1.91
   7  13   2   28.71    1.90
   7  13   2   27.91    1.54
   7 -13   2   27.01    1.27
   7 -13   2   24.26    0.69
   7  13   2   27.33    1.95
   7  13   2   27.00    0.73
   7 -13   3    3.36    0.38
   7  13   3    2.52    0.79
   7  13   3    3.59    0.70
   7 -13   3    3.16    0.66
   7  13   3    2.31    0.87
   7  13   4   38.01    1.82
   7 -13   4   36.09    1.70
   7  13   4   40.36    2.29
   7  13   4   41.57    2.39
   7 -13   4   40.66    1.33
   7  13   4   40.78    1.36
   7 -13   4   38.36    1.84
   7 -13   5   48.24    2.07
   7  13   5   46.26    1.63
   7  13   5   49.39    2.54
   7  13   5   48.92    2.05
   7 -13   5   47.05    1.63
   7 -13   6    0.85    0.43
   7 -13   6   -0.11    0.66
   7  13   6    0.20    0.45
   7 -13   6    0.26    0.52
   7  13   6    1.30    0.52
   7 -13   7    3.61    0.88
   7  13   7    3.30    0.66
   7 -13   7    2.73    0.65
   7  13   7    2.96    0.68
   7 -13   8    2.92    0.91
   7  13   8    3.04    0.69
   7 -13   8    2.62    0.69
   7  13   8    1.96    0.70
   7 -13   9   35.32    2.13
   7  13   9   37.14    1.94
   7  13   9   37.32    1.85
   7 -13  10    0.27    0.79
   7  13  10    0.95    0.71
   7  13  10    0.64    0.61
   7 -13  10    0.30    0.78
   7 -13  11    2.07    1.00
   7 -13  11    0.43    0.86
   7  13  11    0.91    0.79
   7  13  12    9.65    1.32
  -7  15   8   28.96    1.57
  -7 -15   8   27.05    1.91
  -7 -15   7    9.77    1.31
  -7  15   7    7.43    0.92
  -7  15   6   26.10    1.45
  -7 -15   6   26.54    1.97
  -7  15   5    9.66    0.93
  -7  15   5   11.84    1.39
  -7  15   4   13.63    1.45
  -7  15   4   12.64    1.02
  -7  15   3    1.99    0.91
  -7  15   3    1.73    0.57
  -7  15   2    4.09    1.01
   7  15  -1    6.22    1.23
  -7  15   1    7.28    1.16
   7  15   0    9.80    1.32
  -7  15   0    6.91    1.15
   7  15   3    3.52    0.74
   7 -15   3    2.82    0.64
   7  15   4    1.91    0.56
   7 -15   4    0.64    0.55
   7  15   5    0.47    0.57
   7 -15   5    0.32    0.61
   7  15   6   12.21    1.09
   7 -15   6   10.33    1.20
   7 -15   7    0.66    0.77
   7 -15   7    2.09    0.80
   7 -15   8   -0.14    0.77
   7 -15   9    0.63    0.94
  -8   0  18   19.85    1.91
  -8   0  17    0.85    0.93
   8   0 -17   -0.06    0.49
  -8   0  16   32.32    2.21
  -8   0  16   35.35    2.39
   8   0 -16   35.23    1.52
  -8   0  15    0.15    0.70
  -8   0  15    0.66    0.90
   8   0 -15    0.07    0.50
   8   0 -14   84.06    2.64
  -8   0  14   94.28    3.70
  -8   0  14   92.73    3.52
  -8   0  13   -0.15    0.68
  -8   0  13    0.53    0.67
   8   0 -13   -0.22    0.48
  -8   0  12    2.43    0.78
  -8   0  12    1.36    0.79
   8   0 -12    1.39    0.50
  -8   0  11   -0.45    0.60
   8   0 -11    0.29    0.39
  -8   0  11   -0.13    0.60
  -8   0  10    1.32    0.58
   8   0 -10    1.15    0.60
   8   0 -10    1.77    0.49
  -8   0  10    0.23    0.59
  -8   0   9    0.18    0.47
   8   0  -9   -0.11    0.45
   8   0  -9    0.07    0.36
  -8   0   8   10.25    0.92
   8   0  -8   13.90    0.94
   8   0  -8   12.57    1.09
   8   0  -7   -0.06    0.25
  -8   0   7   -0.07    0.36
   8   0  -7    0.35    0.43
  -8   0   6   42.44    1.64
  -8   0   6   39.63    1.57
   8   0  -6   40.38    1.55
   8   0  -6   39.29    1.72
   8   0  -5    0.24    0.32
   8   0  -5   -0.07    0.39
   8   0  -5   -0.06    0.29
  -8   0   5   -0.18    0.27
  -8   0   5    0.11    0.28
   8   0  -4 1605.37   27.62
  -8   0   4 1606.75   27.46
  -8   0   3    0.15    0.23
   8   0  -3    0.05    0.24
   8   0  -3    0.08    0.24
   8   0  -2 3317.88   55.47
   8   0  -2 3284.41   55.02
  -8   0   1   -0.23    0.29
   8   0  -1   -0.03    0.21
  -8   0   1    0.37    0.23
   8   0  -1   -0.27    0.24
  -8   0   1    0.02    0.11
  -8   0   0 1211.64   21.08
   8   0   0 1201.74   21.02
   8   0   0 1204.99   21.11
   8   0   1   -0.24    0.31
   8   0   1   -0.16    0.24
  -8   0  -1   -0.06    0.26
  -8   0  -2    9.66    0.77
  -8   0  -2   10.42    0.67
   8   0   2   12.49    0.85
   8   0   2   11.18    0.72
  -8   0  -3    0.07    0.32
  -8   0  -3    0.10    0.24
   8   0   3   -0.16    0.28
   8   0   3    0.35    0.31
  -8   0  -4    0.46    0.34
  -8   0  -4    0.50    0.30
   8   0   4    0.94    0.32
   8   0   4    0.39    0.37
  -8   0  -5    0.08    0.40
  -8   0  -5   -0.20    0.29
   8   0   5    0.09    0.43
  -8   0  -6    1.75    0.52
  -8   0  -6    2.01    0.37
   8   0   6    0.66    0.43
   8   0   7   -0.62    0.63
  -8   0  -7   -0.30    0.48
  -8   0  -7    0.05    0.27
  -8   0  -8  115.05    3.58
  -8   0  -8  108.13    2.67
   8   0   8  106.34    3.54
  -8   0  -9    0.12    0.51
  -8   0  -9    0.14    0.32
   8   0   9   -0.37    0.67
  -8   0 -10   41.48    2.17
  -8   0 -10   45.58    1.43
   8   0  10   44.80    2.32
  -8   0 -11   -0.54    0.72
   8   0  11   -0.14    0.71
   8   0  12   11.31    1.39
   8   0  13   -0.17    0.77
   8   0  14   62.76    3.16
  -8   2  18    7.90    1.26
  -8   2  17    5.46    1.18
   8  -2 -17    4.92    0.81
  -8  -2  17    6.22    1.27
  -8  -2  16   25.94    2.07
   8  -2 -16   26.71    1.48
  -8   2  16   28.73    2.21
  -8   2  16   25.33    1.88
  -8  -2  16   29.49    2.17
  -8  -2  15   44.04    2.53
   8  -2 -15   46.06    1.95
  -8   2  15   45.90    2.38
   8   2 -15   42.08    1.50
  -8  -2  15   40.59    2.45
   8  -2 -14   37.06    1.76
  -8  -2  14   37.83    2.29
  -8   2  14   35.78    2.05
   8   2 -14   31.68    1.36
  -8  -2  14   33.38    2.18
  -8  -2  13   16.38    1.50
   8   2 -13   17.50    1.05
  -8  -2  13   18.17    1.59
  -8   2  13   17.43    1.41
   8   2 -12   52.25    1.89
  -8  -2  12   57.85    2.67
  -8  -2  12   59.05    2.65
  -8   2  12   55.18    2.38
  -8   2  11    4.75    0.79
  -8  -2  11    6.55    0.98
  -8  -2  11    5.56    0.99
   8   2 -11    5.18    0.63
  -8   2  10   34.12    1.66
   8   2 -10   31.41    1.44
   8  -2 -10   31.70    1.81
  -8  -2  10   34.74    1.88
  -8  -2  10   33.62    1.87
  -8   2   9   66.55    2.32
  -8  -2   9   66.13    2.58
   8   2  -9   62.60    2.09
   8  -2  -9   63.72    2.57
  -8  -2   9   65.42    2.55
  -8  -2   8    3.82    0.66
  -8   2   8    4.17    0.58
   8   2  -8    4.00    0.54
   8  -2  -8    4.80    0.71
  -8  -2   8    4.29    0.69
   8  -2  -7  127.19    3.61
  -8   2   7  131.88    3.25
  -8  -2   7  128.16    3.58
   8   2  -7  123.60    3.24
  -8   2   6    2.33    0.38
   8   2  -6    2.83    0.47
   8  -2  -6    2.15    0.51
  -8  -2   6    2.16    0.48
   8   2  -5  300.31    6.28
  -8  -2   5  303.33    6.21
   8  -2  -5  318.56    6.55
  -8  -2   5  298.63    6.41
   8   2  -5  309.44    6.46
  -8  -2   4    7.32    0.66
   8   2  -4    6.92    0.65
   8   2  -4    6.68    0.62
  -8  -2   4    7.51    0.64
   8  -2  -4    7.89    0.56
   8   2  -4    6.33    0.60
  -8   2   4    7.80    0.48
  -8  -2   3  862.19   15.67
   8  -2  -3  878.96   15.30
   8   2  -3  898.16   15.72
   8   2  -3  879.60   15.76
  -8   2   3  878.49   14.98
   8   2  -2    8.22    0.62
  -8  -2   2    8.56    0.69
  -8  -2   2    8.10    0.57
   8  -2  -1  243.53    4.27
  -8  -2   1  235.21    5.02
   8   2  -1  230.68    4.74
  -8  -2   1  233.67    5.06
   8   2  -1  235.91    5.08
  -8  -2   1  234.52    4.68
   8   2  -1  237.92    4.89
   8   2   0  827.34   14.25
   8  -2   0  808.45   14.59
   8   2   0  801.54   14.70
   8  -2   0  830.75   14.70
  -8  -2   0  808.59   14.66
   8  -2   1    0.78    0.34
   8  -2   1    0.42    0.27
   8   2   1    0.36    0.25
  -8  -2  -1    0.30    0.27
  -8  -2  -2    1.29    0.37
   8  -2   2    0.90    0.30
  -8  -2  -2    0.73    0.34
   8  -2   2    1.16    0.39
   8  -2   3  247.46    5.48
   8  -2   3  247.62    5.08
  -8  -2  -3  245.04    5.31
  -8  -2  -3  253.80    5.51
   8  -2   4  563.68   10.25
  -8  -2  -4  556.26   10.82
   8  -2   4  557.20   10.82
  -8  -2  -4  560.56   10.57
  -8  -2  -5  106.00    3.19
   8  -2   5  110.41    3.25
   8  -2   5  110.05    2.66
  -8  -2  -5  106.62    2.92
  -8  -2  -6  293.90    6.63
  -8  -2  -6  298.12    6.19
   8  -2   6  291.69    5.73
   8  -2   6  290.54    6.66
  -8  -2  -7   65.25    2.50
  -8  -2  -7   66.61    2.14
   8  -2   7   63.23    2.52
  -8  -2  -8   12.15    1.11
  -8  -2  -8   15.08    0.96
   8  -2   8   13.14    1.18
  -8  -2  -9   29.07    1.73
  -8  -2  -9   26.79    1.29
   8  -2   9   27.86    1.77
   8  -2  10    0.13    0.67
  -8  -2 -10    0.88    0.59
  -8  -2 -10   -0.07    0.41
  -8  -2 -11  128.33    4.17
  -8  -2 -11  122.85    3.17
   8  -2  11  117.07    4.14
   8  -2  12    7.59    1.19
  -8  -2 -12    8.39    0.77
  -8  -2 -13   43.33    1.56
   8  -2  13   47.07    2.63
   8  -2  14    0.18    0.87
  -8  -2 -14    0.23    0.38
  -8   4  19    2.65    0.97
  -8   4  18    1.64    0.82
   8  -4 -18    2.70    0.83
  -8   4  17   13.52    1.47
  -8  -4  16   -0.19    0.90
  -8  -4  16    0.78    0.93
  -8   4  16    0.18    0.91
  -8   4  16    1.06    0.77
  -8  -4  16    0.17    0.87
  -8   4  15   16.02    1.66
  -8  -4  15   12.46    1.50
  -8  -4  15   12.69    1.62
  -8   4  15   16.04    1.40
  -8  -4  15   17.59    1.73
  -8  -4  14    0.47    0.77
  -8   4  14    0.80    0.67
  -8  -4  14    0.83    0.82
  -8  -4  14   -0.34    0.93
  -8   4  14   -0.16    0.82
  -8   4  13   17.06    1.56
  -8  -4  13   17.99    1.60
  -8  -4  13   18.70    1.65
  -8  -4  13   20.78    1.75
  -8   4  13   17.79    1.34
  -8   4  12    0.57    0.51
  -8   4  12    1.37    0.76
  -8  -4  12    1.09    0.75
  -8   4  11  126.73    3.56
  -8   4  10    5.51    0.69
  -8   4   9   50.53    1.83
   8   4  -9   48.09    2.19
   8  -4  -9   50.25    2.22
  -8  -4   8    1.19    0.41
  -8   4   8    0.56    0.32
   8   4  -8    0.95    0.54
   8  -4  -8    0.19    0.49
   8   4  -7  116.69    3.40
   8  -4  -7  122.85    3.46
  -8   4   7  117.42    2.83
  -8  -4   7  117.81    3.55
  -8  -4   7  115.37    3.06
  -8  -4   6   10.98    0.96
  -8  -4   6    9.13    0.75
   8  -4  -6   10.50    0.88
   8   4  -6    9.56    0.83
   8   4  -5   24.85    1.28
   8  -4  -5   21.14    1.20
  -8  -4   5   22.22    1.29
   8   4  -5   23.48    1.31
   8   4  -5   23.55    1.32
  -8  -4   5   22.84    1.17
  -8  -4   4  105.45    2.92
   8   4  -4  109.35    3.08
   8  -4  -4  107.48    2.35
   8   4  -4  107.70    3.08
   8   4  -3   51.89    1.94
   8  -4  -3   56.94    1.42
  -8  -4   3   53.05    1.90
  -8  -4   3   56.95    1.95
   8   4  -3   56.23    1.99
   8   4  -2  155.67    3.88
  -8  -4   2  164.27    3.95
  -8  -4   2  159.08    3.78
  -8  -4   1  114.35    2.92
   8   4  -1  118.36    3.08
   8   4  -1  115.37    3.00
  -8  -4   1  118.47    3.15
  -8   4   1  112.33    2.89
  -8   4   0  436.01    7.58
  -8  -4   0  437.61    8.61
   8   4   0  425.26    8.29
  -8   4   0  429.83    8.30
  -8  -4   0  429.65    8.33
  -8  -4  -1  109.07    2.89
   8   4   1  118.16    3.00
  -8   4  -1  109.60    2.90
   8  -4   1  108.89    2.89
   8  -4   2  142.47    3.50
  -8  -4  -2  139.55    3.49
   8   4   2  142.23    3.54
   8  -4   2  141.05    2.79
  -8   4  -2  139.26    3.50
  -8   4  -3  120.54    3.28
  -8  -4  -3  128.59    3.32
   8  -4   3  120.00    3.30
   8  -4   3  123.58    2.70
  -8  -4  -3  129.15    3.44
   8   4   3  128.28    3.40
  -8   4  -4  125.44    3.49
   8   4   4  128.58    3.55
   8  -4   4  128.93    3.09
  -8  -4  -4  136.57    3.56
   8  -4   4  129.79    3.49
  -8  -4  -4  129.45    3.49
   8  -4   5  177.96    3.91
   8  -4   5  180.06    4.55
  -8  -4  -5  186.86    4.52
  -8   4  -5  181.64    4.56
  -8  -4  -5  180.28    4.54
   8   4   5  183.51    4.62
  -8  -4  -6   97.83    3.08
  -8   4  -6   96.86    3.10
   8  -4   6   95.29    2.41
  -8  -4  -6  103.53    3.02
   8   4   6   99.46    3.14
   8  -4   6   94.21    3.09
  -8  -4  -7   53.21    2.21
   8  -4   7   49.72    1.49
  -8   4  -7   48.44    2.14
   8  -4   7   52.77    2.26
  -8  -4  -7   53.70    2.05
   8   4   7   47.95    2.17
   8   4   8   98.82    3.37
   8  -4   8   97.05    3.36
  -8   4  -8   92.27    3.23
  -8  -4  -8  105.24    3.08
   8  -4   8   96.38    2.20
  -8  -4  -8   96.02    3.26
  -8  -4  -9   42.02    2.09
  -8   4  -9   42.91    2.14
  -8  -4  -9   43.98    1.90
   8   4   9   38.29    2.10
  -8  -4 -10   32.09    1.92
  -8   4 -10   35.17    1.99
  -8  -4 -10   30.71    1.59
   8   4  10   32.93    1.99
   8  -4  10   29.89    1.93
  -8  -4 -11   45.48    1.91
   8   4  11   42.13    2.33
   8  -4  11   44.20    2.40
   8  -4  12   13.62    1.48
  -8  -4 -12   15.13    1.12
   8   4  12   14.90    1.50
   8   4  13    2.49    0.97
   8  -4  13    1.82    0.93
  -8  -4 -13    2.68    0.67
   8   4  14    1.23    0.91
   8  -4  14    0.18    0.94
  -8  -4 -14    1.44    0.56
  -8   6  18    6.24    1.07
  -8   6  17   -0.12    0.73
  -8   6  16    1.61    0.77
  -8   6  16    1.22    1.03
  -8  -6  16    0.50    0.89
  -8  -6  15    0.63    0.79
  -8   6  15    0.75    0.61
  -8   6  15    0.33    0.93
  -8   6  14    3.91    0.79
  -8   6  14    5.20    1.13
  -8  -6  14    6.73    1.15
  -8   6  13   40.52    1.81
  -8  -6  12   24.55    1.87
  -8   6  12   22.88    1.29
  -8   6  11    1.39    0.48
  -8  -6  11    1.18    0.81
  -8  -6  10   44.73    2.36
  -8   6  10   46.83    1.65
  -8  -6  10   47.39    1.77
  -8   6   9   25.17    1.07
  -8  -6   9   24.27    1.25
  -8  -6   9   24.05    1.65
   8   6  -9   25.74    1.56
   8  -6  -9   24.72    1.54
  -8  -6   9   21.18    1.60
  -8  -6   8    9.96    1.12
  -8  -6   8   10.62    1.11
  -8   6   8   11.87    0.65
  -8  -6   8   10.04    0.86
   8  -6  -8   10.73    1.02
   8   6  -8    9.31    0.93
   8   6  -7   18.48    1.21
  -8  -6   7   20.01    1.19
   8  -6  -7   20.33    1.26
  -8  -6   7   19.85    1.44
  -8  -6   6   20.98    1.40
   8   6  -6   20.37    1.18
  -8  -6   6   18.46    1.30
   8  -6  -6   21.12    1.22
  -8  -6   6   19.22    1.17
  -8  -6   5   89.55    2.97
  -8  -6   5   90.28    2.94
  -8  -6   5   87.38    2.74
   8  -6  -5   85.39    2.64
   8   6  -5   90.27    2.68
   8   6  -5   97.70    3.07
   8   6  -4    9.96    0.76
  -8  -6   4   10.90    0.97
   8  -6  -4   10.59    0.79
  -8  -6   4   11.60    0.92
   8   6  -4   11.90    1.00
   8  -6  -3   70.98    1.48
  -8  -6   3   75.71    2.49
  -8  -6   3   74.19    2.46
   8   6  -3   73.43    2.55
   8   6  -2   93.86    2.89
   8   6  -2   89.23    2.77
  -8   6   2   92.65    2.50
   8   6  -2   84.07    2.77
  -8  -6   2   95.13    2.91
  -8  -6   2   90.20    2.49
   8   6  -1   48.98    1.95
   8   6  -1   47.02    1.92
  -8  -6   1   50.22    2.02
  -8  -6   1   47.19    1.64
  -8   6   1   44.52    1.60
   8   6  -1   51.53    1.91
   8  -6   0   71.84    1.51
  -8   6   0   71.68    1.93
   8   6   0   73.87    2.43
  -8  -6   0   70.60    2.12
  -8   6   0   71.98    2.13
  -8   6  -1   96.69    2.64
   8  -6   1  100.85    2.22
   8   6   1   99.87    2.75
   8   6   1   97.48    2.92
  -8  -6  -1   98.64    2.69
   8  -6   1  100.25    2.67
   8  -6   2  606.43   10.87
   8   6   2  611.29   11.42
   8  -6   2  590.96   11.30
  -8  -6  -2  608.58   11.33
  -8   6  -2  609.23   11.34
   8  -6   3    0.61    0.26
  -8  -6  -3    0.55    0.42
  -8   6  -3    0.28    0.34
   8   6   3    0.81    0.42
   8  -6   3    0.76    0.40
  -8   6  -4   55.86    2.07
   8  -6   4   57.71    2.10
  -8  -6  -4   59.39    2.10
   8  -6   4   59.25    1.82
   8   6   4   56.01    2.13
   8  -6   5    0.84    0.49
  -8   6  -5    0.50    0.42
   8  -6   5    0.87    0.36
   8   6   5    0.35    0.48
  -8  -6  -5    0.58    0.43
  -8  -6  -6  155.18    4.13
   8  -6   6  151.63    3.53
   8  -6   6  155.72    3.83
   8  -6   6  153.91    4.15
  -8   6  -6  148.55    4.11
   8   6   6  149.39    4.18
  -8  -6  -7    3.66    0.69
  -8   6  -7    4.50    0.77
   8  -6   7    3.95    0.48
   8   6   7    4.26    0.79
   8  -6   7    3.81    0.75
   8   6   8    3.92    0.80
  -8  -6  -8    5.55    0.83
   8  -6   8    2.83    0.42
   8  -6   8    4.49    0.82
  -8   6  -8    5.63    0.82
  -8  -6  -9  123.58    3.85
  -8   6  -9  120.31    3.87
   8  -6   9  119.95    2.47
   8   6   9  122.21    3.99
   8  -6   9  121.78    3.93
   8   6  10   11.06    1.25
   8  -6  10    9.16    1.18
  -8  -6 -10    7.85    1.14
   8  -6  11    3.87    1.03
   8   6  11    4.64    1.06
  -8  -6 -11    5.15    0.90
   8  -6  12    5.68    1.19
  -8  -6 -12    8.73    1.05
   8   6  12    7.91    1.23
   8  -6  13   -0.49    0.98
  -8  -6 -13   -0.11    0.68
   8   6  13    0.50    0.91
   8   6  14    8.08    1.46
   8  -6  14    5.06    1.25
  -8  -6 -14    5.59    0.96
  -8   8  16    6.35    1.30
  -8   8  16    7.56    0.93
  -8  -8  16    6.99    1.28
  -8   8  15   10.76    1.00
  -8  -8  15    9.87    1.42
  -8   8  15   10.42    1.50
  -8   8  14    1.05    0.82
  -8  -8  14    0.28    0.78
  -8   8  14   -0.31    0.54
  -8  -8  14   -0.57    0.97
  -8  -8  14    0.20    0.90
  -8   8  13   13.45    0.94
  -8   8  13   10.28    1.32
  -8  -8  13    9.97    1.25
  -8  -8  13   11.97    1.49
  -8  -8  13   12.39    1.61
  -8  -8  12    3.48    1.01
  -8   8  12    5.15    0.97
  -8   8  12    5.16    0.62
  -8  -8  12    5.22    1.13
  -8  -8  11    3.10    0.97
  -8  -8  11    2.80    0.59
  -8  -8  11    3.33    0.94
  -8  -8  11    3.33    1.03
  -8   8  11    2.98    0.45
  -8  -8  10    5.35    1.04
  -8  -8  10    3.84    0.92
  -8  -8  10    5.32    1.10
  -8  -8  10    4.58    0.66
  -8   8  10    2.67    0.34
  -8  -8   9   38.45    2.18
  -8  -8   9   37.61    2.27
  -8  -8   9   35.90    1.68
  -8  -8   9   37.83    2.18
  -8  -8   8    4.01    0.87
  -8  -8   8    3.85    0.79
  -8  -8   8    6.15    0.76
  -8  -8   8    5.00    0.96
  -8  -8   7    0.13    0.56
   8   8  -7    0.08    0.44
   8  -8  -7    0.51    0.43
  -8  -8   7    0.24    0.53
  -8  -8   7    0.35    0.48
  -8  -8   7   -0.39    0.68
  -8  -8   6   11.70    1.16
   8  -8  -6   15.57    1.05
  -8  -8   6   12.43    1.14
  -8  -8   6   14.69    1.13
   8   8  -6   11.89    0.93
   8  -8  -5   63.34    2.12
  -8  -8   5   61.97    2.51
   8   8  -5   62.57    2.09
  -8  -8   5   61.10    2.36
  -8  -8   4  147.36    4.24
   8  -8  -4  160.28    3.71
   8   8  -4  147.41    3.61
  -8  -8   4  154.96    4.20
  -8   8   4  150.18    3.06
   8   8  -4  149.41    4.23
  -8  -8   3   23.09    1.14
  -8   8   3   22.71    1.10
   8  -8  -3   24.01    1.13
   8   8  -3   22.99    1.10
  -8  -8   3   24.66    1.49
  -8   8   3   23.05    0.77
   8   8  -3   24.74    1.45
   8   8  -2  181.96    4.62
  -8   8   2  176.55    3.96
   8   8  -2  180.71    4.77
  -8  -8   2  175.69    3.98
  -8   8   1  123.18    3.04
   8   8  -1  127.49    3.57
   8   8  -1  130.36    3.80
  -8   8   1  131.24    3.23
  -8  -8   1  122.53    3.07
   8   8   0   15.08    1.07
  -8   8   0   17.48    0.99
   8   8   0   14.34    1.15
  -8  -8   0   15.62    0.89
  -8   8   0   16.93    0.90
  -8  -8  -1   51.03    1.69
   8  -8   1   45.98    1.36
  -8   8  -1   46.72    1.71
   8   8   1   49.10    2.12
  -8   8  -1   46.04    1.63
  -8  -8  -2   51.81    1.77
  -8   8  -2   50.33    1.75
   8  -8   2   45.68    1.53
   8  -8   2   46.98    1.70
   8   8   2   49.04    1.80
  -8  -8  -3   57.77    1.98
  -8   8  -3   57.86    1.99
   8   8   3   56.25    2.06
   8  -8   3   56.99    1.98
   8  -8   3   61.45    1.93
  -8  -8  -4   74.62    2.39
   8  -8   4   69.05    2.32
  -8   8  -4   70.70    2.34
   8   8   4   72.43    2.43
   8  -8   4   70.98    2.29
  -8  -8  -5   69.76    2.39
  -8   8  -5   69.05    2.39
   8   8   5   71.75    2.53
   8  -8   5   67.15    2.26
   8  -8   5   72.57    2.44
   8  -8   5   69.93    2.39
  -8   8  -6    5.63    0.78
   8   8   6    7.73    0.87
   8  -8   6    6.27    0.82
   8  -8   6    5.80    0.76
  -8  -8  -6    7.11    0.84
  -8  -8  -7   17.26    1.27
  -8   8  -7   20.89    1.36
   8  -8   7   21.51    1.34
   8   8   7   19.91    1.39
   8  -8   7   18.72    1.31
   8   8   8   13.29    1.24
   8  -8   8   13.44    0.83
   8  -8   8   15.53    1.27
  -8  -8  -8   13.69    1.25
   8  -8   8   12.21    1.14
  -8   8  -8   15.51    1.26
   8  -8   9   42.95    2.15
   8  -8   9   38.84    1.30
   8  -8   9   37.64    1.95
   8   8   9   39.36    2.12
   8  -8  10    0.52    0.77
   8  -8  10   -0.12    0.73
   8  -8  10    0.43    0.18
   8   8  10    0.27    0.71
   8   8  11    3.75    0.99
   8  -8  11    4.80    1.03
   8  -8  11    4.69    1.00
   8  -8  12    1.21    0.88
   8   8  12    1.54    0.91
   8   8  13    3.11    1.06
  -8  -8 -13    4.85    0.98
   8   8  14    3.47    1.17
   8  -8  14    1.89    1.09
  -8  -8 -14    3.23    0.93
  -8  10  15    0.78    0.87
  -8 -10  15    1.33    0.94
  -8 -10  14    0.83    0.90
  -8  10  14    0.44    0.87
  -8 -10  13   15.30    1.79
  -8  10  13   13.02    1.43
  -8 -10  13   12.69    1.29
  -8 -10  13    9.17    1.48
  -8 -10  13   11.43    1.69
  -8 -10  12    2.38    1.11
  -8  10  12    0.49    0.69
  -8 -10  12    0.60    0.70
  -8 -10  12    0.92    0.53
  -8 -10  12    1.42    0.85
  -8 -10  12    1.51    1.02
  -8  10  11    2.16    0.75
  -8 -10  11    1.87    0.71
  -8 -10  11    2.94    0.69
  -8 -10  11    2.17    0.95
  -8 -10  11    1.79    0.97
  -8 -10  11    2.43    1.04
  -8 -10  10    0.49    0.81
  -8 -10  10    0.79    0.81
  -8 -10  10    1.64    0.63
  -8 -10  10    0.85    0.90
  -8  10  10    2.59    0.71
  -8 -10   9   27.15    1.95
  -8 -10   9   26.98    1.86
  -8 -10   9   26.86    2.00
  -8 -10   9   23.29    1.48
  -8 -10   8    4.08    0.95
  -8 -10   8    3.18    0.83
  -8 -10   8    2.02    0.71
  -8 -10   8    2.73    0.95
  -8 -10   7   89.07    3.47
  -8 -10   7   92.87    3.56
  -8 -10   7   93.28    3.16
  -8 -10   7   94.34    3.41
  -8 -10   6   66.73    2.81
  -8 -10   6   61.97    2.54
  -8 -10   6   63.24    2.80
  -8  10   5  284.04    5.65
  -8 -10   5  295.82    7.07
  -8 -10   5  286.70    6.83
   8  10  -5  269.05    7.00
   8  10  -5  295.58    6.02
   8 -10  -5  293.82    6.08
  -8 -10   5  291.60    7.14
   8 -10  -4   47.18    1.65
  -8 -10   4   44.54    1.64
  -8 -10   4   47.24    2.22
   8  10  -4   45.92    2.32
  -8  10   4   45.61    1.62
   8  10  -4   47.24    1.64
  -8  10   4   49.17    1.47
   8  10  -3  245.69    5.99
  -8  10   3  239.55    4.97
  -8  10   3  243.98    4.75
   8  10  -3  227.01    6.13
  -8 -10   3  239.10    5.01
   8 -10  -3  241.01    5.00
   8  10  -3  241.61    4.97
   8  10  -2  193.22    5.38
   8 -10  -2  198.35    4.24
   8  10  -2  202.30    4.23
  -8  10   2  196.57    4.20
  -8  10   2  203.78    4.88
   8  10  -2  188.53    5.39
  -8 -10   2  201.88    4.27
   8  10  -2  204.31    5.17
   8  10  -1  348.18    7.96
   8  10  -1  355.97    7.60
   8  10  -1  339.34    7.97
  -8  10   1  339.10    7.28
  -8  10   1  344.73    6.59
  -8 -10   1  349.72    6.65
   8 -10  -1  332.90    6.14
  -8  10   0   -0.05    0.36
  -8 -10   0    0.05    0.34
   8  10   0    0.35    0.59
   8  10   0    0.12    0.65
  -8  10   0    0.17    0.46
  -8  10  -1   14.17    1.07
  -8  10  -1   15.40    0.84
   8  10   1   16.46    1.34
  -8 -10  -1   16.70    0.89
   8  10   1   15.84    1.18
   8  10   1   17.04    1.42
   8  10   2    0.24    0.60
  -8 -10  -2    0.45    0.38
  -8  10  -2    0.76    0.36
   8 -10   2    0.31    0.34
   8  10   2    1.08    0.55
   8  10   2   -0.12    0.65
   8 -10   3    6.28    0.69
  -8  10  -3    6.75    0.66
  -8 -10  -3    6.92    0.70
   8  10   3    6.67    0.76
   8 -10   3    6.76    0.68
   8 -10   4    1.27    0.52
  -8 -10  -4    1.18    0.48
  -8  10  -4    0.88    0.45
   8  10   4    2.09    0.54
   8 -10   4    2.20    0.50
  -8 -10  -5    4.83    0.72
  -8  10  -5    4.63    0.70
   8  10   5    5.43    0.76
   8 -10   5    5.19    0.76
   8 -10   5    4.74    0.71
  -8  10  -6   67.53    2.39
   8 -10   6   61.60    2.45
   8  10   6   65.91    2.48
  -8 -10  -6   68.51    2.39
   8 -10   6   64.26    2.37
   8  10   7    6.21    0.97
   8 -10   7    5.36    0.85
   8 -10   7    6.95    0.97
   8 -10   7    6.85    0.93
   8  10   8   32.41    1.86
   8 -10   8   29.73    1.84
   8 -10   8   30.89    1.76
   8 -10   8   31.15    1.77
   8 -10   9   51.15    1.74
   8 -10   9   52.19    2.35
   8 -10   9   48.83    2.43
   8  10   9   52.01    2.44
   8 -10   9   52.33    2.38
   8 -10  10   17.47    1.56
   8 -10  10   13.56    1.37
   8 -10  10   15.36    1.43
   8  10  10   11.68    1.31
   8 -10  11    4.12    1.02
   8 -10  11    2.79    0.93
   8  10  11    2.42    0.91
   8 -10  11    1.92    0.81
   8 -10  12    6.49    1.23
   8  10  12    7.45    1.24
   8 -10  12    8.34    1.25
   8 -10  12    6.71    1.23
   8 -10  13    8.34    1.27
   8 -10  13    8.70    1.39
   8  10  13    8.72    1.36
   8 -10  13   10.71    1.43
  -8  12  15    0.44    0.92
  -8  12  14    2.05    0.93
  -8  12  13    0.76    0.73
  -8 -12  13    0.86    0.80
  -8  12  12    7.13    1.03
  -8 -12  12    5.55    0.95
  -8 -12  11   20.14    1.94
  -8  12  11   21.44    1.53
  -8 -12  11   24.15    1.55
  -8 -12  11   23.09    2.01
  -8 -12  11   20.24    1.99
  -8 -12  10   42.26    2.57
  -8 -12  10   35.90    1.78
  -8 -12  10   44.98    2.53
  -8 -12  10   37.93    1.95
  -8  12  10   40.29    1.89
  -8 -12  10   40.37    2.58
  -8  12   9    2.66    0.65
  -8 -12   9    4.45    1.10
  -8 -12   9    3.82    0.72
  -8 -12   9    2.74    1.11
  -8 -12   9    3.14    0.86
  -8 -12   9    3.27    0.98
  -8 -12   8   74.68    3.27
  -8  12   8   77.05    2.44
  -8 -12   8   69.06    2.34
  -8 -12   8   74.68    2.89
  -8 -12   8   69.63    3.26
  -8 -12   7   24.30    1.89
  -8 -12   7   21.94    1.75
  -8  12   7   21.66    1.18
  -8 -12   7   23.17    1.64
  -8  12   7   25.60    1.24
  -8  12   6   72.98    2.22
  -8 -12   6   71.60    3.09
  -8 -12   6   74.76    2.98
  -8 -12   5   11.29    0.82
  -8 -12   5    8.99    1.19
  -8  12   5   10.74    0.75
   8  12  -5   10.71    1.31
  -8  12   5   12.84    0.85
  -8  12   4  244.34    4.91
  -8 -12   4  246.34    4.99
   8  12  -4  236.92    6.51
  -8  12   4  247.81    5.11
   8  12  -3    8.09    1.20
  -8  12   3   10.61    0.75
  -8  12   3    9.27    1.05
  -8 -12   3   10.80    0.68
   8  12  -2   76.07    1.82
   8  12  -2   73.64    3.12
   8  12  -2   75.67    3.23
  -8  12   2   80.25    2.88
   8 -12  -2   74.95    1.87
  -8 -12   2   80.20    1.94
  -8 -12   1   11.18    0.62
   8  12  -1    9.54    1.22
   8  12  -1   11.00    1.09
   8 -12  -1   12.79    0.61
   8  12  -1   10.35    0.55
  -8  12   1   12.06    1.15
   8  12  -1   12.41    1.33
   8  12   0    3.12    0.88
  -8 -12   0    2.78    0.37
   8  12   0    2.40    0.68
   8 -12   0    2.69    0.36
   8  12   0    2.16    0.34
   8 -12   0    2.88    0.38
  -8  12   0    1.99    0.70
   8  12   0    2.46    0.88
  -8 -12  -1    5.00    0.49
   8 -12   1    4.14    0.53
   8  12   1    2.84    0.80
   8  12   1    4.37    0.77
  -8  12  -1    3.95    0.79
   8  12   1    5.34    1.04
  -8  12  -2    7.18    0.57
   8  12   2    5.13    0.97
   8  12   2    7.04    1.13
   8  12   2    6.52    0.87
  -8 -12  -3   11.07    0.77
   8 -12   3   12.80    0.90
   8  12   3   11.11    1.07
   8  12   3   11.16    1.28
   8  12   3    8.25    1.17
   8 -12   4    0.55    0.46
   8  12   4    0.96    0.74
   8  12   4    0.78    0.59
   8 -12   5    9.89    0.99
   8 -12   5    8.79    0.78
   8  12   5    9.32    0.91
   8 -12   6   49.03    2.15
   8  12   6   52.32    2.10
   8 -12   6   46.93    1.90
   8  12   7   59.51    2.41
   8 -12   7   59.19    2.27
   8 -12   7   61.08    2.54
   8  12   8   25.98    1.64
   8 -12   8   24.38    1.52
   8 -12   8   23.53    1.66
   8  12   9    7.39    1.05
   8 -12   9    5.55    1.06
   8 -12   9    7.50    1.11
   8 -12   9    7.67    1.02
   8  12  10   16.97    1.39
   8 -12  10   16.59    1.49
   8  12  10   20.50    1.62
   8 -12  10   17.03    1.46
   8 -12  10   16.73    1.59
   8 -12  11    5.55    1.12
   8  12  11    5.33    0.92
   8 -12  11    3.53    1.02
   8  12  11    4.94    1.05
   8 -12  12    7.14    1.19
   8  12  12    5.39    1.16
   8 -12  12    8.39    1.39
   8  12  13    2.78    1.05
  -8  14  10   15.82    1.20
  -8  14   9    4.05    0.69
  -8  14   9    4.71    0.80
  -8 -14   9    6.07    1.26
  -8 -14   9    4.83    1.02
  -8  14   8    5.29    0.65
  -8  14   8    4.51    0.76
  -8 -14   8    6.46    1.22
  -8 -14   8    5.40    1.08
  -8  14   7   26.12    1.34
  -8  14   7   28.08    1.15
  -8  14   7   27.33    1.16
  -8 -14   7   29.20    1.97
  -8  14   6   19.09    0.81
  -8 -14   6   16.86    1.60
  -8  14   6   17.52    1.09
  -8  14   5   11.91    0.44
  -8  14   5   11.08    0.44
  -8 -14   5   14.36    1.52
  -8  14   5   14.84    0.97
  -8  14   4    3.23    0.57
  -8  14   4    4.15    0.97
   8  14  -4    3.93    1.00
   8  14  -3    1.10    0.77
  -8  14   3    1.66    0.74
   8  14  -2    1.74    0.91
  -8  14   2    0.76    0.76
  -8  14   1   42.36    2.26
   8  14  -1   47.12    2.56
   8  14   0   13.52    1.48
  -8  14   0   14.84    1.35
   8  14   1   27.09    1.98
   8 -14   1   25.07    1.06
   8  14   1   27.00    1.64
   8  14   2    3.69    0.77
   8 -14   2    2.63    0.54
   8  14   2    4.47    1.11
   8  14   3   37.48    1.91
   8  14   3   44.07    2.49
   8  14   3   42.72    1.13
   8 -14   3   39.84    1.76
   8  14   4   46.14    2.11
   8 -14   4   46.46    2.04
   8 -14   5    1.51    0.66
   8 -14   5    0.82    0.62
   8  14   5    2.06    0.50
   8  14   5    1.41    0.63
   8 -14   6   29.03    1.65
   8  14   6   29.53    1.69
   8  14   6   29.42    1.34
   8  14   7   -0.26    0.60
   8 -14   7    0.11    0.70
   8  14   7    0.44    0.52
   8  14   7    0.30    0.56
   8 -14   8    4.84    0.99
   8  14   8    6.43    0.93
   8 -14   9    1.62    0.83
   8  14   9    0.53    0.71
  -8  16   2   -0.15    0.85
  -8  16   1   10.83    1.35
  -8  16   0   -0.29    0.82
   8  16   3   39.77    1.98
   8  16   4    2.46    0.74
  -9   1  18    4.09    1.11
  -9   1  17   13.94    1.54
  -9  -1  17   15.10    1.75
   9  -1 -17   15.04    1.14
   9   1 -17   13.80    0.92
  -9   1  16    1.38    0.82
  -9  -1  16    1.50    0.82
  -9  -1  16    2.81    1.04
   9  -1 -16    1.17    0.57
   9   1 -16    1.68    0.54
   9  -1 -15   13.40    1.08
  -9   1  15   12.22    1.39
  -9  -1  15   10.37    1.33
   9   1 -15   10.51    0.90
  -9   1  14    0.54    0.65
  -9  -1  14   -0.15    0.68
   9  -1 -14    0.60    0.54
  -9  -1  14    0.48    0.78
   9   1 -14    0.07    0.49
   9   1 -13   39.78    1.70
   9  -1 -13   41.26    1.83
  -9   1  13   34.62    2.00
  -9  -1  13   40.60    2.23
   9  -1 -12   13.52    1.06
  -9  -1  12   12.90    1.28
   9   1 -12   13.25    0.99
  -9   1  12   15.64    1.28
  -9   1  11   19.32    1.35
   9  -1 -11   16.26    1.16
   9   1 -11   17.52    1.12
   9  -1 -11   15.86    1.39
  -9  -1  11   18.11    1.40
  -9  -1  10    0.76    0.57
  -9   1  10    1.25    0.55
   9  -1 -10    1.82    0.58
   9   1 -10    0.60    0.45
   9  -1 -10    0.94    0.52
  -9  -1   9   42.43    1.97
  -9   1   9   38.19    1.77
   9  -1  -9   42.66    1.80
   9   1  -9   44.48    1.74
   9  -1  -9   40.73    2.01
   9  -1  -8    9.80    0.98
  -9   1   8    7.82    0.78
   9  -1  -8    9.25    0.82
   9   1  -8    8.35    0.77
  -9  -1   8    8.57    0.88
  -9  -1   8    6.63    0.78
   9  -1  -7    2.64    0.58
  -9  -1   7    1.37    0.49
   9  -1  -7    1.28    0.44
   9   1  -7    1.34    0.42
  -9  -1   7    1.72    0.48
  -9   1   7    1.67    0.43
   9  -1  -6  103.46    3.06
   9  -1  -6  107.31    2.96
  -9  -1   6   99.73    2.90
   9   1  -6   90.67    2.76
  -9   1   6   94.22    2.67
  -9   1   6   99.00    2.66
  -9  -1   6  100.91    2.86
  -9  -1   5  240.75    5.16
   9   1  -5  237.60    5.24
  -9   1   5  246.51    4.92
   9   1  -5  253.56    5.30
  -9   1   4    0.04    0.23
  -9  -1   4    0.50    0.30
   9   1  -4    0.25    0.30
   9  -1  -4    0.10    0.26
   9   1  -4    0.33    0.31
  -9  -1   4   -0.12    0.34
  -9   1   3  230.58    4.44
  -9  -1   3  230.77    4.75
  -9  -1   3  225.94    4.98
   9   1  -3  232.57    4.94
   9   1  -3  235.73    4.82
   9   1  -2  343.77    6.56
   9  -1  -2  322.15    6.83
  -9  -1   2  342.91    6.82
  -9  -1   2  337.64    6.38
   9   1  -2  339.43    6.89
   9  -1  -2  340.49    6.22
   9  -1  -1   10.97    0.54
   9   1  -1   10.31    0.67
  -9  -1   1    9.62    0.75
   9   1  -1    9.73    0.75
  -9  -1   1    9.29    0.72
  -9  -1   1   10.56    0.54
   9  -1  -1   10.90    0.77
   9  -1   0   36.41    1.42
  -9  -1   0   36.97    1.49
   9   1   0   35.93    1.08
   9   1   0   32.95    1.42
   9  -1   0   34.96    1.46
   9  -1   1  258.97    5.56
   9  -1   1  271.63    5.74
   9   1   1  268.70    5.65
  -9  -1  -1  267.76    5.71
   9   1   1  267.88    5.00
   9  -1   2   15.21    0.99
  -9  -1  -2   15.93    0.93
   9  -1   2   16.95    0.93
   9   1   2   17.66    1.00
  -9  -1  -2   18.31    1.09
   9  -1   3  407.97    7.95
  -9  -1  -3  411.65    8.03
  -9  -1  -3  397.86    8.30
   9   1   3  406.94    8.06
   9  -1   3  428.00    8.40
  -9  -1  -4   98.74    2.94
  -9  -1  -4   93.14    2.59
   9  -1   4   89.63    2.48
   9  -1   4   91.96    2.87
  -9  -1  -5  331.55    7.26
  -9  -1  -5  330.18    6.71
   9  -1   5  332.79    6.57
   9  -1   5  328.53    7.28
   9  -1   6   99.25    3.22
  -9  -1  -6   99.40    2.73
  -9  -1  -6   99.20    3.19
  -9  -1  -7  135.53    3.98
  -9  -1  -7  135.39    3.37
   9  -1   7  128.52    3.97
   9  -1   8  101.37    3.47
  -9  -1  -8  103.06    3.46
  -9  -1  -8   99.28    2.71
  -9  -1  -9   99.70    2.71
  -9  -1  -9  103.94    3.53
   9  -1   9   99.20    3.57
   9  -1  10    1.79    0.74
  -9  -1 -10    1.30    0.69
  -9  -1 -10    0.40    0.36
   9  -1  11    9.23    1.25
  -9  -1 -11    8.79    1.14
  -9  -1 -11   10.76    0.77
   9  -1  12    0.48    0.76
  -9  -1 -12    0.30    0.37
   9  -1  13    5.78    1.22
  -9  -1 -13    7.85    0.60
   9  -1  14    5.24    1.27
  -9   3  19    3.08    1.02
  -9   3  18    0.46    0.76
  -9   3  17    1.32    0.80
  -9  -3  17    0.19    0.94
   9  -3 -17    0.20    0.62
  -9   3  16    7.75    1.18
  -9  -3  16    8.59    1.38
  -9   3  16    7.29    1.35
  -9  -3  16    9.15    1.37
   9  -3 -16    8.79    1.03
  -9  -3  16    8.74    1.50
  -9   3  15    7.00    1.06
  -9  -3  15    5.42    1.12
  -9  -3  15    6.61    1.31
  -9  -3  14   26.79    2.05
  -9   3  14   28.37    1.81
  -9  -3  14   25.53    1.95
  -9  -3  13    2.34    0.90
  -9   3  13    1.44    0.67
  -9  -3  13    3.00    0.88
   9   3 -13    2.73    0.53
   9   3 -12   13.67    0.97
  -9  -3  12   13.16    1.40
  -9   3  12   16.13    1.24
  -9  -3  12   15.01    1.44
  -9   3  11    1.11    0.58
  -9  -3  11    0.79    0.67
  -9  -3  11    1.06    0.63
   9   3 -11    1.06    0.46
  -9  -3  10   46.62    2.28
   9   3 -10   47.51    1.82
  -9  -3  10   47.45    2.30
  -9   3  10   52.22    2.02
   9  -3 -10   47.91    2.28
   9   3 -10   46.48    2.25
  -9   3   9  146.81    3.73
  -9  -3   9  147.79    4.31
   9   3  -9  136.37    3.64
   9  -3  -9  146.64    4.22
   9   3  -9  149.41    4.27
   9   3  -8   16.76    1.23
   9  -3  -8   17.13    1.25
  -9   3   8   13.95    0.92
   9   3  -8   16.33    1.04
  -9  -3   8   14.58    1.21
  -9  -3   7    2.46    0.58
   9   3  -7    1.99    0.53
  -9  -3   7    2.60    0.51
  -9   3   7    2.63    0.43
   9   3  -7    2.65    0.52
   9  -3  -7    2.72    0.60
   9   3  -6  119.59    3.39
  -9  -3   6  116.23    3.11
  -9  -3   6  114.32    3.35
   9   3  -6  113.87    3.15
   9  -3  -6  120.74    3.40
  -9  -3   5    9.57    0.87
  -9  -3   5   10.03    0.81
   9  -3  -5   11.29    0.68
   9   3  -5   10.99    0.85
   9   3  -5   12.32    0.97
   9  -3  -5   10.05    0.85
   9   3  -5    9.53    0.82
   9   3  -4  164.96    4.11
   9  -3  -4  167.60    3.55
  -9  -3   4  154.45    4.00
  -9  -3   4  167.89    4.00
   9   3  -4  169.81    4.08
   9   3  -4  163.42    4.02
  -9   3   4  167.36    3.30
   9   3  -3   22.62    1.19
  -9  -3   3   22.62    1.13
  -9  -3   3   23.91    1.21
   9   3  -3   22.78    1.17
   9   3  -2  598.35   11.04
  -9  -3   2  596.14   11.16
  -9  -3   2  586.08   10.82
  -9  -3   2  585.56   11.06
  -9   3   2  574.13   11.02
   9  -3  -1  168.94    3.01
   9   3  -1  163.94    3.89
   9   3  -1  166.89    3.78
  -9  -3   1  171.11    4.09
   9   3  -1  168.67    4.08
  -9   3   1  159.35    3.89
  -9  -3   1  166.93    3.95
   9   3   0  582.83   10.49
  -9  -3   0  546.04   10.84
  -9   3   0  578.16   10.79
  -9  -3   0  575.01   10.80
   9  -3   1  213.07    4.69
   9   3   1  209.92    4.70
   9   3   1  202.38    4.30
  -9  -3  -1  201.80    4.65
  -9   3  -2  553.03   10.68
   9   3   2  546.30   10.72
   9  -3   2  550.33   10.44
  -9  -3  -2  535.30   10.66
   9  -3   2  561.56    9.45
   9  -3   2  566.35   10.71
  -9  -3  -2  573.55   10.71
   9   3   3    9.50    0.86
   9  -3   3    8.04    0.78
   9  -3   3    7.55    0.62
  -9  -3  -3    7.51    0.75
  -9   3  -3    9.05    0.83
  -9  -3  -4   72.39    2.48
   9  -3   4   77.71    2.18
  -9  -3  -4   80.22    2.49
   9   3   4   69.56    2.50
  -9   3  -4   73.16    2.50
   9  -3   4   79.29    2.57
  -9  -3  -5    1.08    0.44
  -9   3  -5    1.54    0.49
   9  -3   5    2.28    0.43
  -9  -3  -5    1.30    0.43
   9   3   5    2.05    0.53
   9  -3   5    0.82    0.49
  -9   3  -6  148.62    4.17
   9  -3   6  150.46    3.46
  -9  -3  -6  152.46    3.92
   9  -3   6  146.92    4.19
  -9  -3  -6  156.09    4.23
   9   3   6  157.97    4.31
   9   3   7    8.05    0.96
  -9  -3  -7    8.16    0.92
   9  -3   7    7.72    0.90
  -9   3  -7    9.08    0.97
  -9  -3  -7    8.78    0.83
   9  -3   7    9.74    0.65
  -9   3  -8   82.96    3.06
  -9  -3  -8   80.21    2.61
  -9  -3  -8   85.52    3.05
   9   3   8   75.18    2.98
   9  -3   8   79.41    3.02
   9   3   9    3.49    0.84
  -9  -3  -9    4.50    0.77
  -9   3  -9    4.05    0.79
   9  -3   9    4.36    0.89
  -9  -3  -9    4.76    0.72
  -9  -3 -10   17.13    1.44
  -9   3 -10   19.15    1.52
  -9  -3 -10   16.80    1.14
   9   3  10   16.84    1.51
   9  -3  10   15.90    1.52
  -9  -3 -11    2.50    0.76
  -9   3 -11    1.83    0.85
  -9  -3 -11    1.03    0.55
   9   3  11    1.34    0.86
   9  -3  11    1.48    0.75
  -9  -3 -12   61.33    2.17
   9   3  12   60.88    3.00
   9  -3  12   60.78    2.98
   9   3  13    6.79    1.22
   9  -3  13    8.13    1.29
  -9  -3 -13    8.13    0.84
   9   3  14    2.34    1.14
   9  -3  14    2.52    1.01
  -9  -3 -14    3.05    0.58
  -9   5  19    8.08    1.23
  -9   5  18    5.09    1.01
  -9   5  17    2.34    0.87
  -9   5  16    3.65    0.88
  -9   5  16    2.83    1.06
  -9  -5  16    4.73    1.19
  -9  -5  16    4.97    1.20
  -9  -5  16    3.06    1.09
  -9   5  15    0.11    0.59
  -9   5  15    1.67    0.93
  -9  -5  15    0.73    0.87
  -9  -5  15   -0.16    0.80
  -9  -5  15    1.32    0.97
  -9   5  14   -0.10    0.62
  -9  -5  14   -0.52    0.87
  -9  -5  14    0.71    0.87
  -9   5  13    0.86    0.63
  -9   5  12   -0.26    0.50
  -9   5  11   21.22    1.22
   9  -5 -10   11.43    1.16
  -9   5  10   10.52    0.85
   9   5 -10   10.10    1.12
  -9  -5   9   35.58    2.00
  -9   5   9   39.16    1.47
   9   5  -9   39.06    1.97
  -9  -5   9   37.79    1.62
   9  -5  -9   39.83    1.96
  -9  -5   8   73.75    2.86
  -9  -5   8   76.73    2.44
  -9   5   8   77.08    2.10
   9   5  -8   78.37    2.77
   9  -5  -8   74.54    2.72
   9  -5  -7  190.53    4.74
   9   5  -7  190.97    4.75
  -9  -5   7  185.84    4.45
  -9  -5   7  177.42    4.89
  -9  -5   6   50.73    2.17
  -9  -5   6   52.09    1.97
   9  -5  -6   53.50    2.06
   9   5  -6   52.96    2.04
   9  -5  -5  162.08    4.04
   9   5  -5  155.89    3.99
   9   5  -5  156.58    4.23
  -9  -5   5  166.35    4.10
   9   5  -4  118.98    3.46
  -9  -5   4  112.68    3.34
  -9  -5   4  122.71    3.36
   9  -5  -4  118.64    2.51
   9   5  -3  147.07    3.85
  -9  -5   3  140.29    3.75
  -9  -5   3  135.99    3.70
   9   5  -2    1.76    0.52
   9   5  -2    3.16    0.58
  -9  -5   2    2.92    0.57
  -9  -5   2    2.91    0.52
  -9   5   2    2.59    0.51
  -9  -5   1 1402.73   24.65
   9   5  -1 1476.21   25.01
   9   5  -1 1428.40   24.87
  -9  -5   1 1424.02   25.10
  -9   5   1 1356.64   24.60
   9   5   0  424.67    8.67
  -9   5   0  433.32    7.75
   9   5   0  432.37    8.58
  -9  -5   0  443.62    8.89
   9  -5   0  432.42    7.39
  -9  -5   0  441.55    8.49
  -9   5   0  426.99    8.44
  -9   5  -1  600.61   11.37
   9   5   1  623.31   11.49
   9  -5   1  592.70   11.36
   9   5   1  598.04   11.40
  -9  -5  -1  608.83   11.39
   9   5   2   59.56    2.12
  -9  -5  -2   61.40    2.10
  -9   5  -2   58.07    2.07
  -9  -5  -3   39.83    1.67
   9   5   3   40.09    1.73
  -9   5  -3   34.65    1.59
   9  -5   3   35.48    1.15
  -9  -5  -3   37.76    1.78
   9  -5   3   35.18    1.59
  -9  -5  -4    0.09    0.45
  -9  -5  -4    0.33    0.38
   9  -5   4    0.04    0.27
  -9   5  -4   -0.08    0.39
   9   5   4    0.52    0.42
   9  -5   4    0.17    0.45
  -9  -5  -5   29.80    1.59
  -9   5  -5   34.70    1.68
   9  -5   5   34.92    1.38
   9  -5   5   35.99    1.36
   9  -5   5   36.09    1.72
  -9  -5  -5   35.21    1.73
   9   5   5   36.09    1.75
  -9  -5  -6   15.61    1.17
  -9   5  -6   14.03    1.13
   9  -5   6   12.19    0.78
  -9  -5  -6   16.66    1.20
   9   5   6   12.49    1.11
   9  -5   6   16.46    1.20
  -9  -5  -7  123.20    3.69
  -9   5  -7  113.37    3.63
   9  -5   7  118.42    2.86
  -9  -5  -7  121.79    3.60
   9   5   7  114.03    3.70
   9  -5   7  114.88    3.67
  -9  -5  -8   39.18    2.00
   9  -5   8   35.58    1.98
  -9   5  -8   36.24    1.95
   9  -5   8   37.57    1.25
  -9  -5  -8   37.51    1.83
   9   5   8   38.04    2.03
   9  -5   9    2.42    0.79
   9   5   9    2.85    0.74
  -9  -5  -9    2.77    0.77
  -9   5  -9    2.94    0.82
  -9  -5  -9    1.20    0.59
  -9   5 -10   49.13    2.43
   9  -5  10   46.54    2.41
  -9  -5 -10   43.66    2.26
  -9  -5 -10   46.08    2.08
   9   5  10   45.95    2.40
   9   5  11   24.79    1.84
  -9  -5 -11   26.00    1.56
   9  -5  11   26.36    1.91
   9   5  12    1.44    0.86
   9  -5  12    2.22    0.98
  -9  -5 -12    1.30    0.64
  -9  -5 -13   58.53    2.35
   9   5  13   54.71    2.91
   9  -5  13   53.38    2.86
  -9  -5 -14   28.96    1.63
   9   5  14   24.31    2.14
   9  -5  14   27.77    2.22
  -9   7  17    4.48    0.90
  -9   7  16    8.52    1.42
  -9  -7  16    7.40    1.34
  -9   7  16    7.54    0.99
  -9   7  15   13.13    1.16
  -9   7  15   14.70    1.61
  -9  -7  15   12.55    1.46
  -9   7  14    0.77    1.00
  -9  -7  14    0.87    0.88
  -9  -7  14   -0.18    0.86
  -9   7  14    0.68    0.62
  -9  -7  13   54.76    2.93
  -9   7  13   55.34    2.04
  -9  -7  12   -0.16    0.77
  -9   7  12    0.46    0.46
  -9  -7  11   54.21    2.72
  -9  -7  11   54.14    1.95
  -9  -7  10    1.78    0.77
  -9  -7  10    1.77    0.57
  -9  -7  10    2.30    0.82
  -9   7  10    1.43    0.37
   9  -7  -9   15.81    1.24
  -9  -7   9   17.67    1.45
  -9  -7   9   13.59    1.04
   9   7  -9   15.96    1.26
  -9  -7   9   15.37    1.46
  -9  -7   8   19.24    1.45
  -9  -7   8   16.85    1.17
   9   7  -8   17.40    1.25
   9  -7  -8   18.28    1.28
  -9  -7   8   17.96    1.48
   9  -7  -7    6.96    0.82
  -9  -7   7    5.91    0.91
  -9  -7   7    7.89    0.84
  -9  -7   7    6.75    0.97
   9   7  -7    7.13    0.80
  -9  -7   6   41.50    2.06
   9  -7  -6   42.60    1.82
   9   7  -6   44.69    1.83
  -9  -7   6   43.14    1.88
  -9  -7   6   42.99    2.07
  -9  -7   5    0.84    0.56
   9  -7  -5    1.74    0.49
  -9  -7   5    1.82    0.55
   9   7  -5    1.82    0.63
   9   7  -5    1.78    0.46
  -9   7   4  205.17    3.66
  -9  -7   4  207.69    5.18
   9   7  -4  203.78    5.27
   9  -7  -4  192.28    4.65
  -9  -7   4  198.43    5.03
   9   7  -4  202.42    4.66
   9   7  -4  205.60    5.17
   9  -7  -3   28.11    0.71
   9   7  -3   27.99    1.55
  -9  -7   3   28.01    1.55
  -9   7   3   28.35    1.32
  -9  -7   3   28.42    1.33
   9   7  -3   25.73    1.55
   9   7  -2  103.83    3.23
   9   7  -2  103.54    3.13
   9   7  -2   90.12    3.06
  -9  -7   2  107.27    3.26
  -9   7   2   93.39    2.66
  -9  -7   2  103.67    2.76
   9   7  -1  317.55    7.10
  -9   7   1  317.40    6.49
   9   7  -1  320.95    6.95
   9   7  -1  312.94    7.06
  -9  -7   1  321.08    7.21
  -9   7   1  317.82    6.25
  -9  -7   1  315.76    6.52
   9   7   0   54.25    2.22
  -9   7   0   57.12    1.75
   9   7   0   55.24    2.20
  -9  -7   0   60.78    2.40
  -9  -7   0   56.80    1.92
  -9   7   0   58.49    1.93
   9  -7   1   11.83    0.57
   9   7   1   11.68    1.01
   9   7   1   12.00    0.98
  -9  -7  -1   13.10    0.89
  -9   7  -1   11.24    0.85
  -9   7  -2   15.80    1.00
   9  -7   2   13.49    0.94
  -9  -7  -2   13.75    0.93
   9  -7   2   13.56    0.75
   9   7   2   14.55    0.99
   9   7   3   37.05    1.65
  -9   7  -3   32.96    1.56
   9  -7   3   34.65    1.56
  -9  -7  -3   36.80    1.60
   9  -7   3   38.28    1.40
  -9  -7  -4   37.58    1.70
   9  -7   4   37.92    1.42
   9   7   4   38.61    1.78
   9  -7   4   41.70    1.77
  -9   7  -4   38.80    1.73
   9  -7   5   16.37    1.16
  -9  -7  -5   17.95    1.20
  -9   7  -5   16.39    1.17
   9  -7   5   13.54    0.93
   9   7   5   16.93    1.23
  -9  -7  -6    3.72    0.70
  -9   7  -6    4.55    0.74
   9   7   6    4.00    0.77
   9  -7   6    3.62    0.63
   9  -7   6    5.17    0.80
  -9   7  -7  121.08    3.69
  -9  -7  -7  120.05    3.66
   9  -7   7  116.12    2.97
   9  -7   7  122.18    3.36
   9   7   7  115.92    3.69
   9  -7   7  109.80    3.57
   9  -7   8   13.78    1.29
  -9  -7  -8   14.06    1.23
  -9   7  -8   16.23    1.32
   9  -7   8   14.30    1.15
   9  -7   8   14.09    0.82
   9   7   8   14.99    1.36
  -9   7  -9   33.26    1.97
   9  -7   9   35.41    1.17
  -9  -7  -9   38.16    2.04
   9  -7   9   33.91    1.99
   9   7   9   35.79    2.05
  -9  -7 -10   16.02    1.43
  -9  -7 -10   15.18    1.39
   9   7  10   13.70    1.39
   9  -7  10   14.76    1.40
   9  -7  11    8.07    1.26
  -9  -7 -11    9.47    1.09
   9   7  12   21.29    1.82
  -9  -7 -12   22.50    1.63
   9  -7  12   21.17    1.79
   9  -7  13   27.87    2.17
  -9  -7 -13   23.92    1.69
   9   7  13   22.79    2.01
  -9  -7 -14   11.29    1.28
  -9   9  15    2.07    1.00
  -9  -9  15    3.60    1.08
  -9   9  15    3.59    0.63
  -9  -9  14   28.46    1.96
  -9   9  14   29.59    1.29
  -9  -9  13    0.19    0.93
  -9   9  13   -0.55    0.84
  -9  -9  13    0.53    0.81
  -9  -9  13   -0.18    0.85
  -9  -9  13   -0.39    1.07
  -9  -9  12    3.95    1.16
  -9   9  12    3.48    0.83
  -9  -9  12    2.42    0.90
  -9  -9  12    3.30    1.20
  -9  -9  12    2.82    0.65
  -9  -9  11   19.25    1.74
  -9  -9  11   19.81    1.80
  -9  -9  11   18.96    1.26
  -9  -9  11   15.54    1.65
  -9  -9  10   32.94    2.16
  -9  -9  10   29.64    2.03
  -9  -9  10   33.11    1.66
  -9  -9  10   32.45    2.22
  -9  -9   9   11.02    1.33
  -9  -9   9    9.44    0.99
  -9  -9   9    8.80    1.22
  -9  -9   9    9.24    1.29
  -9  -9   8   79.25    3.23
  -9  -9   8   74.83    3.08
  -9  -9   8   78.92    3.28
  -9  -9   8   75.04    2.71
   9   9  -7   -0.17    0.50
  -9  -9   7   -0.27    0.61
   9  -9  -7    0.09    0.48
  -9  -9   7    0.41    0.64
  -9  -9   7   -0.38    0.57
  -9  -9   6   75.94    3.02
  -9  -9   6   81.79    2.89
   9   9  -6   80.79    2.56
   9  -9  -6   80.01    2.58
   9  -9  -5   29.68    1.41
   9   9  -5   30.61    1.42
  -9  -9   5   29.35    1.77
  -9   9   5   31.58    1.03
  -9  -9   5   29.74    1.70
  -9  -9   4  202.73    4.68
  -9   9   4  203.85    3.92
  -9   9   4  205.54    4.64
   9  -9  -4  209.86    4.70
   9   9  -4  208.14    4.66
  -9  -9   4  210.90    5.37
   9   9  -4  201.44    5.33
   9   9  -3    3.36    0.70
  -9   9   3    4.17    0.56
  -9  -9   3    4.01    0.80
  -9  -9   3    3.35    0.54
   9  -9  -3    4.25    0.57
   9   9  -3    3.48    0.52
   9   9  -2    2.12    0.62
  -9  -9   2    1.94    0.72
   9   9  -2    1.85    0.66
   9  -9  -2    2.46    0.18
  -9  -9   2    3.05    0.49
  -9   9   2    2.29    0.46
   9   9  -1   45.96    2.02
   9   9  -1   44.84    2.16
  -9   9   1   45.39    1.75
  -9  -9   1   47.20    1.65
  -9   9   1   44.81    1.61
  -9  -9   0    0.48    0.41
  -9   9   0    0.99    0.42
   9   9   0    1.04    0.53
  -9   9   0    0.63    0.44
   9   9   0    0.56    0.65
  -9   9  -1   98.02    2.68
   9   9   1  100.20    3.35
  -9  -9  -1   97.77    2.69
  -9  -9  -2   11.87    0.88
   9  -9   2   12.65    0.74
  -9   9  -2   11.64    0.86
   9   9   2   11.74    1.13
   9  -9   3   43.09    1.56
  -9  -9  -3   39.61    1.66
   9  -9   3   42.81    1.69
  -9   9  -3   41.05    1.70
   9   9   3   38.84    1.72
   9  -9   4    0.43    0.46
  -9  -9  -4    0.39    0.43
   9   9   4    0.69    0.48
   9  -9   4   -0.08    0.48
  -9   9  -4    0.86    0.52
  -9  -9  -5   27.04    1.48
  -9   9  -5   29.32    1.53
   9   9   5   25.96    1.52
   9  -9   5   31.00    1.56
   9  -9   5   28.03    1.45
   9   9   6    1.55    0.66
   9  -9   6    2.01    0.62
   9  -9   6    1.85    0.62
  -9  -9  -6    2.13    0.65
  -9   9  -6    1.58    0.62
   9  -9   6    1.37    0.55
  -9  -9  -7   97.98    3.17
  -9   9  -7  101.72    3.24
   9  -9   7   92.68    3.16
   9  -9   7   92.65    2.97
   9  -9   7   92.77    3.17
   9   9   7   99.35    3.33
  -9  -9  -8   25.08    1.58
  -9   9  -8   24.44    1.58
   9  -9   8   25.00    1.20
   9  -9   8   25.99    1.52
   9   9   8   20.83    1.53
   9  -9   8   21.64    1.54
   9  -9   9   -0.05    0.38
   9   9   9    0.39    0.56
   9  -9   9   -0.54    0.67
   9  -9   9    0.86    0.58
   9  -9  10   68.42    2.73
   9  -9  10   63.69    1.66
   9   9  10   65.12    2.90
   9  -9  10   64.96    2.84
   9  -9  11    1.38    0.89
   9   9  11   -0.30    0.86
   9  -9  11    0.14    0.86
   9  -9  12    5.75    1.09
   9   9  12    6.47    1.20
   9  -9  12    5.70    1.22
   9  -9  13   -0.14    0.78
  -9  -9 -13   -0.29    0.86
   9   9  13    0.33    0.91
   9  -9  13   -0.16   30.83
  -9  11  15    8.24    1.31
  -9 -11  15    4.05    1.10
  -9  11  14    1.43    0.86
  -9 -11  14    0.68    0.86
  -9  11  13    4.36    1.00
  -9 -11  13    2.02    0.87
  -9  11  12   29.50    1.86
  -9 -11  12   27.87    1.77
  -9 -11  12   35.47    2.47
  -9 -11  12   32.07    2.43
  -9 -11  12   35.11    2.53
  -9 -11  11   27.60    2.19
  -9  11  11   29.88    1.74
  -9 -11  11   28.69    1.72
  -9 -11  11   30.82    2.18
  -9 -11  11   27.27    1.62
  -9 -11  11   28.30    2.19
  -9 -11  10    9.72    1.38
  -9  11  10    8.32    1.04
  -9 -11  10    8.31    1.01
  -9 -11  10    8.30    1.25
  -9 -11  10    8.33    1.36
  -9 -11   9    0.81    0.84
  -9 -11   9    3.05    0.76
  -9 -11   9    1.84    0.81
  -9 -11   9    1.68    0.95
  -9 -11   8   61.92    2.92
  -9 -11   8   57.08    2.51
  -9 -11   8   62.99    3.02
  -9 -11   7   26.03    1.85
  -9  11   7   24.40    1.11
  -9 -11   7   24.77    1.64
  -9 -11   7   23.70    1.85
  -9  11   6  121.39    2.91
  -9 -11   6  129.70    4.23
  -9 -11   6  128.08    4.27
  -9 -11   6  118.79    3.94
  -9  11   5    5.34    0.53
   9  11  -5    4.96    0.61
   9 -11  -5    4.82    0.62
  -9 -11   5    5.31    0.68
  -9 -11   5    6.76    1.02
  -9  11   5    5.68    0.69
   9  11  -5    7.51    1.16
  -9  11   4   22.48    0.93
  -9 -11   4   25.70    1.22
   9 -11  -4   25.98    1.20
  -9  11   4   23.60    1.15
  -9 -11   4   23.29    1.68
   9  11  -4   23.57    1.79
   9  11  -4   23.16    1.12
   9 -11  -3  215.38    4.51
   9  11  -3  201.68    4.43
   9  11  -3  199.74    5.74
   9  11  -3  212.89    5.56
  -9 -11   3  205.82    4.52
  -9  11   3  209.30    4.46
   9  11  -2   43.54    1.52
   9  11  -2   42.80    2.31
   9  11  -2   47.66    2.46
  -9  11   2   48.32    2.03
   9 -11  -2   46.84    1.58
  -9 -11   2   45.65    1.60
  -9  11   2   46.75    1.56
   9  11  -2   44.57    2.16
  -9 -11   1    0.51    0.37
  -9  11   1    0.81    0.36
  -9  11   1    0.73    0.60
   9  11  -1    0.13    0.61
   9  11  -1    0.22    0.56
   9 -11  -1    0.63    0.23
   9  11  -1    0.27    0.68
  -9  11   0   30.74    1.21
   9  11   0   26.08    1.80
   9  11   0   29.18    1.66
  -9  11   0   27.65    1.52
   9  11   0   30.09    1.92
  -9 -11   0   28.38    1.19
  -9 -11  -1    0.17    0.37
  -9  11  -1    0.47    0.33
   9  11   1    1.18    0.70
   9  11   1    0.61    0.57
   9  11   1    0.94    0.68
  -9 -11  -2    0.60    0.41
  -9  11  -2    0.68    0.40
   9  11   2    0.13    0.59
   9  11   2    0.10    0.55
   9  11   2   -0.13    0.65
  -9 -11  -3    0.72    0.44
  -9  11  -3    1.59    0.48
   9 -11   3    0.19    0.40
   9  11   3    1.85    0.73
   9  11   3    0.40    0.67
   9 -11   4   81.22    2.54
  -9 -11  -4   83.96    2.55
  -9  11  -4   80.06    2.50
   9  11   4   82.99    2.66
   9 -11   4   80.35    2.50
   9 -11   5    1.37    0.59
  -9 -11  -5    1.59    0.59
   9  11   5    0.99    0.58
   9 -11   5    1.68    0.57
  -9  11  -5    0.63    0.52
   9  11   6    2.47    0.71
   9 -11   6    1.95    0.66
   9 -11   6    3.19    0.71
  -9 -11  -6    2.97    0.74
   9 -11   7   77.69    2.90
   9  11   7   78.24    2.87
   9 -11   7   72.84    2.69
   9 -11   8    4.30    0.84
   9  11   8    4.26    0.85
   9 -11   8    3.92    0.84
   9 -11   8    3.04    0.82
   9  11   9    7.90    1.09
   9 -11   9    7.13    1.04
   9 -11   9    5.97    0.98
   9 -11   9    5.00    1.00
   9 -11  10   25.55    1.86
   9 -11  10   23.50    1.67
   9  11  10   26.30    1.86
   9 -11  10   28.88    1.85
   9 -11  11    2.84    0.88
   9  11  11    2.02    0.95
   9 -11  11    2.61    0.96
   9 -11  11    1.68    0.90
   9 -11  12   -0.33    0.86
   9 -11  12    1.37    0.87
   9  11  12    0.31    0.84
   9 -11  12   -0.88    0.96
   9  11  13    6.47    1.27
  -9  13  13    1.10    0.75
  -9  13  12    4.62    0.93
  -9  13  11   13.67    1.24
  -9  13  10    3.81    0.75
  -9 -13  10    2.83    0.84
  -9 -13   9   36.91    2.42
  -9  13   9   34.69    1.65
  -9  13   9   33.79    1.52
  -9 -13   9   36.02    2.09
  -9 -13   9   36.20    1.67
  -9 -13   9   39.39    2.56
  -9  13   8   11.61    0.89
  -9  13   8   11.53    0.93
  -9 -13   8   11.48    0.92
  -9 -13   8   13.69    1.57
  -9 -13   8   10.81    1.25
  -9 -13   7    1.83    0.58
  -9  13   7    0.60    0.46
  -9  13   7    1.19    0.50
  -9 -13   7    2.52    0.90
  -9  13   6   -0.17    0.46
  -9  13   6    0.32    0.39
  -9 -13   6    0.55    0.82
  -9  13   6    0.06    0.42
  -9 -13   6   -0.36    0.45
   9  13  -5   75.56    3.30
  -9  13   5   72.39    2.07
  -9 -13   5   71.92    3.11
  -9 -13   5   74.92    2.11
  -9  13   5   72.40    2.02
   9  13  -4   56.33    2.80
  -9 -13   4   55.94    2.71
  -9  13   4   52.34    1.63
  -9 -13   4   53.03    1.61
  -9  13   3   15.92    1.35
  -9 -13   3   13.76    0.75
   9  13  -3   12.21    1.44
  -9 -13   2   15.11    0.72
  -9  13   2   15.93    0.62
  -9  13   2   15.65    1.36
   9  13  -2   14.09    1.55
   9  13  -2   15.37    0.63
   9 -13  -2   14.89    0.68
   9  13  -2   14.47    1.51
  -9 -13   1   72.73    1.78
   9  13  -1   74.30    3.30
  -9  13   1   72.46    2.82
  -9  13   1   68.12    1.56
   9  13  -1   67.40    3.04
   9  13  -1   76.99    2.90
   9  13  -1   72.12    1.66
   9 -13  -1   71.96    1.72
   9  13   0    9.58    1.28
   9  13   0    7.42    0.99
   9 -13   0    7.06    0.51
  -9 -13   0    7.77    0.54
  -9  13   0    6.34    0.95
   9 -13   0    6.49    0.48
   9  13   0    8.13    1.26
   9  13   0    7.12    0.49
  -9  13   0    6.74    0.43
   9 -13   1   49.59    1.64
   9  13   1   48.66    2.25
   9  13   1   51.10    2.64
  -9 -13  -1   50.90    1.48
   9  13   1   51.84    2.73
   9  13   2   25.11    1.58
   9  13   2   21.61    1.78
  -9 -13  -2   26.26    1.06
   9 -13   2   23.97    1.25
   9  13   2   20.98    1.81
   9  13   3   45.87    2.53
   9  13   3   40.74    2.00
   9  13   3   47.53    2.60
   9  13   4   37.91    2.30
   9 -13   4   39.84    1.68
   9  13   4   36.37    1.92
   9 -13   5   12.28    1.07
   9  13   5   13.32    1.19
   9 -13   6   16.53    1.29
   9 -13   6   16.90    1.13
   9  13   6   15.26    1.16
   9 -13   7   23.13    1.60
   9  13   7   26.70    1.57
   9 -13   7   26.51    1.49
   9 -13   8    0.85    0.75
   9  13   8    2.72    0.76
   9 -13   9    0.26    0.73
   9  13   9    0.10    0.63
   9  13   9    0.48    0.68
   9  13  10   31.52    1.97
   9  13  10   32.11    1.86
   9 -13  10   33.69    2.14
   9  13  11    8.14    1.26
  -9  15   6   11.59    0.88
  -9  15   5    1.82    0.81
  -9  15   5    2.31    0.52
  -9  15   4    8.95    1.18
  -9  15   3    5.04    1.01
  -9  15   2   28.50    1.92
  -9  15   1   -0.67    0.75
  -9  15   0   75.42    3.09
   9  15   1    3.28    0.82
   9  15   2   17.03    1.38
   9  15   3    2.13    0.73
   9  15   4   17.78    1.42
   9  15   5    0.54    0.66
   9  15   6    4.20    0.88
 -10   0  18    1.24    0.93
 -10   0  17   -0.50    0.92
  10   0 -17   -0.08    0.54
 -10   0  16    5.73    1.09
  10   0 -16    4.44    0.74
 -10   0  15   -0.15    0.70
  10   0 -15   -0.44    0.62
  10   0 -14   12.53    1.06
 -10   0  14   14.95    1.45
 -10   0  13   -0.40    0.71
  10   0 -13    0.53    0.53
 -10   0  12   24.47    1.63
  10   0 -12   24.30    1.40
  10   0 -11   -0.26    0.65
 -10   0  11    0.23    0.56
  10   0 -11   -0.34    0.48
 -10   0  10   38.67    1.90
  10   0 -10   35.76    1.69
  10   0 -10   38.11    2.02
  10   0  -9   -0.90    0.47
 -10   0   9    0.09    0.47
 -10   0   9   -0.19    0.55
  10   0  -9   -0.33    0.55
 -10   0   8   24.79    1.38
  10   0  -8   25.35    1.52
  10   0  -8   23.51    1.32
 -10   0   8   24.59    1.38
  10   0  -7   -0.16    0.37
  10   0  -7    0.29    0.44
 -10   0   7    0.16    0.34
 -10   0   7   -0.15    0.38
  10   0  -6   12.11    0.94
  10   0  -6   11.39    0.90
  10   0  -6   11.61    0.98
 -10   0   6   12.36    0.86
 -10   0   5   -0.06    0.31
  10   0  -5    0.13    0.32
  10   0  -5   -0.07    0.38
 -10   0   4  718.83   12.77
  10   0  -4  699.81   13.02
 -10   0   3   -0.08    0.25
  10   0  -3    0.23    0.27
  10   0  -2  396.10    7.39
 -10   0   2  390.45    7.18
  10   0  -2  386.70    7.90
 -10   0   2  406.47    7.98
  10   0  -1    0.08    0.22
  10   0  -1   -0.07    0.34
 -10   0   1    0.11    0.12
 -10   0   1   -0.21    0.34
 -10   0   0   71.97    2.30
  10   0   0   72.06    2.27
 -10   0  -1    0.51    0.39
  10   0   1    0.60    0.40
  10   0   1   -0.07    0.32
  10   0   1   -0.06    0.14
 -10   0  -1    0.37    0.38
 -10   0  -2  883.28   15.69
  10   0   2  846.26   15.74
 -10   0  -2  860.53   15.95
  10   0   2  885.49   16.01
 -10   0  -3   -0.08    0.33
 -10   0  -3    0.06    0.32
  10   0   3    0.46    0.33
  10   0   3   -0.09    0.41
 -10   0  -4   46.99    1.97
 -10   0  -4   46.06    1.68
  10   0   4   49.25    1.77
  10   0   4   49.00    2.03
 -10   0  -5    0.10    0.47
 -10   0  -5    0.06    0.31
  10   0   5    0.10    0.42
 -10   0  -6  269.95    6.34
 -10   0  -6  266.99    5.58
  10   0   6  251.26    6.26
 -10   0  -7    0.06    0.33
  10   0   7   -0.69    0.62
 -10   0  -8   50.32    2.32
 -10   0  -8   52.70    1.77
  10   0   8   51.72    2.43
  10   0   9    0.53    0.67
 -10   0  -9    1.66    0.69
 -10   0  -9   -0.06    0.33
  10   0  10    7.74    1.12
 -10   0 -10    7.74    1.13
 -10   0 -10    6.45    0.63
  10   0  11    0.77    0.76
 -10   0 -11   -0.14    0.74
  10   0  12    1.15    0.82
 -10   0 -12    0.92    0.81
  10   0  13   -0.35    0.81
  10   0  14   43.24    2.70
 -10   2  18    0.32    0.80
 -10   2  17    3.53    0.95
 -10  -2  17    3.09    1.12
  10  -2 -17    4.13    0.79
 -10  -2  17    4.31    1.26
 -10   2  16    1.02    0.78
 -10  -2  16    0.69    0.84
  10  -2 -16    0.49    0.67
  10   2 -16    0.53    0.50
 -10  -2  15   36.49    2.32
  10  -2 -15   36.81    1.89
  10   2 -15   34.00    1.57
 -10   2  15   37.88    2.14
 -10   2  14    0.89    0.73
 -10  -2  14    0.62    0.80
  10  -2 -14    0.71    0.61
 -10  -2  14    1.30    0.81
  10   2 -14    0.77    0.54
 -10   2  13    9.91    1.10
 -10  -2  13    7.08    1.11
  10  -2 -13    9.32    1.02
  10   2 -13    6.77    0.83
 -10  -2  13    7.54    1.17
 -10   2  12   12.63    1.18
 -10  -2  12   12.97    1.33
  10  -2 -12   11.82    1.08
  10   2 -12   13.06    1.01
 -10  -2  12   12.28    1.31
 -10  -2  11    4.85    0.88
  10  -2 -11    5.06    0.96
 -10  -2  11    5.79    0.97
 -10   2  11    3.99    0.75
  10   2 -11    5.70    0.73
 -10  -2  10   45.44    2.21
 -10   2  10   44.22    1.94
  10   2 -10   45.51    1.87
 -10  -2  10   44.75    2.16
  10  -2 -10   43.12    2.17
  10  -2  -9   14.59    1.24
 -10  -2   9   16.06    1.26
 -10   2   9   15.98    1.11
  10   2  -9   18.07    1.14
 -10  -2   9   15.13    1.23
 -10  -2   8   72.26    2.67
  10  -2  -8   74.12    2.72
 -10   2   8   74.59    2.39
  10   2  -8   68.63    2.40
 -10  -2   8   79.84    2.77
 -10  -2   7    1.43    0.48
  10  -2  -7    1.25    0.49
  10   2  -7    1.64    0.50
 -10  -2   7    1.36    0.53
  10   2  -6  208.94    5.03
  10  -2  -6  211.93    5.12
  10   2  -6  207.73    4.89
 -10   2   6  207.17    4.49
 -10  -2   6  206.07    4.95
  10   2  -5  478.35    9.51
 -10  -2   5  492.78    9.39
  10   2  -5  478.81    9.45
 -10  -2   5  479.28    9.37
 -10   2   5  475.18    8.81
  10  -2  -5  466.09    9.03
  10   2  -4  250.10    5.41
 -10   2   4  248.46    4.80
 -10  -2   4  247.33    5.37
  10   2  -4  243.77    5.50
  10  -2  -4  247.58    5.12
 -10  -2   4  252.90    5.49
 -10  -2   3  191.41    4.31
 -10  -2   3  190.30    4.51
 -10  -2   3  195.58    4.29
  10   2  -3  193.20    4.52
  10   2  -3  198.16    4.42
  10   2  -2   23.63    1.15
  10  -2  -2   24.24    1.24
 -10  -2   2   24.06    1.24
 -10  -2   2   24.20    1.05
  10   2  -2   23.33    1.24
 -10  -2   2   24.50    1.28
  10  -2  -2   24.68    0.82
  10  -2  -1 3001.92   50.29
  10   2  -1 3081.00   51.02
  10  -2  -1 3008.87   51.30
 -10  -2   1 3061.76   51.34
  10   2  -1 3051.86   51.39
 -10  -2   1 2973.68   51.29
  10  -2   0   90.94    2.65
  10   2   0   94.55    2.30
  10   2   0   89.22    2.71
 -10  -2   0   91.24    2.70
  10  -2   1  167.78    3.95
  10  -2   1  165.06    4.08
  10   2   1  161.50    3.50
  10   2   1  167.74    4.12
 -10  -2  -1  162.16    4.05
 -10  -2  -2   24.17    1.30
  10  -2   2   23.91    1.16
 -10  -2  -2   24.16    1.25
  10  -2   2   22.21    1.24
  10  -2   3  256.16    5.47
 -10  -2  -3  260.25    5.67
  10  -2   3  254.08    5.81
 -10  -2  -3  251.49    5.79
 -10  -2  -4  148.58    4.02
  10  -2   4  154.03    4.10
 -10  -2  -4  148.45    3.82
  10  -2   4  149.81    3.63
 -10  -2  -5   62.41    2.40
  10  -2   5   59.73    2.36
 -10  -2  -5   61.67    2.15
  10  -2   5   62.06    1.97
 -10  -2  -6  145.28    4.22
 -10  -2  -6  152.53    3.85
  10  -2   6  150.33    3.56
  10  -2   6  155.12    4.33
 -10  -2  -7   39.41    2.02
 -10  -2  -7   44.52    1.77
  10  -2   7   41.02    2.09
 -10  -2  -8   59.01    2.55
 -10  -2  -8   63.05    2.17
  10  -2   8   60.69    2.63
 -10  -2  -9   43.12    2.21
  10  -2   9   37.67    2.13
  10  -2  10    3.43    0.94
 -10  -2 -10    1.21    0.68
 -10  -2 -10    2.27    0.59
 -10  -2 -11   17.79    1.58
 -10   2 -11   19.39    1.63
 -10  -2 -11   18.56    1.12
  10  -2  11   20.09    1.73
  10  -2  12   -0.16    0.78
 -10  -2 -12   -0.46    0.82
 -10   2 -12   -0.15    0.82
 -10  -2 -12    0.20    0.43
 -10  -2 -13   17.31    1.02
  10  -2  13   17.42    1.77
  10  -2  14    2.40    1.07
 -10  -2 -14    1.31    0.46
 -10   4  19   -0.15    0.83
 -10   4  18    6.22    1.13
  10  -4 -18    7.60    1.04
 -10   4  17    2.61    0.99
  10  -4 -17    1.50    0.76
 -10   4  16    3.59    1.19
 -10   4  16    2.84    0.87
 -10  -4  16    2.97    1.05
 -10  -4  16    2.93    1.09
 -10  -4  16    2.71    1.10
 -10   4  15    0.97    0.67
 -10  -4  15    0.35    0.83
 -10  -4  15    1.46    0.86
 -10   4  14   11.86    1.20
 -10  -4  14    9.00    1.32
 -10  -4  14    9.80    1.34
 -10   4  13   18.53    1.34
 -10  -4  13   15.97    1.55
 -10  -4  13   16.97    1.63
 -10  -4  12   45.44    2.44
 -10   4  12   45.61    2.00
 -10  -4  12   41.45    2.38
 -10   4  11   72.60    2.47
  10  -4 -11   70.76    2.92
  10   4 -11   71.34    2.40
  10   4 -11   67.30    2.86
 -10  -4  11   67.72    3.00
  10   4 -10    2.15    0.68
  10  -4 -10    1.44    0.66
 -10   4  10    1.05    0.45
  10   4 -10    1.37    0.54
 -10  -4  10    1.58    0.65
 -10   4   9   79.66    2.39
  10   4  -9   76.80    2.54
 -10  -4   9   75.17    2.99
  10   4  -9   73.72    2.82
  10  -4  -9   78.51    2.91
  10  -4  -8   10.66    1.03
  10   4  -8    9.17    0.94
 -10  -4   8   10.42    0.88
  10   4  -8    9.75    0.88
 -10  -4   8   12.38    1.15
  10  -4  -7  203.74    5.01
  10   4  -7  196.95    4.93
 -10  -4   7  191.62    4.62
  10   4  -7  185.22    4.65
 -10  -4   7  189.25    5.00
  10  -4  -6    5.32    0.71
  10   4  -6    5.75    0.79
  10   4  -6    3.43    0.62
  10   4  -6    4.33    0.63
 -10  -4   6    4.98    0.77
 -10  -4   6    3.88    0.62
  10  -4  -5  115.86    3.29
 -10  -4   5  110.47    3.31
 -10  -4   5  107.68    3.13
  10   4  -5  114.10    3.26
  10   4  -5  110.65    3.28
 -10   4   5  112.53    2.46
  10  -4  -5  113.75    2.67
  10   4  -5  118.34    3.40
  10  -4  -4    3.60    0.38
  10   4  -4    3.36    0.59
  10   4  -4    2.80    0.55
 -10  -4   4    3.93    0.59
 -10  -4   4    2.93    0.55
  10   4  -4    4.32    0.65
  10   4  -3  126.23    3.51
 -10  -4   3  130.04    3.43
 -10  -4   3  135.26    3.58
  10   4  -3  127.98    3.51
  10   4  -2  325.22    6.98
 -10  -4   2  335.70    7.09
 -10   4   2  326.32    6.89
 -10  -4   2  328.65    6.78
 -10  -4   2  346.31    6.96
  10   4  -1   50.27    1.88
  10   4  -1   48.25    1.76
 -10  -4   1   51.04    1.99
 -10   4   1   47.56    1.81
 -10  -4   1   47.06    1.80
  10   4   0   13.29    0.88
 -10  -4   0   13.32    1.01
 -10  -4   0   13.42    0.95
 -10   4   0   13.84    0.95
 -10  -4  -1  284.58    6.20
 -10   4  -1  285.49    6.21
  10   4   1  289.74    5.96
  10   4   1  296.24    6.32
  10  -4   1  284.86    6.21
  10   4   2  485.34    9.58
 -10  -4  -2  474.13    9.50
  10  -4   2  482.15    9.51
 -10   4  -2  477.02    9.52
  10   4   3   67.14    2.39
  10  -4   3   66.25    2.14
  10  -4   3   65.95    1.56
 -10  -4  -3   68.23    2.41
 -10  -4  -3   66.99    2.36
 -10   4  -3   63.36    2.31
  10  -4   3   64.56    2.32
 -10   4  -4    9.50    0.92
 -10  -4  -4   10.05    0.93
  10  -4   4    9.57    0.76
  10   4   4   10.30    0.95
 -10  -4  -4    9.89    0.91
  10  -4   4   10.29    0.94
 -10  -4  -5   17.33    1.22
 -10   4  -5   17.39    1.23
  10  -4   5   15.78    0.94
 -10  -4  -5   15.72    1.14
  10  -4   5   15.31    1.19
  10   4   5   18.09    1.27
 -10  -4  -6    0.62    0.54
 -10   4  -6    0.42    0.43
  10  -4   6   -0.12    0.32
 -10  -4  -6    0.36    0.47
  10   4   6    1.08    0.58
  10  -4   6    0.21    0.57
 -10  -4  -7   37.38    1.93
 -10   4  -7   41.13    2.03
  10  -4   7   39.28    1.42
 -10  -4  -7   37.37    1.77
  10  -4   7   38.59    1.99
  10   4   7   33.93    1.88
 -10  -4  -8    3.08    0.69
 -10   4  -8    3.96    0.78
 -10  -4  -8    1.87    0.62
  10  -4   8    2.40    0.41
  10   4   8    1.89    0.71
  10  -4   8    2.11    0.69
 -10   4  -9   29.47    1.85
  10  -4   9   31.28    1.94
 -10  -4  -9   27.68    1.58
 -10  -4  -9   28.82    1.80
  10   4   9   30.23    1.91
 -10  -4 -10   27.60    1.80
 -10   4 -10   22.87    1.68
 -10  -4 -10   23.75    1.44
  10   4  10   20.89    1.69
  10  -4  10   23.84    1.78
 -10  -4 -11   64.61    2.94
 -10   4 -11   72.21    3.14
  10   4  11   74.89    3.24
 -10  -4 -11   73.96    2.62
  10  -4  11   74.54    3.23
 -10  -4 -12   23.19    1.42
  10   4  12   21.12    1.82
  10  -4  12   19.72    1.77
  10   4  13   10.43    1.43
  10  -4  13    9.53    1.46
 -10  -4 -13   10.17    0.99
  10   4  14   13.43    1.66
  10  -4  14    9.54    1.48
 -10  -4 -14   10.66    0.99
 -10   6  18    0.75    0.76
 -10   6  17    1.06    0.69
 -10   6  16    4.61    1.21
 -10  -6  16    2.52    1.01
 -10   6  16    2.86    0.78
 -10   6  15    8.71    1.35
 -10   6  15    9.45    1.05
 -10   6  14    4.19    0.79
 -10   6  13    3.95    0.71
 -10   6  12   54.40    2.01
 -10  -6  11    1.79    0.78
 -10   6  11    2.76    0.55
 -10  -6  10  122.19    3.44
 -10   6  10  121.86    3.06
  10   6 -10  122.07    3.95
  10  -6 -10  123.59    3.96
  10   6  -9   33.62    1.83
 -10  -6   9   33.75    2.00
 -10  -6   9   35.41    1.65
  10  -6  -9   36.96    1.93
  10  -6  -8  151.05    4.20
 -10  -6   8  151.22    4.44
 -10  -6   8  138.91    3.83
  10   6  -8  142.28    4.10
  10  -6  -7    6.58    0.85
  10   6  -7    7.72    0.85
 -10  -6   7    7.54    0.82
 -10  -6   7    7.49    0.95
  10  -6  -6    2.72    0.58
  10   6  -6    3.30    0.60
 -10  -6   6    2.90    0.62
 -10  -6   6    3.87    0.80
  10   6  -6    3.54    0.74
  10   6  -5   64.05    2.26
  10  -6  -5   63.78    2.27
 -10  -6   5   65.12    2.53
 -10  -6   5   64.12    2.37
  10   6  -5   66.42    2.53
 -10  -6   4   52.27    2.13
 -10  -6   4   47.64    2.04
  10   6  -4   46.89    2.11
  10  -6  -4   47.77    1.26
 -10  -6   3  194.95    4.68
 -10  -6   3  201.08    4.99
 -10  -6   3  205.98    4.95
 -10   6   3  199.22    4.67
  10   6  -3  198.31    5.03
  10   6  -2   61.04    2.32
  10   6  -2   61.25    2.27
 -10  -6   2   57.05    2.02
 -10  -6   2   61.84    2.34
 -10   6   2   58.60    2.03
  10   6  -1   39.70    1.80
  10   6  -1   36.07    1.70
 -10  -6   1   36.96    1.79
 -10   6   1   40.49    1.25
 -10  -6   1   37.84    1.60
 -10   6   1   40.29    1.61
  10   6   0  154.15    4.04
 -10  -6   0  152.66    3.76
 -10   6   0  148.65    3.15
  10   6   0  151.11    3.93
 -10   6   0  139.67    3.68
 -10  -6   0  138.90    4.05
  10  -6   1   16.96    0.66
  10   6   1   15.08    1.09
 -10  -6  -1   15.44    1.03
 -10   6  -1   17.66    1.08
  10   6   2   51.68    1.99
  10  -6   2   49.64    1.91
 -10  -6  -2   46.57    1.87
 -10   6  -2   45.51    1.85
  10   6   3   51.07    2.09
 -10   6  -3   53.53    2.07
 -10  -6  -3   54.75    2.08
 -10  -6  -3   56.32    2.33
  10  -6   3   55.33    2.08
 -10  -6  -4  279.17    6.31
 -10   6  -4  286.96    6.36
  10  -6   4  276.89    5.49
 -10  -6  -4  267.27    6.52
  10   6   4  279.86    6.42
  10  -6   4  283.08    6.32
 -10  -6  -5   33.73    1.70
  10  -6   5   29.86    1.37
  10  -6   5   30.53    1.27
 -10   6  -5   29.05    1.60
 -10  -6  -5   29.56    1.71
  10   6   5   30.64    1.68
  10  -6   5   29.88    1.61
 -10  -6  -6   54.10    2.26
 -10   6  -6   53.88    2.26
  10  -6   6   52.16    1.85
  10  -6   6   51.76    1.83
 -10  -6  -6   48.56    2.25
  10   6   6   55.36    2.34
  10  -6   6   49.83    2.21
 -10  -6  -7   71.63    2.74
 -10   6  -7   70.67    2.75
  10  -6   7   73.10    2.38
  10  -6   7   73.79    2.16
  10  -6   7   73.38    2.82
 -10  -6  -7   74.92    2.82
  10   6   7   68.08    2.77
 -10  -6  -8   46.86    2.19
 -10   6  -8   42.47    2.16
  10  -6   8   39.25    1.43
 -10  -6  -8   42.86    2.12
  10   6   8   49.41    2.34
  10  -6   8   38.47    2.11
 -10  -6  -9    1.25    0.75
 -10   6  -9    1.91    0.76
  10  -6   9    1.72    0.37
 -10  -6  -9    2.74    0.77
  10   6   9    2.30    0.83
  10  -6   9    2.25    0.85
 -10  -6 -10  122.54    4.05
 -10   6 -10  117.08    4.04
 -10  -6 -10  120.84    3.84
  10  -6  10  121.73    4.17
  10   6  10  120.49    4.18
 -10  -6 -11    5.54    1.04
 -10  -6 -11    4.81    0.88
  10   6  11    5.10    0.98
  10  -6  11    4.11    1.01
 -10  -6 -12   32.49    1.87
  10  -6  12   30.70    2.17
  10   6  12   30.49    2.15
  10  -6  13    0.69    0.98
 -10  -6 -13   -0.22    0.64
  10   6  13    1.22    0.89
 -10  -6 -14   11.19    1.19
 -10   8  16    1.91    1.09
 -10   8  15    6.21    1.23
 -10  -8  15    7.99    1.32
 -10   8  15    7.44    0.85
 -10   8  14    6.15    1.23
 -10  -8  14    5.27    1.29
 -10   8  14    4.30    0.68
 -10   8  13    9.84    0.77
 -10  -8  13    9.47    1.43
 -10  -8  12   -0.18    0.89
 -10  -8  12   -0.18    0.95
 -10  -8  12    0.68    0.82
 -10  -8  11   15.29    1.57
 -10  -8  11   17.45    1.21
 -10  -8  11   15.13    1.65
 -10  -8  10   34.52    2.15
 -10  -8  10   34.78    1.70
 -10  -8  10   34.48    2.20
  10   8  -9    5.45    0.88
  10  -8  -9    7.46    0.97
 -10  -8   9    7.16    1.12
 -10  -8   9    6.19    0.85
 -10  -8   9    6.49    1.05
 -10  -8   8    2.88    0.81
  10   8  -8    3.34    0.70
  10  -8  -8    2.29    0.62
 -10  -8   8    2.41    0.72
 -10  -8   8    3.71    0.79
 -10  -8   7   97.32    3.50
 -10  -8   7   93.45    3.12
  10   8  -7   96.23    3.05
  10  -8  -7   97.58    3.07
 -10  -8   6    5.55    0.94
  10  -8  -6    5.61    0.74
  10   8  -6    5.85    0.76
 -10  -8   6    4.57    0.77
  10   8  -6    7.64    1.06
 -10   8   5   14.60    0.54
  10   8  -5   13.91    1.27
 -10  -8   5   15.82    1.29
 -10  -8   5   14.40    1.18
  10  -8  -5   14.80    1.06
  10   8  -5   14.47    1.04
  10   8  -5   15.05    1.26
  10  -8  -4   80.20    2.49
 -10  -8   4   80.48    2.88
  10   8  -4   75.09    2.42
  10   8  -4   82.00    3.05
  10   8  -4   75.09    2.84
  10   8  -3   23.12    1.47
 -10   8   3   20.18    1.15
 -10  -8   3   22.95    1.48
 -10  -8   3   20.82    1.18
  10   8  -2  146.27    4.30
 -10  -8   2  144.09    3.69
  10   8  -2  146.71    4.15
  10   8  -2  146.93    4.26
 -10  -8   2  151.48    4.31
 -10   8   2  150.44    3.67
  10   8  -1    0.76    0.59
 -10   8   1    0.60    0.44
  10   8  -1    0.29    0.47
  10   8  -1    0.21    0.61
 -10  -8   1    0.11    0.59
 -10  -8   1   -0.07    0.42
 -10   8   1    0.57    0.37
  10   8   0  504.32   10.45
 -10   8   0  503.15    9.46
  10   8   0  483.09   10.33
 -10  -8   0  502.77    9.72
 -10  -8   0  504.31   10.57
 -10   8   0  508.42    9.72
  10  -8   1   96.62    2.12
  10   8   1   93.84    3.22
  10   8   1   96.16    3.19
 -10  -8  -1   97.09    3.38
 -10   8  -1   95.24    2.77
 -10  -8  -1   93.40    2.77
 -10  -8  -2   49.55    1.89
 -10   8  -2   44.87    1.83
  10   8   2   47.96    2.14
  10  -8   2   47.80    1.87
  10   8   2   49.12    1.96
  10  -8   2   48.45    1.48
 -10  -8  -3   91.98    2.82
 -10   8  -3   92.55    2.81
  10  -8   3   89.12    2.43
  10   8   3   95.03    2.94
 -10  -8  -4  249.75    5.72
 -10   8  -4  241.17    5.68
  10  -8   4  235.16    5.63
  10   8   4  253.06    5.84
  10  -8   4  241.76    5.32
 -10   8  -5   10.78    1.01
 -10  -8  -5   10.02    0.97
  10   8   5   11.18    1.08
  10  -8   5   10.57    1.02
 -10  -8  -6    4.29    0.79
 -10   8  -6    5.79    0.89
  10  -8   6    3.70    0.63
  10   8   6    4.95    0.85
  10  -8   6    2.89    0.73
 -10  -8  -7  183.39    4.93
 -10   8  -7  181.47    4.96
  10  -8   7  184.09    4.34
  10   8   7  195.19    5.19
  10  -8   7  184.18    4.55
  10  -8   7  183.55    4.98
 -10  -8  -8   47.88    2.26
 -10   8  -8   47.40    2.28
  10  -8   8   46.52    1.69
  10  -8   8   49.29    2.04
  10   8   8   51.52    2.40
  10  -8   8   45.13    2.23
 -10  -8  -9    4.80    0.99
 -10   8  -9    4.54    0.91
 -10  -8  -9    5.66    1.06
  10  -8   9    6.39    0.59
  10  -8   9    6.62    0.89
  10   8   9    4.58    0.98
  10  -8   9    5.45    1.05
  10  -8  10   12.12    1.24
 -10  -8 -10   13.29    1.34
  10  -8  10   14.78    0.66
 -10  -8 -10   14.40    1.45
  10   8  10   12.81    1.40
  10  -8  10   13.98    1.46
 -10  -8 -11    7.89    1.18
  10  -8  11    7.78    1.09
  10  -8  11    5.99    1.14
  10   8  11    5.38    1.11
  10  -8  12    8.00    1.16
 -10  -8 -12    9.22    1.22
  10   8  12    8.65    1.38
  10  -8  12    6.24    1.24
  10  -8  13    6.64    1.16
 -10  -8 -13    8.74    1.16
  10   8  13    6.21    1.32
  10  -8  13    5.77    1.34
 -10  10  15    7.86    1.31
 -10 -10  15    6.49    1.21
 -10  10  14    7.36    1.19
 -10 -10  14    6.26    1.05
 -10  10  13    0.28    0.76
 -10 -10  13    0.91    0.82
 -10 -10  13    1.88    1.04
 -10  10  12    0.13    0.69
 -10 -10  12    0.36    0.61
 -10 -10  12    0.54    0.83
 -10 -10  12    0.38    0.97
 -10 -10  11   13.23    1.64
 -10 -10  11   16.75    1.66
 -10 -10  11   15.14    1.22
 -10 -10  11   13.53    1.66
 -10 -10  10    4.67    1.08
 -10 -10  10    3.87    0.77
 -10 -10  10    5.44    1.10
 -10 -10  10    3.98    1.10
 -10 -10   9    9.47    1.32
 -10 -10   9    9.82    1.09
 -10 -10   9   11.63    1.37
 -10 -10   8   15.29    1.49
 -10 -10   8   18.00    1.40
  10 -10  -7   29.42    1.57
 -10 -10   7   32.41    1.99
 -10 -10   7   34.26    1.91
  10  10  -7   29.87    1.54
 -10  10   6    7.62    0.52
 -10 -10   6    9.87    1.17
  10  10  -6    6.91    0.79
  10 -10  -6    8.07    0.83
 -10 -10   6    7.68    1.07
  10 -10  -5   18.93    1.15
  10  10  -5   18.19    1.12
 -10 -10   5   18.45    1.15
 -10 -10   5   19.58    1.51
 -10  10   5   19.72    0.73
  10 -10  -4   12.35    0.92
  10  10  -4   12.42    0.94
 -10 -10   4   10.95    1.18
 -10  10   4   13.59    0.97
 -10 -10   4   11.74    0.94
  10  10  -4   14.11    1.30
  10 -10  -3  212.37    4.78
  10  10  -3  216.92    4.76
 -10 -10   3  212.15    5.69
 -10  10   3  214.88    4.75
 -10 -10   3  210.66    4.77
  10  10  -3  198.57    5.48
 -10 -10   2    4.35    0.61
  10  10  -2    3.58    0.79
  10  10  -2    3.85    0.88
 -10  10   2    4.09    0.67
 -10 -10   2    4.34    0.94
 -10  10   2    2.39    0.52
  10  10  -1  119.44    3.69
 -10 -10   1  117.81    3.08
  10  10  -1  117.17    3.94
 -10  10   1  116.38    3.27
 -10  10   1  116.05    3.04
  10  10   0   42.72    2.02
 -10  10   0   39.87    1.74
  10  10   0   41.60    2.21
 -10 -10   0   43.67    1.65
 -10  10   0   41.05    1.60
 -10  10  -1  116.25    3.07
  10  10   1  113.68    3.59
  10  10   1  112.70    3.82
 -10 -10  -1  116.19    3.11
 -10 -10  -2   79.15    2.42
  10 -10   2   71.81    1.98
  10  10   2   72.45    2.96
 -10  10  -2   75.70    2.38
  10 -10   3  108.73    2.89
 -10 -10  -3  120.98    3.25
 -10  10  -3  118.79    3.24
  10  10   3  110.50    3.81
  10 -10   4   30.75    1.42
 -10 -10  -4   32.86    1.58
 -10  10  -4   30.16    1.55
  10  10   4   31.91    1.65
  10 -10   4   29.79    1.53
  10 -10   5    5.77    0.79
 -10 -10  -5    4.55    0.76
 -10  10  -5    4.57    0.82
  10 -10   5    4.48    0.77
  10  10   5    5.16    0.85
  10  10   6    3.34    0.77
 -10 -10  -6    3.37    0.72
 -10  10  -6    1.55    0.64
  10 -10   6    1.67    0.68
  10 -10   6    2.46    0.66
 -10 -10  -7   33.89    1.78
 -10  10  -7   30.63    1.73
  10 -10   7   32.86    1.80
  10 -10   7   32.53    1.76
  10  10   7   34.42    1.93
  10 -10   8    0.70    0.68
 -10 -10  -8    1.34    0.64
  10 -10   8    0.51    0.50
  10  10   8    0.63    0.68
  10 -10   8    0.96    0.64
  10 -10   8   -0.70    0.80
  10 -10   9    9.50    0.83
  10 -10   9   10.18    1.21
  10 -10   9    9.52    1.06
  10  10   9    9.14    1.23
  10 -10   9   10.05    1.19
  10 -10  10    2.98    0.87
  10 -10  10    5.23    0.94
  10 -10  10    4.18    1.02
  10  10  10    3.99    0.99
  10 -10  11    9.02    1.30
  10 -10  11   10.51    1.21
  10 -10  11    8.25    1.27
  10  10  11    8.44    1.28
  10 -10  12    1.77    1.00
  10  10  12    3.51    1.07
  10 -10  12    3.23    1.09
  10  10  13    6.57    1.23
  10 -10  13    6.21    1.37
 -10  12  15    0.74    0.91
 -10  12  14    0.28    0.85
 -10  12  13   -0.39    0.74
 -10  12  12    0.36    0.68
 -10 -12  12   -0.23    0.66
 -10  12  11   -0.11    0.66
 -10 -12  11    0.32    0.65
 -10 -12  11    0.53    0.84
 -10 -12  10    2.11    1.03
 -10  12  10    2.72    0.75
 -10 -12  10    1.51    0.81
 -10 -12  10    0.55    0.97
 -10 -12   9   11.09    1.43
 -10 -12   9   12.60    1.29
 -10 -12   9    9.43    1.45
 -10 -12   8   16.00    1.66
 -10  12   8   19.20    1.01
 -10 -12   8   21.46    1.83
 -10 -12   8   17.54    1.50
 -10  12   7    5.36    0.57
 -10 -12   7    6.41    1.18
 -10 -12   7    6.98    1.11
 -10  12   6    1.65    0.39
 -10 -12   6    1.19    0.81
 -10  12   6    1.99    0.56
 -10 -12   6    2.29    0.63
  10  12  -6    1.09    0.80
  10 -12  -5   12.43    0.90
  10  12  -5   12.61    0.90
 -10  12   5   13.56    0.92
 -10 -12   5   12.26    0.94
 -10  12   5   15.18    0.72
  10  12  -5   11.79    1.39
  10  12  -4   29.38    1.25
 -10 -12   4   28.11    1.91
  10  12  -4   26.47    1.95
 -10 -12   4   29.06    1.32
 -10  12   4   29.64    1.28
  10 -12  -4   30.95    1.33
  10 -12  -3   18.13    0.97
  10  12  -3   18.28    0.95
 -10 -12   3   18.71    1.02
 -10 -12   3   20.15    1.67
 -10  12   3   21.74    1.45
  10  12  -3   16.02    1.55
 -10  12   3   19.13    0.99
  10  12  -2   41.01    2.37
 -10  12   2   47.07    1.54
 -10  12   2   43.86    2.01
  10 -12  -2   45.31    1.55
  10  12  -2   42.62    1.49
  10  12  -2   42.39    2.38
  10  12  -2   39.74    2.12
 -10 -12   2   45.81    1.58
  10  12  -1    0.87    0.73
  10  12  -1    0.71    0.60
  10  12  -1    0.70    0.34
  10  12  -1    0.75    0.75
 -10 -12   1    0.64    0.37
 -10  12   1   -0.20    0.60
 -10  12   1    0.53    0.32
  10 -12  -1    0.87    0.39
  10  12   0  122.41    4.22
  10  12   0  121.06    3.85
 -10 -12   0  126.43    3.05
 -10  12   0  122.37    2.96
 -10  12   0  120.21    3.63
  10  12   0  126.01    4.32
  10 -12   0  121.29    2.78
 -10 -12  -1    3.53    0.55
 -10  12  -1    2.40    0.46
  10  12   1    3.33    0.90
  10  12   1    1.81    0.74
  10  12   1    0.90    0.74
 -10 -12  -2   19.06    1.06
  10  12   2   18.80    1.61
 -10  12  -2   20.74    1.08
  10  12   2   20.16    1.42
  10  12   2   16.65    1.58
 -10 -12  -3    9.30    0.82
  10  12   3    9.35    1.23
  10 -12   3    6.79    0.70
  10  12   3    8.66    1.22
  10  12   3    7.09    0.96
 -10  12  -3    8.77    0.77
  10 -12   4   27.46    1.35
 -10 -12  -4   28.89    1.43
 -10  12  -4   29.12    1.39
  10  12   4   26.90    1.97
  10  12   4   27.92    1.93
  10 -12   5   57.03    2.13
 -10 -12  -5   56.39    2.13
 -10  12  -5   53.35    2.07
  10  12   5   53.80    2.21
  10 -12   5   57.38    2.13
 -10 -12  -6   13.18    1.10
  10 -12   6   12.22    1.10
  10  12   6   14.16    1.20
  10 -12   6   11.50    1.07
  10 -12   7    0.11    0.66
  10 -12   7    0.10    0.66
  10  12   7    0.22    0.66
  10  12   8   26.65    1.74
  10 -12   8   24.03    1.62
  10 -12   8   23.60    1.65
  10 -12   9   19.66    1.56
  10  12   9   17.82    1.56
  10 -12   9   20.93    1.62
  10 -12  10   -0.72    0.91
  10  12  10   -0.55    0.82
  10  12  11    0.89    0.86
  10 -12  11    0.46    0.83
  10  12  12   28.95    2.14
 -10  14  10   -0.17    0.60
 -10  14   9    4.96    0.76
 -10 -14   9    4.49    1.08
 -10  14   8   14.41    0.92
 -10  14   8   15.24    1.04
 -10  14   8   12.73    1.01
 -10 -14   8   14.97    1.54
 -10  14   7    1.98    0.49
 -10  14   7    2.01    0.52
 -10  14   7    2.83    0.55
 -10  14   6   12.95    0.77
 -10  14   6   10.38    0.72
 -10 -14   6   11.94    1.42
 -10  14   6   10.23    0.77
 -10  14   5    1.01    0.34
 -10 -14   5    2.30    0.91
 -10  14   4    1.25    0.32
 -10  14   4    1.55    0.33
 -10 -14   4    1.10    0.90
 -10  14   4    0.37    0.74
 -10  14   3    3.02    0.28
 -10  14   3    3.79    0.91
 -10  14   2    9.80    1.20
  10  14  -1    3.70    0.86
 -10  14   1    4.66    0.94
  10  14   0    4.27    0.35
  10  14   0    5.94    0.95
 -10  14   0    4.82    0.92
  10 -14   1   24.84    1.07
  10  14   1   25.28    0.90
  10  14   1   27.22    1.76
  10  14   2   13.10    1.26
  10 -14   2   11.77    0.91
  10  14   3   17.99    1.45
  10 -14   3   22.13    1.30
  10  14   4    0.69    0.62
  10  14   5    5.98    0.98
  10  14   6   32.41    1.88
  10  14   7    0.20    0.63
  10  14   8    1.42    0.70
 -10  16   3    0.86    0.79
 -10  16   2    3.24    0.93
 -10  16   1    9.91    1.26
  10  16   2    0.73    0.67
  10  16   3    5.02    0.96
 -11   1  18    0.34    0.84
 -11  -1  17    4.37    1.14
 -11   1  17    5.94    1.20
  11  -1 -17    4.04    0.86
  11   1 -17    5.23    0.79
 -11  -1  16    1.33    0.91
 -11   1  16    1.22    0.80
  11  -1 -16    1.29    0.69
  11   1 -16    1.18    0.61
 -11  -1  15   17.29    1.64
 -11   1  15   16.19    1.52
  11  -1 -15   14.42    1.25
  11   1 -15   14.11    1.14
 -11  -1  14    8.30    1.22
 -11   1  14    7.39    1.10
  11  -1 -14    6.95    0.89
 -11  -1  14    7.11    1.16
  11   1 -14    7.73    0.89
 -11  -1  13   18.06    1.55
 -11   1  13   16.05    1.42
  11  -1 -13   18.00    1.28
  11   1 -13   16.46    1.20
 -11  -1  13   12.64    1.40
  11  -1 -12    0.99    0.79
  11  -1 -12    0.89    0.56
 -11  -1  12    0.26    0.61
 -11   1  12    1.28    0.68
  11   1 -12    1.11    0.51
 -11  -1  12    0.27    0.66
 -11  -1  11   93.39    3.34
 -11   1  11   93.18    3.18
  11  -1 -11   89.51    3.03
  11   1 -11   95.65    3.01
 -11  -1  11   94.58    3.38
  11  -1 -11   82.86    3.31
 -11  -1  10    1.00    0.58
  11  -1 -10    0.57    0.51
 -11  -1  10    0.78    0.60
  11   1 -10    1.17    0.56
 -11   1  10    0.39    0.54
  11  -1 -10    0.87    0.64
  11  -1  -9   33.05    1.84
 -11  -1   9   32.21    1.73
 -11   1   9   31.39    1.62
  11  -1  -9   32.78    1.69
  11   1  -9   34.55    1.66
 -11  -1   9   34.15    1.79
 -11   1   9   35.68    1.71
  11  -1  -8  135.44    3.83
 -11  -1   8  143.07    3.96
  11   1  -8  136.59    3.78
 -11   1   8  140.72    3.73
  11  -1  -8  132.76    4.03
 -11   1   8  136.18    3.70
 -11  -1   8  146.28    3.95
  11  -1  -7  100.61    3.24
  11  -1  -7   95.14    3.01
 -11  -1   7   97.81    3.00
  11   1  -7   96.81    3.00
 -11   1   7   97.30    2.79
  11  -1  -6    6.25    0.80
  11   1  -6    6.29    0.74
  11  -1  -6    6.48    0.78
  11   1  -6    8.28    0.83
 -11   1   6    6.61    0.63
  11  -1  -6    7.62    0.75
 -11  -1   6    8.39    0.79
 -11   1   5    2.00    0.39
 -11  -1   5    2.05    0.46
  11   1  -5    1.53    0.49
  11  -1  -5    2.61    0.47
 -11   1   4  387.24    7.12
 -11  -1   4  374.47    7.43
  11   1  -4  376.59    7.68
  11  -1  -4  368.07    7.46
  11   1  -4  374.53    7.48
  11   1  -3    4.03    0.52
 -11  -1   3    4.12    0.48
 -11  -1   3    3.70    0.62
  11  -1  -3    3.28    0.56
  11  -1  -3    3.69    0.41
  11   1  -2   33.29    1.30
 -11  -1   2   31.41    1.48
  11   1  -2   33.77    1.56
 -11  -1   2   32.04    1.14
 -11  -1   2   30.33    1.48
  11  -1  -2   32.54    1.12
  11  -1  -2   33.37    1.51
  11   1  -1   20.27    0.98
  11  -1  -1   21.29    1.20
  11   1  -1   21.37    1.23
  11  -1  -1   20.35    0.84
 -11  -1   1   19.85    1.15
  11   1   0  151.99    3.27
  11  -1   0  161.39    3.99
  11   1   0  161.06    4.03
 -11  -1   0  165.71    4.08
 -11  -1  -1   30.55    1.40
  11  -1   1   28.67    1.37
  11   1   1   29.59    0.99
  11   1   1   28.16    1.39
  11  -1   1   28.62    1.46
 -11  -1  -1   29.37    1.47
 -11  -1  -2    9.98    0.81
  11  -1   2   10.19    0.90
  11  -1   2   11.50    0.86
  11   1   2   10.85    0.87
 -11  -1  -2   11.77    0.96
  11  -1   3  267.59    6.13
 -11  -1  -3  270.14    5.82
  11  -1   3  261.52    5.75
  11   1   3  262.64    5.84
 -11  -1  -3  265.50    6.11
  11  -1   4   94.47    3.08
 -11  -1  -4   87.49    2.68
  11  -1   4   92.20    2.68
 -11  -1  -4   97.12    3.07
 -11  -1  -5  214.72    5.43
 -11  -1  -5  209.23    4.97
  11  -1   5  223.69    4.93
  11  -1   5  223.53    5.51
 -11  -1  -6  119.62    3.76
 -11  -1  -6  128.37    3.34
  11  -1   6  118.20    3.78
 -11  -1  -7  166.38    4.70
 -11  -1  -7  167.28    4.08
  11  -1   7  158.62    4.67
  11  -1   8   39.04    2.15
 -11  -1  -8   41.79    2.13
 -11  -1  -8   39.71    1.63
 -11  -1  -9  126.96    4.14
 -11  -1  -9  124.41    3.30
  11  -1   9  126.41    4.23
 -11  -1 -10  121.55    4.16
 -11  -1 -10  124.41    3.24
  11  -1  10  121.99    4.27
 -11  -1 -11   56.40    2.75
 -11  -1 -11   56.51    1.93
  11  -1  11   60.23    2.94
  11  -1  12    3.20    1.07
 -11  -1 -12    3.05    0.56
  11  -1  13   89.34    3.86
 -11   3  19    1.11    0.94
 -11   3  18    4.26    1.03
  11  -3 -18    4.77    0.95
 -11   3  17    0.29    0.70
  11  -3 -17    0.56    0.69
 -11  -3  16    5.25    1.24
 -11  -3  16    3.23    1.05
  11  -3 -16    7.07    1.00
 -11   3  16    6.27    1.12
  11  -3 -15    0.23    0.66
 -11  -3  15   -0.17    0.84
 -11   3  15    0.90    0.73
  11   3 -15    0.08    0.51
 -11  -3  15   -0.53    0.86
 -11  -3  14   37.38    2.32
  11  -3 -14   34.32    1.92
 -11   3  14   38.47    2.06
  11   3 -14   38.82    1.71
 -11  -3  14   32.77    2.28
 -11  -3  13    3.94    0.96
 -11   3  13    3.74    0.78
  11   3 -13    3.29    0.65
 -11  -3  13    4.21    0.99
 -11  -3  12   14.17    1.43
  11  -3 -12   13.72    1.41
 -11   3  12   17.75    1.27
  11   3 -12   18.68    1.22
 -11  -3  12   16.28    1.52
  11   3 -12   13.54    1.38
  11   3 -11    3.56    0.80
  11  -3 -11    1.59    0.73
 -11  -3  11    1.46    0.68
 -11   3  11    1.38    0.58
  11   3 -11    1.57    0.57
 -11  -3  11    2.16    0.77
 -11  -3  10   21.82    1.57
 -11   3  10   25.25    1.38
  11   3 -10   22.50    1.34
 -11  -3  10   20.56    1.59
  11  -3 -10   23.80    1.64
  11   3 -10   23.72    1.67
  11  -3  -9   26.37    1.65
  11   3  -9   27.99    1.70
 -11   3   9   29.34    1.42
 -11  -3   9   28.38    1.73
  11   3  -9   26.45    1.46
 -11  -3   9   29.13    1.74
  11  -3  -8   17.45    1.31
  11   3  -8   15.78    1.24
  11   3  -8   15.61    1.14
 -11  -3   8   16.46    1.28
 -11   3   7   62.77    1.99
 -11  -3   7   66.75    2.30
  11   3  -7   63.50    2.33
  11  -3  -7   66.39    2.53
  11   3  -7   61.58    2.45
 -11  -3   7   67.12    2.50
  11   3  -6   13.44    1.06
 -11  -3   6   11.70    0.99
 -11  -3   6   10.93    0.93
  11   3  -6   11.58    1.00
  11   3  -6    9.96    0.90
  11  -3  -6   12.10    1.02
 -11   3   6   10.04    0.67
  11  -3  -5   19.69    0.99
  11   3  -5   20.28    1.28
 -11  -3   5   20.78    1.24
 -11  -3   5   18.33    1.15
  11   3  -5   20.01    1.25
  11   3  -5   20.48    1.24
 -11   3   5   20.35    0.84
 -11   3   4    4.92    0.34
 -11  -3   4    3.77    0.59
  11  -3  -4    4.88    0.49
 -11  -3   4    4.50    0.65
  11   3  -4    5.64    0.69
 -11  -3   4    4.95    0.61
  11   3  -4    4.93    0.66
 -11  -3   3  105.61    3.06
  11   3  -3  103.13    3.03
 -11  -3   3   99.05    2.80
  11   3  -3  103.79    2.98
  11   3  -2    0.64    0.38
 -11  -3   2    1.42    0.34
  11   3  -2    0.93    0.40
 -11  -3   2    0.97    0.49
 -11   3   2    1.48    0.46
 -11  -3   2    0.71    0.41
  11  -3  -1   12.58    0.50
  11   3  -1   13.60    0.93
  11   3  -1   14.20    0.87
 -11  -3   1   12.86    0.95
 -11  -3   1   12.44    0.97
 -11   3   1   11.76    0.94
  11   3  -1   12.42    0.97
  11  -3   0  223.45    5.12
  11   3   0  221.01    4.74
  11   3   0  211.25    5.22
 -11  -3   0  226.04    5.17
 -11   3   0  221.08    5.15
  11  -3   1    6.82    0.71
  11   3   1    7.31    0.59
  11  -3   1    7.47    0.79
  11   3   1    6.96    0.77
 -11  -3  -1    7.27    0.75
 -11   3  -1    6.35    0.72
  11  -3   2   73.41    2.36
 -11  -3  -2   79.23    2.61
  11   3   2   74.18    2.56
  11  -3   2   78.67    2.61
 -11  -3  -2   76.35    2.57
 -11   3  -2   74.84    2.54
 -11   3  -3    0.81    0.48
 -11  -3  -3    0.45    0.40
  11   3   3    0.28    0.42
  11  -3   3    0.70    0.38
  11  -3   3    0.41    0.15
  11  -3   3    0.81    0.47
 -11  -3  -3    0.26    0.40
 -11  -3  -4   43.00    1.93
  11  -3   4   38.42    1.58
 -11  -3  -4   39.96    1.76
  11   3   4   40.97    1.92
  11  -3   4   35.34    1.81
 -11   3  -4   38.89    1.87
 -11  -3  -5   35.96    1.82
  11  -3   5   34.18    1.48
 -11  -3  -5   37.77    1.73
  11  -3   5   35.37    1.82
 -11   3  -5   32.78    1.75
  11   3   5   37.76    1.87
 -11  -3  -6   38.46    1.93
 -11   3  -6   37.86    1.92
 -11  -3  -6   39.03    1.76
  11  -3   6   36.26    1.49
  11   3   6   38.59    2.01
  11  -3   6   36.62    1.90
 -11  -3  -7   13.16    1.22
 -11   3  -7   12.57    1.21
 -11  -3  -7   13.10    1.06
  11  -3   7   13.61    0.87
  11   3   7   10.94    1.22
  11  -3   7   11.96    1.23
 -11  -3  -8   50.72    2.35
 -11   3  -8   44.96    2.28
 -11  -3  -8   48.59    2.00
  11   3   8   44.08    2.29
  11  -3   8   45.97    2.32
 -11  -3  -9   55.01    2.57
 -11   3  -9   59.09    2.68
 -11  -3  -9   62.67    2.30
  11   3   9   55.79    2.69
  11  -3   9   51.80    2.64
 -11  -3 -10   43.06    2.30
 -11   3 -10   39.04    2.26
 -11  -3 -10   44.33    1.90
  11   3  10   43.37    2.43
  11  -3  10   40.06    2.33
 -11  -3 -11    1.92    0.81
 -11   3 -11    1.79    0.81
 -11  -3 -11    2.15    0.65
  11   3  11    3.02    0.98
 -11  -3 -12   40.20    1.77
  11   3  12   37.97    2.45
  11  -3  12   44.02    2.57
  11   3  13   14.47    1.68
  11  -3  13   10.85    1.52
 -11  -3 -13   13.60    1.05
 -11  -3 -14   10.27    0.88
  11  -5 -18   -0.13    0.74
 -11   5  18   -0.40    0.71
 -11   5  17    1.50    0.73
 -11   5  16    0.71    0.72
 -11  -5  15   -0.38    0.91
 -11  -5  15   -0.18    0.82
 -11   5  15   -0.44    0.64
 -11  -5  14    3.63    1.07
 -11   5  14    4.95    0.87
 -11  -5  14    2.89    1.00
 -11   5  13   11.92    1.06
 -11  -5  13    7.66    1.24
 -11  -5  13    9.04    1.38
 -11   5  12   14.57    1.07
 -11  -5  12   17.30    1.61
  11   5 -11   19.77    1.57
 -11   5  11   18.82    1.16
  11  -5 -11   19.20    1.55
 -11  -5  11   17.84    1.59
 -11  -5  10   -0.42    0.67
  11   5 -10    0.73    0.64
  11  -5 -10    0.24    0.58
 -11  -5   9    0.13    0.64
 -11  -5   9    0.17    0.44
  11   5  -9    0.91    0.64
  11  -5  -9   -0.11    0.53
 -11  -5   8    4.65    0.93
  11  -5  -8    4.14    0.76
  11   5  -8    5.38    0.85
 -11  -5   8    4.83    0.70
 -11  -5   8    3.20    0.78
 -11  -5   7    4.21    0.79
  11  -5  -7    4.09    0.74
  11   5  -7    3.26    0.65
 -11  -5   7    3.77    0.66
 -11  -5   7    5.34    0.86
  11  -5  -6  294.22    6.65
  11   5  -6  290.70    6.62
 -11  -5   6  291.74    6.82
 -11  -5   6  296.54    6.53
 -11   5   6  294.16    5.58
  11   5  -6  283.00    6.75
  11   5  -6  295.23    6.85
  11  -5  -5   44.69    1.41
 -11  -5   5   43.53    1.99
 -11  -5   5   45.66    1.94
  11   5  -5   50.29    2.14
  11   5  -5   45.38    2.05
  11  -5  -4   14.05    0.71
 -11  -5   4   13.36    1.05
  11   5  -4   15.17    1.13
 -11   5   3   46.08    1.87
 -11  -5   3   45.27    1.95
 -11  -5   3   44.83    1.87
 -11  -5   3   47.46    1.88
  11   5  -3   43.76    1.93
  11   5  -2  237.56    5.62
 -11  -5   2  243.06    5.48
 -11  -5   2  239.75    5.72
 -11   5   2  242.16    5.45
  11   5  -1  257.54    5.91
  11   5  -1  253.75    5.75
 -11  -5   1  266.09    6.10
 -11   5   1  262.18    4.78
 -11  -5   1  254.11    5.75
 -11   5   1  249.30    5.72
  11   5   0  444.86    8.99
  11   5   0  436.27    8.79
 -11  -5   0  440.92    9.18
 -11  -5   0  450.27    8.92
 -11   5   0  427.92    8.83
  11   5   1  693.21   13.18
  11   5   1  688.89   12.88
  11  -5   1  695.53   13.08
 -11  -5  -1  679.82   13.04
 -11   5  -1  680.44   13.03
  11   5   2  185.47    4.73
  11  -5   2  190.05    4.66
 -11  -5  -2  185.46    4.63
 -11   5  -2  185.41    4.64
  11  -5   3  368.81    7.55
  11  -5   3  357.66    7.76
 -11  -5  -3  361.74    7.97
  11   5   3  376.64    7.93
 -11  -5  -3  373.50    7.84
 -11   5  -3  354.84    7.76
 -11  -5  -4   62.59    2.39
 -11   5  -4   60.79    2.37
  11   5   4   59.21    2.38
  11  -5   4   58.88    2.08
  11  -5   4   58.29    1.61
 -11  -5  -4   59.63    2.39
  11  -5   4   60.31    2.34
 -11  -5  -5    3.25    0.68
 -11   5  -5    1.03    0.56
  11  -5   5    2.01    0.50
  11  -5   5    3.22    0.44
 -11  -5  -5    1.96    0.62
  11   5   5    2.48    0.67
  11  -5   5    2.38    0.67
 -11  -5  -6   54.59    2.36
 -11   5  -6   53.14    2.35
  11  -5   6   51.86    1.85
 -11  -5  -6   53.55    2.29
  11   5   6   52.54    2.36
  11  -5   6   53.03    2.33
 -11  -5  -7    0.12    0.60
 -11   5  -7    0.12    0.57
  11  -5   7    0.56    0.38
  11   5   7   -0.49    0.65
 -11  -5  -7    1.59    0.69
  11  -5   7   -0.12    0.63
 -11  -5  -8    2.22    0.72
 -11   5  -8    2.63    0.78
  11   5   8    0.26    0.68
  11  -5   8    1.58    0.46
 -11  -5  -8    1.93    0.65
  11  -5   8    2.05    0.78
 -11  -5  -9    3.41    0.79
 -11   5  -9    3.07    0.84
  11  -5   9    2.62    0.90
 -11  -5  -9    2.59    0.72
  11   5   9    2.95    0.85
 -11  -5 -10    0.83    0.73
 -11   5 -10    1.13    0.65
  11   5  10   -0.15    0.74
 -11  -5 -10   -0.11    0.65
  11  -5  10    1.33    0.77
 -11  -5 -11    6.90    1.14
 -11   5 -11    7.66    1.19
 -11  -5 -11    8.00    1.02
  11   5  11    7.34    1.24
  11  -5  11    5.52    1.18
 -11  -5 -12    9.79    1.10
  11   5  12    9.13    1.44
  11  -5  12   11.24    1.53
 -11  -5 -13   19.39    1.42
  11   5  13   16.28    1.79
  11  -5  13   15.99    1.76
 -11   7  16    1.42    1.03
 -11   7  16    2.27    0.72
 -11   7  15   11.14    1.05
 -11   7  14    1.42    0.59
 -11   7  13   35.88    1.58
 -11  -7  12    8.72    1.30
 -11  -7  11   16.94    1.61
 -11  -7  11   16.65    1.18
  11   7 -10    1.80    0.73
  11  -7 -10    1.09    0.76
 -11  -7  10    2.97    0.66
 -11  -7  10    0.88    0.65
 -11  -7   9   55.50    2.21
 -11  -7   9   55.69    2.63
  11  -7  -9   54.48    2.40
  11   7  -9   54.75    2.39
  11   7  -8   31.79    1.73
  11  -7  -8   30.95    1.73
 -11  -7   8   30.96    1.67
 -11  -7   8   31.88    1.98
 -11  -7   8   32.85    1.94
  11  -7  -7    4.68    0.74
 -11  -7   7    4.11    0.77
  11   7  -7    5.79    0.84
 -11  -7   7    5.12    0.93
 -11  -7   6   10.99    1.05
 -11  -7   6   14.06    1.31
  11   7  -6   11.65    1.01
  11  -7  -6   10.96    1.03
  11   7  -6   14.08    1.22
  11  -7  -5   41.41    1.84
 -11  -7   5   42.83    2.01
  11   7  -5   43.75    1.86
 -11  -7   5   41.49    2.06
  11   7  -5   42.70    2.11
  11   7  -4   53.82    2.37
 -11  -7   4   52.24    2.26
 -11  -7   4   56.39    2.33
  11  -7  -4   53.69    1.32
  11   7  -3  177.73    4.78
 -11  -7   3  179.18    4.43
 -11  -7   3  183.06    4.86
 -11   7   3  177.16    4.40
  11   7  -3  183.18    4.92
  11   7  -2   41.13    1.99
  11   7  -2   39.54    1.90
  11   7  -2   38.77    1.89
 -11  -7   2   38.94    1.94
 -11  -7   2   40.22    1.71
 -11   7   2   38.44    1.68
  11   7  -1   55.48    2.35
  11   7  -1   59.79    2.36
 -11   7   1   59.63    1.73
 -11  -7   1   56.63    2.40
  11   7  -1   59.93    2.34
 -11  -7   1   56.88    2.09
 -11   7   1   55.23    2.07
  11   7   0  283.48    6.58
 -11   7   0  276.91    5.48
  11   7   0  280.07    6.46
 -11  -7   0  283.22    6.71
 -11  -7   0  280.04    6.12
 -11   7   0  275.84    6.11
  11   7   1  139.10    3.96
  11   7   1  133.45    3.79
 -11   7  -1  129.30    3.55
  11  -7   1  127.93    2.64
 -11  -7  -1  132.37    3.57
  11   7   2   26.08    1.45
  11   7   2   24.37    1.44
  11  -7   2   25.57    1.39
  11  -7   2   23.54    0.96
 -11  -7  -2   23.18    1.32
 -11   7  -2   22.14    1.31
 -11  -7  -3   12.43    1.06
 -11   7  -3   10.58    0.97
  11  -7   3   12.15    1.01
 -11  -7  -3   10.51    1.11
  11   7   3   12.24    1.07
 -11  -7  -4  225.35    5.51
 -11   7  -4  235.29    5.64
 -11  -7  -4  236.48    6.00
  11   7   4  228.74    5.65
  11  -7   4  231.69    5.57
 -11  -7  -5   55.73    2.29
 -11   7  -5   53.32    2.26
  11  -7   5   54.77    1.75
 -11  -7  -5   54.17    2.49
  11   7   5   53.67    2.33
  11  -7   5   56.61    2.31
 -11  -7  -6    4.26    0.84
 -11   7  -6    3.80    0.80
  11  -7   6    3.38    0.58
  11  -7   6    3.58    0.57
 -11  -7  -6    3.70    0.85
  11   7   6    4.77    0.91
  11  -7   6    3.09    0.76
 -11  -7  -7  128.00    3.95
 -11   7  -7  127.40    4.01
  11  -7   7  124.13    3.30
  11  -7   7  133.92    3.47
  11  -7   7  128.40    4.05
 -11  -7  -7  128.33    4.11
  11   7   7  127.24    4.10
 -11  -7  -8   11.34    1.22
 -11   7  -8   12.81    1.26
 -11  -7  -8    9.98    1.18
  11  -7   8   10.46    0.97
  11  -7   8    9.45    0.81
  11  -7   8   11.39    1.27
  11   7   8   11.29    1.22
  11   7   9   16.94    1.57
 -11  -7  -9   18.29    1.54
 -11   7  -9   18.46    1.51
  11  -7   9   22.40    1.40
  11  -7   9   20.55    0.99
 -11  -7  -9   19.41    1.57
  11  -7   9   18.34    1.54
 -11  -7 -10    4.11    0.94
 -11   7 -10    7.17    1.09
 -11  -7 -10    3.59    0.87
  11   7  10    3.72    1.06
  11  -7  10    3.20    0.97
 -11  -7 -11   36.66    2.23
 -11  -7 -11   34.44    2.05
  11   7  11   35.21    2.30
  11  -7  11   36.87    2.34
  11   7  12    2.35    0.99
  11  -7  12    0.99    0.92
 -11  -7 -13    1.13    0.86
  11   7  13    0.18    0.92
  11  -7  13   -0.18    0.97
 -11   9  15    4.24    1.15
 -11  -9  15    2.73    1.00
 -11   9  14    1.07    0.95
 -11  -9  13    0.19    1.05
 -11  -9  13   -0.18    0.91
 -11  -9  12    1.27    1.07
 -11  -9  12    1.66    0.68
 -11  -9  12    1.57    0.94
 -11  -9  11    4.30    1.07
 -11  -9  11    5.19    0.86
 -11  -9  11    5.64    1.10
 -11  -9  10    4.23    1.06
 -11  -9  10    3.70    0.79
 -11  -9  10    3.30    0.89
  11   9  -9    5.31    0.86
  11  -9  -9    6.16    0.91
 -11  -9   9    5.37    1.07
 -11  -9   9    5.25    0.89
 -11  -9   9    6.96    1.10
 -11  -9   8   26.97    1.88
 -11  -9   8   27.06    1.65
  11  -9  -8   30.69    1.68
  11   9  -8   28.62    1.62
 -11  -9   7    6.01    0.99
 -11  -9   7    4.23    0.86
  11   9  -7    6.99    0.83
  11  -9  -7    6.64    0.85
 -11   9   6   87.87    1.89
 -11  -9   6   91.35    3.38
  11  -9  -6   93.94    2.92
  11   9  -6   88.92    2.86
 -11  -9   6   88.72    3.18
  11   9  -6   85.45    3.37
  11   9  -5    3.72    0.84
 -11  -9   5    5.99    0.95
  11  -9  -5    4.59    0.69
  11   9  -5    4.18    0.68
 -11  -9   5    4.19    0.87
  11   9  -5    4.19    0.92
  11  -9  -4   74.25    2.44
  11   9  -4   73.95    2.43
 -11  -9   4   73.59    2.91
 -11  -9   4   71.63    2.42
 -11   9   4   69.14    2.38
  11   9  -4   74.39    3.04
  11   9  -4   73.69    2.91
  11   9  -3   51.24    2.33
 -11  -9   3   53.41    2.41
 -11  -9   3   49.38    1.91
 -11   9   3   50.95    1.92
  11   9  -3   50.40    2.42
  11   9  -2  129.74    3.98
  11   9  -2  126.01    4.06
 -11  -9   2  131.62    4.15
 -11   9   2  135.91    3.40
 -11  -9   2  137.28    3.54
 -11   9   2  127.65    3.44
  11   9  -2  127.57    4.14
  11   9  -1   30.97    1.87
 -11   9   1   31.02    1.45
  11   9  -1   30.60    1.74
  11   9  -1   28.65    1.77
 -11   9   1   31.35    1.38
 -11  -9   1   29.51    1.87
 -11  -9   1   28.87    1.44
  11   9   0   61.79    2.69
 -11   9   0   65.44    2.09
  11   9   0   68.80    2.62
  11   9   0   65.72    2.70
 -11  -9   0   61.07    2.73
 -11  -9   0   65.16    2.24
 -11   9   0   66.19    2.24
  11   9   1   43.75    2.16
 -11  -9  -1   39.98    2.21
 -11  -9  -1   39.86    1.72
 -11   9  -1   39.62    1.71
 -11  -9  -2  218.81    5.17
 -11   9  -2  225.34    5.22
  11  -9   2  221.61    4.46
  11   9   2  221.11    5.73
 -11  -9  -3  146.50    3.91
 -11   9  -3  147.18    3.95
  11  -9   3  145.24    3.42
  11   9   3  142.13    4.33
  11  -9   3  144.54    3.92
  11   9   3  148.39    4.09
  11  -9   4   67.95    2.18
 -11  -9  -4   67.56    2.46
 -11   9  -4   68.55    2.50
  11  -9   4   62.82    2.41
  11   9   4   66.41    2.55
 -11  -9  -5    0.78    0.54
 -11   9  -5    1.77    0.63
  11  -9   5    1.18    0.67
  11   9   5    1.93    0.69
  11  -9   5    0.47    0.49
 -11  -9  -6   31.58    1.72
 -11   9  -6   30.26    1.73
  11   9   6   31.80    1.80
  11  -9   6   31.05    1.60
  11  -9   6   30.23    1.76
 -11  -9  -7   -0.11    0.70
 -11   9  -7    0.68    0.61
  11  -9   7    0.55    0.53
  11  -9   7   -0.46    0.67
  11  -9   7    0.86    0.51
  11   9   7   -0.25    0.73
 -11  -9  -7    1.01    0.86
 -11  -9  -8   54.83    2.44
 -11   9  -8   51.06    2.41
  11  -9   8   49.71    1.86
  11  -9   8   48.98    2.03
 -11  -9  -8   54.82    2.69
  11   9   8   48.65    2.44
  11  -9   8   52.40    2.46
  11  -9   9   53.72    2.55
 -11  -9  -9   50.28    2.41
 -11   9  -9   50.36    2.45
  11  -9   9   48.03    1.72
  11  -9   9   45.67    2.07
  11   9   9   50.58    2.52
 -11  -9  -9   51.50    2.66
 -11  -9 -10    7.00    1.08
  11  -9  10    4.42    1.07
  11  -9  10    7.65    0.99
  11   9  10    4.47    1.04
 -11  -9 -10    6.10    1.10
 -11  -9 -11    0.45    0.85
  11  -9  11    1.04    0.68
  11   9  11   -0.31    0.92
  11  -9  11   -0.15    0.96
  11   9  12   22.52    1.94
  11  -9  12   21.71   32.42
 -11  11  15   -0.77    0.91
 -11 -11  15    1.45    1.02
 -11  11  14    2.32    0.99
 -11 -11  14    1.50    0.82
 -11  11  13    3.94    1.00
 -11 -11  13    3.34    0.93
 -11  11  12    0.51    0.76
 -11 -11  11    0.18    0.86
 -11 -11  11    0.86    0.65
 -11 -11  11    1.22    0.92
 -11 -11  11    0.57    0.95
 -11 -11  10    0.52    0.88
 -11 -11  10    1.37    0.72
 -11 -11   9   23.84    1.92
 -11 -11   9   27.61    1.78
 -11 -11   8   10.79    1.40
 -11 -11   8   11.32    1.21
  11  11  -7    5.28    0.77
  11 -11  -7    7.24    0.85
 -11  11   7    5.38    0.48
 -11 -11   7    4.17    0.98
 -11 -11   7    4.06    0.94
 -11 -11   6    0.08    0.53
 -11  11   6    0.29    0.26
  11  11  -6    0.72    0.53
  11 -11  -6    1.23    0.54
 -11 -11   6    0.91    0.83
 -11  11   6    0.82    0.55
  11  11  -5  161.34    4.04
  11 -11  -5  160.23    4.05
 -11 -11   5  159.87    4.83
 -11  11   5  158.29    4.03
 -11 -11   5  169.52    4.17
  11  11  -4    4.84    0.95
 -11 -11   4    5.52    1.06
  11 -11  -4    3.23    0.64
 -11 -11   4    4.66    0.73
  11  11  -4    4.74    0.66
 -11  11   4    5.11    0.70
  11 -11  -3  200.31    4.64
  11  11  -3  203.02    4.64
 -11 -11   3  201.41    4.67
 -11  11   3  197.56    4.61
 -11 -11   3  214.64    5.80
 -11  11   3  206.20    5.00
  11  11  -3  199.11    5.50
  11  11  -2   13.61    1.38
 -11  11   2   16.31    1.15
 -11 -11   2   15.31    1.44
 -11 -11   2   12.19    0.94
 -11  11   2   13.86    0.96
  11  11  -2   13.35    1.28
  11  11  -1    9.68    1.09
 -11  11   1    9.48    0.93
  11  11  -1    8.60    1.17
 -11 -11   1    9.34    1.20
 -11 -11   1   12.29    0.89
 -11  11   1   11.40    0.86
 -11 -11   0    0.41    0.44
 -11  11   0    0.46    0.39
 -11 -11   0   -0.15    0.71
 -11  11   0    0.84    0.53
  11  11   0    0.12    0.62
  11  11   0   -0.14    0.72
 -11 -11  -1   14.08    1.00
 -11  11  -1   14.46    0.98
  11  11   1   13.74    1.25
  11  11   1   13.71    1.41
 -11 -11  -2   60.44    2.13
 -11  11  -2   62.40    2.15
  11  11   2   63.43    2.86
  11  11   2   62.51    2.57
  11  11   2   59.85    2.77
 -11 -11  -3   12.10    0.97
 -11  11  -3   12.77    1.01
  11 -11   3   11.26    0.78
  11  11   3   12.45    1.34
  11  11   3   12.69    1.37
  11 -11   4   44.60    1.73
 -11 -11  -4   46.02    1.93
 -11  11  -4   46.29    1.95
  11  11   4   47.74    2.46
  11  11   5   63.32    2.50
 -11 -11  -5   57.29    2.27
 -11  11  -5   57.65    2.30
  11 -11   5   60.04    2.32
  11 -11   5   61.21    2.18
  11 -11   6   22.26    1.39
 -11 -11  -6   19.56    1.36
 -11  11  -6   22.82    1.45
  11  11   6   20.75    1.47
 -11 -11  -7   21.01    1.47
 -11  11  -7   20.98    1.46
  11  11   7   21.48    1.56
  11 -11   7   21.85    1.52
  11 -11   7   20.45    1.44
 -11 -11  -8    4.10    0.91
  11 -11   8    4.37    0.76
  11  11   8    4.51    0.96
  11 -11   8    4.74    0.96
  11 -11   8    3.86    0.91
  11 -11   9   11.79    1.14
  11  11   9   12.81    1.41
  11 -11   9    9.62    1.20
  11 -11   9   12.60    1.36
  11 -11  10   11.17    1.35
  11  11  10   12.63    1.50
  11 -11  10    9.82    1.26
  11 -11  11   -0.15    0.90
  11  11  11    0.78    0.94
  11 -11  11    0.59    0.85
  11 -11  12    3.17    1.06
  11 -11  12    3.28    1.14
  11  11  12    3.11    1.09
 -11  13  13    1.63    0.79
 -11  13  12    3.02    0.83
 -11  13  11   12.79    1.23
 -11  13  10    3.72    0.80
 -11 -13  10    4.72    1.06
 -11  13   9    0.21    0.43
 -11  13   9   -0.18    0.55
 -11 -13   9    1.57    1.01
 -11 -13   9    0.53    0.86
 -11  13   8   24.12    1.05
 -11 -13   8   26.13    1.87
 -11 -13   7   15.70    1.17
 -11  13   7   16.56    1.12
 -11 -13   7   15.36    1.50
 -11  13   7   14.76    0.75
 -11 -13   6    4.49    1.10
 -11 -13   6    4.46    0.68
 -11  13   6    3.75    0.65
  11 -13  -5    2.19    0.55
 -11 -13   5    2.12    0.56
 -11 -13   5    1.04    0.87
 -11  13   5    1.79    0.51
 -11  13   4   10.89    1.14
 -11 -13   4   11.12    1.39
  11  13  -4    9.84    0.75
  11 -13  -4    9.09    0.77
 -11 -13   4   11.31    0.84
 -11  13   4    9.56    0.77
  11  13  -3    0.99    0.88
 -11  13   3   -0.05    0.46
 -11 -13   3    0.68    0.46
 -11 -13   3    1.09    0.82
  11 -13  -3    0.33    0.40
  11  13  -3    0.35    0.38
 -11  13   3    0.22    0.62
 -11  13   2    8.88    0.66
  11  13  -2    8.86    1.33
  11 -13  -2    8.66    0.68
  11  13  -2    9.46    0.68
  11  13  -2    8.34    1.13
  11  13  -2    7.08    1.20
 -11  13   2    8.92    1.04
 -11 -13   2    7.33    1.22
 -11 -13   2    8.20    0.71
 -11 -13   1   51.71    1.70
 -11  13   1   50.63    1.60
  11  13  -1   46.09    1.58
  11  13  -1   45.10    2.61
 -11  13   1   43.67    2.11
 -11 -13   1   52.78    2.75
  11  13  -1   49.42    2.66
  11  13  -1   52.79    2.48
  11 -13  -1   50.14    1.63
 -11 -13   0    2.39    0.53
  11  13   0    2.87    0.99
 -11  13   0    2.75    0.48
  11  13   0    3.54    0.93
  11 -13   0    3.17    0.41
 -11  13   0    3.12    0.74
  11  13   0    1.80    0.95
  11 -13   1    6.32    0.68
 -11 -13  -1    8.00    0.73
 -11  13  -1    9.76    0.73
  11  13   1    9.58    1.33
  11  13   1    6.44    1.03
 -11 -13  -2    0.51    0.43
 -11  13  -2    1.22    0.47
  11  13   2    1.09    0.64
 -11 -13  -3   39.67    1.62
 -11  13  -3   37.97    1.54
  11  13   3   37.52    2.02
 -11 -13  -4    0.07    0.53
 -11  13  -4    1.22    0.54
  11 -13   4    0.46    0.46
  11  13   4    0.84    0.68
  11 -13   5   42.94    1.78
  11 -13   6    9.32    0.99
  11  13   6   11.20    1.14
  11  13   7   11.10    1.19
  11  13   8   11.87    1.29
  11  13   9    4.66    1.05
  11  13  10    3.86    1.04
 -11  15   5    4.70    1.04
 -11  15   4    1.84    0.84
 -11  15   3    6.88    1.09
 -11  15   2   19.79    1.63
 -11  15   1    4.72    0.91
  11  15   0   43.72    2.35
  11  15   1    9.88    1.27
  11  15   2  110.77    3.81
  11  15   3   25.97    1.82
  11  15   4    5.58    1.00
  11  15   5    0.37    0.69
  11  15   6    3.67    0.90
 -12   0  17   -0.50    0.90
  12   0 -17    0.86    0.63
 -12   0  16    6.02    1.15
  12   0 -16    6.03    0.95
 -12   0  15    0.30    0.81
  12   0 -15   -0.41    0.64
 -12   0  14   53.25    2.62
  12   0 -14   53.35    2.30
 -12   0  14   56.82    2.81
  12   0 -13   -0.15    0.70
 -12   0  13    0.13    0.68
  12   0 -13    0.41    0.59
 -12   0  13   -0.42    0.75
  12   0 -12    1.74    0.82
  12   0 -12    0.31    0.58
 -12   0  12   -0.25    0.63
 -12   0  12   -0.13    0.68
  12   0 -11   -0.10    0.49
 -12   0  11    0.11    0.53
  12   0 -11   -0.14    0.69
 -12   0  11   -0.12    0.65
  12   0 -10   51.65    2.43
 -12   0  10   48.46    2.18
  12   0 -10   49.22    2.15
 -12   0  10   49.34    2.21
 -12   0   9    0.48    0.53
  12   0  -9   -0.29    0.53
  12   0  -9   -0.24    0.62
 -12   0   9   -0.10    0.47
  12   0  -8    3.37    0.74
  12   0  -8    4.06    0.73
 -12   0   8    3.52    0.66
  12   0  -7    0.18    0.45
  12   0  -7    0.10    0.49
 -12   0   7    0.08    0.40
  12   0  -6  227.91    5.41
  12   0  -6  226.56    5.26
 -12   0   6  222.73    5.06
 -12   0   5   -0.06    0.34
  12   0  -5    0.45    0.44
 -12   0   4  988.50   17.22
  12   0  -4  972.60   17.61
  12   0  -4  966.63   17.28
  12   0  -3   -0.16    0.34
  12   0  -3    0.09    0.35
  12   0  -2  114.76    2.83
  12   0  -2  114.64    3.31
 -12   0   2  114.56    2.55
 -12   0   2  116.76    3.36
  12   0  -1   -0.15    0.25
  12   0  -1   -0.08    0.36
 -12   0   1   -0.08    0.33
 -12   0   0  143.27    3.84
  12   0   0  139.30    3.77
 -12   0  -1    0.08    0.35
  12   0   1    0.07    0.14
  12   0   1    0.08    0.36
  12   0   1   -0.09    0.42
 -12   0  -1   -0.09    0.36
  12   0   2   31.14    1.59
 -12   0  -2   32.37    1.48
  12   0   2   29.02    1.45
  12   0   2   28.56    0.89
 -12   0  -2   29.84    1.54
 -12   0  -3    0.10    0.44
 -12   0  -3   -0.15    0.35
  12   0   3   -0.08    0.38
  12   0   3   -0.20    0.48
 -12   0  -4  189.53    4.87
 -12   0  -4  186.62    4.41
  12   0   4  175.13    4.42
  12   0   4  180.67    4.84
 -12   0  -5    0.87    0.64
 -12   0  -5   -0.15    0.42
  12   0   5   -0.22    0.56
 -12   0  -6   66.13    2.67
 -12   0  -6   64.47    2.18
  12   0   6   59.32    2.57
 -12   0  -7    0.98    0.61
 -12   0  -7    0.07    0.39
  12   0   7   -0.76    0.74
 -12   0  -8  117.13    3.95
 -12   0  -8  123.37    3.24
  12   0   8  118.35    4.07
 -12   0  -9   -0.97    0.77
 -12   0  -9    0.27    0.46
  12   0   9   -0.14    0.73
 -12   0 -10   36.38    2.21
  12   0  10   36.84    2.26
 -12   0 -11    0.31    0.77
  12   0  11    0.66    0.84
  12   0  12   47.81    2.74
  12   0  13    0.55    0.96
 -12   2  18    4.28    1.01
  12  -2 -18    4.94    0.93
 -12  -2  17    9.03    1.46
 -12   2  17   11.02    1.32
  12  -2 -17    9.85    1.15
  12   2 -17    9.38    0.95
 -12  -2  17   12.31    1.67
  12  -2 -16   -0.23    0.63
 -12  -2  16    1.89    0.99
 -12   2  16    0.43    0.79
  12   2 -16    0.26    0.54
 -12  -2  16   -0.18    0.95
 -12  -2  15   16.65    1.65
 -12   2  15   14.80    1.44
 -12  -2  15   15.21    1.60
  12  -2 -15   14.72    1.30
  12   2 -15   16.06    1.21
 -12  -2  14    0.16    0.82
  12  -2 -14   -0.57    0.68
 -12  -2  14    0.62    0.78
 -12   2  14    0.25    0.66
  12   2 -14    0.57    0.54
 -12  -2  13   17.13    1.55
 -12   2  13   16.53    1.35
  12  -2 -13   14.27    1.26
  12   2 -13   16.13    1.25
 -12  -2  13   16.66    1.54
  12  -2 -13   15.03    1.52
  12  -2 -12    7.96    1.13
  12  -2 -12    7.54    0.97
 -12  -2  12    8.57    1.12
 -12   2  12    5.87    0.90
  12   2 -12    7.30    0.89
 -12  -2  12    8.66    1.15
 -12  -2  11   44.98    2.27
 -12   2  11   44.21    2.05
  12  -2 -11   39.56    2.01
  12   2 -11   46.27    2.04
 -12  -2  11   44.55    2.29
  12  -2 -11   43.66    2.30
  12  -2 -10    3.71    0.74
 -12  -2  10    3.09    0.77
  12   2 -10    3.66    0.71
 -12   2  10    3.13    0.71
  12  -2 -10    3.43    0.79
 -12  -2  10    4.10    0.82
 -12  -2   9   -0.11    0.57
 -12   2   9    0.08    0.49
  12  -2  -9    0.10    0.54
  12  -2  -9   -0.36    0.60
  12   2  -9    0.48    0.55
 -12  -2   9    0.22    0.52
  12  -2  -8  113.42    3.55
  12   2  -8  121.39    3.59
  12  -2  -8  122.95    3.81
 -12   2   8  122.86    3.29
 -12  -2   8  116.98    3.60
  12   2  -7    0.10    0.51
 -12  -2   7    0.18    0.45
  12  -2  -7    1.26    0.62
  12  -2  -7    0.78    0.56
  12   2  -7    0.65    0.51
 -12   2   7    1.42    0.42
 -12  -2   6  340.75    7.14
  12  -2  -6  308.86    7.22
  12   2  -6  320.19    7.20
 -12   2   6  326.08    6.55
  12  -2  -6  337.64    6.83
  12   2  -6  338.50    7.29
 -12   2   5  405.16    7.59
  12   2  -5  406.54    8.41
  12  -2  -5  405.82    8.00
 -12  -2   5  405.73    8.19
 -12  -2   5  398.30    8.33
  12   2  -5  390.63    8.44
  12   2  -5  411.28    8.24
 -12  -2   4  148.75    3.74
 -12   2   4  153.11    3.19
  12   2  -4  144.39    3.88
 -12  -2   4  153.34    3.99
 -12  -2   4  147.96    3.70
  12  -2  -4  144.52    3.60
  12   2  -4  154.65    3.86
  12  -2  -3   65.18    2.36
 -12  -2   3   68.46    2.37
 -12  -2   3   68.61    2.08
  12  -2  -3   67.37    1.72
  12   2  -3   66.68    2.20
  12   2  -2   48.47    1.80
 -12  -2   2   50.75    2.03
  12  -2  -2   50.53    2.01
 -12  -2   2   51.70    2.01
  12   2  -2   48.04    2.01
 -12  -2   2   49.97    1.62
  12  -2  -2   50.92    1.41
  12  -2  -1   41.65    1.23
  12   2  -1   41.39    1.60
 -12  -2   1   43.00    1.82
  12  -2  -1   38.01    1.71
 -12  -2   1   40.52    1.77
  12   2  -1   39.64    1.79
  12  -2   0   14.02    1.01
  12   2   0   15.34    0.81
  12   2   0   16.48    1.12
 -12  -2   0   17.15    1.15
  12  -2   1  596.19   11.50
 -12  -2  -1  573.01   11.53
  12   2   1  589.02   10.81
  12   2   1  610.03   11.67
  12  -2   1  609.86   11.76
 -12  -2  -1  616.49   11.72
  12  -2   2   26.70    1.48
 -12  -2  -2   27.03    1.42
  12  -2   2   25.94    1.34
  12   2   2   24.22    1.39
 -12  -2  -2   22.62    1.38
 -12  -2  -3  440.28    8.82
  12  -2   3  429.47    8.68
  12  -2   3  421.73    9.00
 -12  -2  -3  423.78    9.00
 -12  -2  -4    6.13    0.80
 -12  -2  -4    5.79    0.75
  12  -2   4    6.25    0.71
  12  -2   4    6.14    0.84
 -12  -2  -5   96.74    3.24
 -12  -2  -5   93.40    2.91
  12  -2   5   93.27    2.77
  12  -2   5   90.38    3.19
 -12  -2  -6   42.12    2.10
 -12  -2  -6   43.41    1.87
  12  -2   6   42.60    1.71
  12  -2   6   46.57    2.24
 -12  -2  -7  101.52    3.14
  12  -2   7  100.12    3.57
 -12  -2  -8   54.53    2.53
 -12  -2  -8   54.92    2.13
  12  -2   8   50.85    2.52
 -12  -2  -9    1.38    0.75
 -12  -2  -9    0.42    0.53
  12  -2   9    1.01    0.80
 -12  -2 -10  106.27    3.88
 -12   2 -10  104.02    3.89
 -12  -2 -10  105.79    3.12
  12  -2  10  110.79    4.04
 -12  -2 -11    6.58    1.16
 -12   2 -11    8.02    1.27
 -12  -2 -11    6.03    0.79
  12  -2  11    4.91    1.14
 -12  -2 -12    9.37    0.87
  12  -2  12   10.24    1.38
 -12  -2 -13    1.02    0.49
  12  -2  13    1.28    1.01
 -12   4  19    4.09    1.03
  12  -4 -18    0.25    0.77
 -12   4  18   -0.14    0.69
  12  -4 -17    0.25    0.67
 -12   4  17    0.13    0.75
  12  -4 -16    0.13    0.74
 -12  -4  16   -0.58    1.00
 -12  -4  16   -0.37    0.90
 -12   4  16    0.13    0.69
  12  -4 -15   -0.13    0.72
 -12  -4  15    0.53    0.84
 -12   4  15    0.59    0.67
 -12  -4  15    0.18    0.95
 -12  -4  14   39.34    2.43
 -12   4  14   42.28    2.05
 -12  -4  14   43.38    2.64
 -12  -4  13    5.36    1.13
 -12   4  13    7.87    0.99
 -12  -4  13    6.25    1.19
 -12  -4  12    3.42    1.02
  12   4 -12    4.60    1.04
  12  -4 -12    4.75    1.06
 -12  -4  12    6.39    1.11
 -12   4  12    3.89    0.73
  12   4 -12    4.97    0.78
  12   4 -11   15.21    1.41
 -12  -4  11   13.42    1.39
 -12   4  11   15.50    1.11
  12   4 -11   12.82    1.11
 -12  -4  11   13.46    1.40
  12  -4 -11   12.82    1.32
 -12  -4  10   31.74    1.92
  12   4 -10   32.97    1.69
 -12  -4  10   34.95    2.07
  12   4 -10   32.34    1.92
  12  -4 -10   33.85    1.98
  12  -4  -9   63.28    2.65
  12   4  -9   64.87    2.66
  12   4  -9   61.66    2.42
 -12  -4   9   63.22    2.71
  12  -4  -8    3.35    0.71
  12   4  -8    3.11    0.72
 -12  -4   8    4.10    0.83
 -12  -4   8    3.80    0.68
  12   4  -8    3.65    0.69
  12  -4  -7   44.85    2.08
  12   4  -7   44.46    2.07
 -12  -4   7   44.06    2.05
 -12  -4   7   43.40    1.91
  12   4  -7   43.47    1.97
 -12   4   7   45.41    1.53
 -12  -4   6   55.47    2.22
  12   4  -6   51.76    2.17
 -12  -4   6   49.28    2.02
 -12  -4   6   47.25    2.09
 -12   4   6   52.32    1.50
  12   4  -6   49.81    2.11
  12  -4  -6   47.46    1.66
  12  -4  -6   46.47    2.09
  12   4  -6   50.32    2.21
  12   4  -5   18.64    1.23
  12  -4  -5   19.08    0.92
 -12  -4   5   19.96    1.26
  12   4  -5   17.95    1.19
 -12  -4   5   18.28    1.19
 -12  -4   5   18.68    1.19
  12   4  -5   18.42    1.22
  12   4  -4    1.53    0.52
 -12  -4   4    2.18    0.58
 -12  -4   4    1.79    0.50
  12   4  -4    1.12    0.49
  12  -4  -4    1.95    0.37
  12   4  -4    0.48    0.46
 -12  -4   4    1.55    0.48
  12   4  -3    4.03    0.63
 -12  -4   3    4.61    0.61
 -12  -4   3    4.56    0.67
  12   4  -3    3.15    0.56
 -12  -4   3    3.32    0.60
 -12   4   3    2.94    0.61
 -12  -4   2    2.12    0.50
  12   4  -2    1.08    0.49
 -12  -4   2    1.11    0.49
 -12   4   2    2.01    0.51
  12   4  -1  255.18    5.65
  12   4  -1  241.71    5.37
 -12  -4   1  237.91    5.78
 -12   4   1  249.79    5.68
 -12  -4   1  249.94    5.67
  12  -4  -1  244.26    4.31
  12   4   0   68.13    2.33
 -12  -4   0   66.57    2.37
  12   4   0   65.54    2.14
 -12   4   0   63.58    2.36
  12  -4   1  194.62    4.74
  12   4   1  199.73    4.95
  12   4   1  190.39    4.42
  12  -4   1  195.16    4.83
 -12  -4  -1  186.04    4.76
 -12   4  -1  195.21    4.83
  12  -4   2   24.92    1.37
 -12  -4  -2   29.25    1.59
 -12  -4  -2   31.02    1.58
  12  -4   2   27.74    1.51
  12   4   2   28.17    1.55
 -12   4  -2   24.41    1.43
  12  -4   3   20.78    1.34
  12  -4   3   17.23    1.12
 -12  -4  -3   17.15    1.27
  12   4   3   20.32    1.33
 -12  -4  -3   18.85    1.28
 -12   4  -3   18.55    1.28
 -12  -4  -4  105.23    3.34
 -12   4  -4  105.10    3.36
  12  -4   4  109.17    3.06
  12  -4   4  100.38    2.24
 -12  -4  -4  106.75    3.36
  12   4   4  108.22    3.46
  12  -4   4  104.80    3.36
 -12  -4  -5  119.82    3.77
 -12   4  -5  124.22    3.81
  12  -4   5  128.73    3.38
 -12  -4  -5  128.29    3.76
  12  -4   5  123.22    3.85
  12   4   5  121.15    3.86
 -12  -4  -6    0.12    0.51
 -12   4  -6    0.58    0.57
  12  -4   6   -0.07    0.44
 -12  -4  -6    0.10    0.51
  12  -4   6    0.47    0.60
  12   4   6    0.49    0.54
 -12  -4  -7   -0.37    0.61
 -12   4  -7    0.49    0.59
 -12  -4  -7    0.21    0.51
  12  -4   7    0.34    0.43
  12   4   7    0.64    0.61
  12  -4   7   -0.38    0.71
 -12  -4  -8   -0.13    0.64
 -12   4  -8    0.26    0.55
 -12  -4  -8   -0.31    0.56
  12   4   8    0.14    0.63
  12  -4   8    0.40    0.72
  12  -4   8    0.18    0.37
 -12  -4  -9   84.27    3.31
 -12   4  -9   85.21    3.34
 -12  -4  -9   82.95    2.92
  12   4   9   81.59    3.36
  12  -4   9   84.12    3.39
 -12  -4 -10    7.96    1.15
 -12   4 -10   11.01    1.28
 -12  -4 -10    8.27    1.00
  12   4  10    8.03    1.21
  12  -4  10    8.57    1.27
 -12   4 -11   71.66    3.19
 -12  -4 -11   62.92    2.47
  12   4  11   63.67    3.11
  12  -4  11   66.54    3.15
 -12  -4 -12    2.35    0.72
  12   4  12    3.47    1.14
  12  -4  12    2.94    1.05
 -12  -4 -13   59.48    2.30
  12   4  13   55.57    3.08
  12  -4  13   56.77    3.09
  12  -6 -18    1.41    0.85
 -12   6  17   -0.11    0.68
 -12   6  16    0.52    0.66
 -12  -6  15   12.80    1.69
 -12   6  15   13.38    1.17
 -12  -6  15   14.06    1.66
 -12  -6  14   -0.56    0.91
 -12   6  14   -0.09    0.54
 -12  -6  13   12.82    1.58
  12  -6 -12   26.20    1.86
 -12  -6  12   24.58    1.98
 -12  -6  11   -0.15    0.79
  12   6 -11    1.47    0.68
  12  -6 -11    0.94    0.68
 -12  -6  10   51.29    2.13
  12   6 -10   56.03    2.51
 -12  -6  10   54.99    2.68
 -12  -6   9    6.67    1.05
 -12  -6   9    5.16    0.84
 -12  -6   9    6.06    1.05
 -12  -6   9    5.65    1.00
  12   6  -9    7.59    1.03
  12  -6  -9    7.17    1.00
 -12  -6   8   81.49    3.21
  12  -6  -8   88.62    3.11
  12   6  -8   89.05    3.12
 -12  -6   8   91.08    2.98
 -12  -6   8   83.19    3.30
 -12  -6   7  148.44    4.18
 -12  -6   7  155.68    4.59
  12  -6  -7  153.26    4.33
  12   6  -7  151.87    4.28
  12   6  -6    7.61    0.97
  12  -6  -6    8.82    0.92
  12   6  -6    9.22    0.95
 -12  -6   6    8.31    0.96
 -12  -6   6    9.09    1.04
  12   6  -6   10.06    1.10
  12   6  -5    0.22    0.58
  12  -6  -5    0.34    0.26
 -12  -6   5   -0.10    0.50
 -12  -6   5    0.63    0.53
  12   6  -4   80.21    2.91
  12  -6  -4   79.00    2.01
 -12  -6   4   80.55    2.87
 -12  -6   4   84.03    2.83
 -12   6   3  107.35    3.18
 -12  -6   3  102.17    3.33
 -12  -6   3  101.76    3.11
  12   6  -3  104.76    3.38
  12   6  -2   90.57    3.00
 -12   6   2   83.56    2.71
 -12  -6   2   81.23    2.92
 -12  -6   2   83.64    2.72
  12   6  -1   10.77    1.01
 -12   6   1   10.88    0.92
 -12  -6   1   11.95    0.99
  12   6  -1   11.38    0.98
 -12   6   1    9.55    0.54
 -12  -6   1   11.66    1.07
  12   6   0   13.63    1.12
  12   6   0   15.77    1.16
 -12  -6   0   14.97    1.23
 -12  -6   0   16.07    1.12
 -12   6   0   15.91    1.13
  12   6   1   18.30    1.18
 -12  -6  -1   15.29    1.14
 -12   6  -1   17.06    1.20
 -12   6  -2    4.47    0.74
  12  -6   2    3.86    0.67
  12   6   2    5.60    0.72
 -12  -6  -2    5.11    0.77
 -12  -6  -3    6.02    0.80
 -12   6  -3    7.02    0.87
  12  -6   3    8.43    0.91
 -12  -6  -3    7.11    0.93
  12   6   3    6.42    0.81
 -12  -6  -4   -0.20    0.51
 -12   6  -4    0.10    0.51
  12  -6   4    0.41    0.40
 -12  -6  -4    0.11    0.57
  12   6   4    0.75    0.57
  12  -6   4    0.30    0.54
 -12  -6  -5    6.97    0.91
 -12   6  -5    5.11    0.82
  12   6   5    5.96    0.89
  12  -6   5    4.96    0.69
  12  -6   5    6.67    0.55
 -12  -6  -5    6.99    0.96
  12  -6   5    5.67    0.89
 -12  -6  -6   10.71    1.11
 -12   6  -6    9.36    1.08
  12  -6   6   10.74    0.89
  12   6   6   12.89    1.26
  12  -6   6   11.21    0.77
 -12  -6  -6   11.21    1.17
  12  -6   6   10.67    1.13
  12  -6   7   12.93    1.29
 -12  -6  -7   10.46    1.18
 -12   6  -7   11.13    1.19
  12  -6   7   13.73    0.94
  12  -6   7   12.71    0.95
 -12  -6  -7   12.42    1.25
  12   6   7   10.43    1.22
 -12  -6  -8    8.07    1.13
 -12   6  -8    7.32    1.10
  12  -6   8    8.68    0.83
  12  -6   8    9.38    0.77
 -12  -6  -8    9.66    1.13
  12   6   8    6.06    1.08
  12  -6   8    7.32    1.10
 -12  -6  -9    4.21    0.85
 -12   6  -9    2.77    0.73
 -12  -6  -9    2.43    0.78
  12  -6   9    3.29    0.53
  12   6   9    4.07    0.93
  12  -6   9    3.55    0.86
 -12  -6 -10   71.92    3.11
 -12   6 -10   70.16    3.08
 -12  -6 -10   75.24    2.97
  12   6  10   74.13    3.24
  12  -6  10   73.20    3.22
 -12  -6 -11   -0.12    0.72
  12   6  11    1.47    0.90
  12  -6  11    0.16    0.89
 -12  -6 -12   42.73    2.22
  12   6  12   42.35    2.57
  12  -6  12   45.23    2.66
 -12  -6 -13    0.82    0.72
 -12  -8  13   13.69    1.63
 -12  -8  12   15.43    1.63
 -12  -8  11    0.20    0.59
 -12  -8  11    0.32    0.88
  12   8 -10    4.16    0.86
  12  -8 -10    2.84    0.84
 -12  -8  10    3.09    0.76
 -12  -8  10    2.95    0.99
 -12  -8  10    3.69    0.96
 -12  -8   9   40.38    1.97
 -12  -8   9   42.83    2.41
  12   8  -9   41.36    2.08
  12  -8  -9   41.69    2.12
 -12  -8   8   -0.43    0.66
 -12  -8   8    0.15    0.70
  12   8  -8    0.21    0.61
  12  -8  -8   -0.43    0.65
  12  -8  -7   20.55    1.40
  12   8  -7   20.21    1.39
 -12  -8   7   18.70    1.40
 -12  -8   7   21.61    1.65
  12  -8  -6    0.48    0.50
  12   8  -6    1.24    0.60
  12   8  -6    0.26    0.66
 -12  -8   6    0.90    0.63
 -12  -8   6    1.01    0.76
  12  -8  -5  174.14    4.42
  12   8  -5  165.06    4.36
 -12  -8   5  172.00    4.77
 -12  -8   5  160.57    4.70
  12   8  -5  161.88    4.83
  12   8  -5  165.74    4.81
  12  -8  -4   55.16    1.28
  12   8  -4   56.55    2.50
 -12   8   4   59.58    2.22
 -12  -8   4   57.01    2.48
 -12  -8   4   53.72    2.16
  12   8  -4   57.06    2.56
  12   8  -3    9.43    1.09
  12   8  -3    8.88    1.01
 -12   8   3    8.57    0.84
 -12  -8   3    8.04    1.01
 -12  -8   3    7.44    0.82
  12   8  -2   67.91    2.79
  12   8  -2   73.50    2.75
  12   8  -2   62.39    2.61
 -12  -8   2   68.14    2.81
 -12   8   2   69.12    2.03
 -12  -8   2   70.87    2.43
 -12   8   2   63.99    2.31
  12   8  -1   11.71    1.15
  12   8  -1   13.83    1.18
  12   8  -1   13.65    1.20
 -12   8   1   12.89    0.80
 -12  -8   1   13.95    1.27
 -12   8   1   14.33    1.04
 -12  -8   1   14.93    1.09
  12   8   0    5.79    0.93
  12   8   0    5.64    0.88
 -12  -8   0    4.95    0.90
 -12  -8   0    6.09    0.76
 -12   8   0    6.21    0.76
  12  -8   1   23.83    0.72
  12   8   1   26.73    1.69
  12   8   1   23.78    1.56
 -12  -8  -1   24.74    1.40
 -12   8  -1   26.12    1.42
  12   8   2   10.78    1.06
  12  -8   2   10.35    0.61
 -12  -8  -2    8.92    0.93
 -12   8  -2   11.98    1.01
 -12  -8  -3    8.36    0.92
 -12   8  -3    8.91    0.90
  12   8   3    8.29    0.99
  12   8   3    8.03    0.96
 -12  -8  -3    8.47    1.08
  12  -8   3    9.66    0.97
  12  -8   3    7.17    0.63
 -12  -8  -4    2.39    0.62
 -12   8  -4    2.62    0.67
  12  -8   4    1.99    0.64
 -12  -8  -4    3.58    0.92
  12  -8   4    2.53    0.56
  12   8   4    3.03    0.74
 -12  -8  -5   58.54    2.41
 -12   8  -5   57.75    2.43
  12   8   5   58.67    2.50
 -12  -8  -5   59.19    2.68
  12  -8   5   56.90    2.39
 -12  -8  -6   16.82    1.34
 -12   8  -6   16.79    1.37
  12  -8   6   20.27    1.27
 -12  -8  -6   20.48    1.61
  12  -8   6   15.82    0.96
  12   8   6   15.90    1.42
  12  -8   6   17.08    1.40
 -12  -8  -7   34.50    1.94
 -12   8  -7   34.25    1.95
  12  -8   7   34.68    1.58
  12  -8   7   32.77    1.48
 -12  -8  -7   35.43    2.10
  12   8   7   37.22    2.11
  12  -8   7   35.02    2.02
 -12  -8  -8    1.14    0.69
 -12   8  -8    0.64    0.71
  12  -8   8    1.05    0.49
 -12  -8  -8    0.14    0.72
  12  -8   8    0.88    0.57
  12   8   8    0.28    0.80
  12  -8   8    0.93    0.76
 -12  -8  -9   14.09    1.36
 -12   8  -9   16.33    1.52
  12  -8   9   18.73    1.28
  12  -8   9   18.12    1.05
 -12  -8  -9   14.95    1.47
  12   8   9   18.25    1.63
  12  -8   9   15.58    1.54
 -12  -8 -10    2.95    0.98
 -12   8 -10    5.36    1.00
  12  -8  10    6.74    1.17
  12  -8  10    5.86    0.88
 -12  -8 -10    4.38    1.05
  12   8  10    4.81    1.13
  12  -8  11    7.25    1.00
 -12  -8 -11    7.47    1.17
  12   8  11    8.61    1.36
  12  -8  11    7.60    1.32
 -12  -8 -12    1.96    0.85
  12   8  12    1.37    0.96
  12  -8  12    1.00    1.00
 -12  -8 -13   -0.28    0.83
 -12  10  15   24.86    2.02
 -12 -10  15   24.25    1.97
 -12  10  14    6.10    1.19
 -12 -10  12   10.89    1.52
 -12 -10  12   15.64    1.31
 -12 -10  12   12.14    1.57
 -12 -10  11    4.45    1.16
 -12 -10  11    3.76    0.84
 -12 -10  11    5.00    1.14
 -12 -10  10    8.80    1.34
 -12 -10  10    6.96    1.01
 -12 -10   9   14.09    1.54
 -12 -10   9   14.87    1.33
  12  10  -9   13.93    1.25
  12 -10  -9   16.06    1.33
 -12 -10   8   -0.30    0.68
  12  10  -8    0.10    0.57
  12 -10  -8   -0.21    0.60
 -12 -10   8   -0.12    0.70
 -12  10   7    5.59    0.37
 -12 -10   7    4.78    0.94
  12  10  -7    5.35    0.78
 -12 -10   7    5.06    1.06
 -12 -10   7    5.45    1.01
  12 -10  -7    6.33    0.85
  12 -10  -6    2.19    0.62
  12  10  -6    1.88    0.62
 -12 -10   6    2.29    0.80
 -12 -10   6    2.54    0.82
  12  10  -6    2.33    0.93
 -12 -10   5   49.20    2.41
  12 -10  -5   47.94    1.98
  12  10  -5   46.11    1.98
 -12  10   5   49.60    2.00
 -12 -10   5   50.27    2.05
  12  10  -5   49.84    2.53
  12  10  -5   47.97    2.43
  12  10  -4    4.02    0.89
  12 -10  -4    6.77    0.80
  12  10  -4    5.43    0.72
 -12 -10   4    6.55    1.08
 -12  10   4    5.76    0.78
 -12 -10   4    3.63    0.68
  12  10  -4    5.18    1.08
  12  10  -3   19.13    1.49
 -12 -10   3   20.66    1.23
 -12 -10   3   21.86    1.64
 -12  10   3   21.99    1.26
  12  10  -3   19.24    1.61
  12  10  -2   33.36    1.91
  12  10  -2   30.56    1.93
 -12  10   2   31.83    1.47
 -12 -10   2   33.08    2.01
 -12 -10   2   32.61    1.54
 -12  10   2   33.72    1.58
  12  10  -1   -0.12    0.61
  12  10  -1    0.26    0.69
 -12  10   1    0.29    0.44
 -12 -10   1   -0.14    0.72
 -12 -10   1    0.16    0.46
 -12  10   1    1.31    0.51
  12  10   0   28.57    1.72
 -12  10   0   25.83    1.30
  12  10   0   26.66    1.79
 -12 -10   0   26.37    1.83
 -12 -10   0   27.34    1.42
 -12  10   0   23.92    1.34
 -12  10  -1   56.90    2.12
  12  10   1   50.92    2.51
  12  10   1   55.67    2.43
 -12 -10  -1   54.49    2.10
 -12 -10  -2   93.87    2.98
 -12  10  -2   98.14    3.00
  12 -10   2   95.39    2.23
  12  10   2   98.70    3.54
  12 -10   3   61.02    1.85
 -12 -10  -3   61.60    2.33
 -12  10  -3   65.13    2.44
  12  10   3   63.94    2.76
  12 -10   4   16.01    1.23
 -12 -10  -4   19.41    1.31
 -12  10  -4   17.49    1.31
  12  10   4   17.62    1.51
 -12 -10  -4   18.66    1.65
  12  10   4   19.08    1.40
  12 -10   4   19.54    1.09
 -12 -10  -5    7.18    0.94
 -12  10  -5    9.45    1.05
 -12 -10  -5    9.40    1.29
  12  10   5    7.86    1.03
  12 -10   5    8.98    1.01
  12 -10   5   10.30    0.94
 -12 -10  -6   20.90    1.50
 -12  10  -6   19.47    1.47
  12 -10   6   23.24    1.39
 -12 -10  -6   23.60    1.90
  12 -10   6   19.60    1.50
  12  10   6   22.51    1.60
 -12 -10  -7    1.72    0.75
 -12  10  -7    1.52    0.66
  12 -10   7    2.74    0.70
  12  10   7    2.57    0.78
  12 -10   7    2.64    0.70
 -12 -10  -7    3.80    1.04
  12 -10   7    2.02    0.77
 -12 -10  -8   11.18    1.22
 -12  10  -8   11.22    1.20
  12 -10   8   10.52    0.95
  12 -10   8    8.29    1.10
 -12 -10  -8    8.13    1.30
  12  10   8   10.39    1.30
  12 -10   8   10.46    1.15
 -12 -10  -9    1.55    0.83
 -12  10  -9    0.66    0.74
  12 -10   9    1.56    0.65
  12 -10   9    0.63    0.72
  12  10   9    3.20    0.98
  12 -10   9    1.51    0.90
  12 -10  10    9.57    1.24
  12  10  10    8.79    1.38
  12 -10  10    9.21    1.31
  12 -10  11    6.19    1.13
  12  10  11    8.76    1.41
  12 -10  11    7.45    1.35
  12  10  12    0.51    1.00
  12 -10  12   -0.49    1.07
 -12  12  14   12.52    1.44
 -12  12  13    0.40    0.76
 -12  12  12   56.33    2.58
 -12 -12  10   32.62    2.33
 -12 -12  10   28.93    1.90
 -12  12   9    0.64    0.37
 -12 -12   9    0.69    0.86
 -12 -12   9    0.65    0.84
 -12  12   8    5.83    0.49
 -12 -12   8    4.76    1.16
 -12 -12   8    4.73    1.07
 -12 -12   7   11.29    1.36
 -12  12   7   10.51    1.03
  12  12  -7   11.13    1.00
  12 -12  -7   11.55    1.02
 -12 -12   7   10.79    1.07
 -12  12   7    7.89    0.35
 -12  12   6    0.65    0.53
  12  12  -6    0.80    0.48
  12 -12  -6    1.08    0.55
 -12 -12   6    0.57    0.82
 -12 -12   6    0.93    0.63
 -12 -12   5    0.87    0.52
 -12 -12   5    1.44    0.78
  12  12  -5    1.27    0.53
  12 -12  -5    1.94    0.57
 -12  12   5    1.21    0.55
  12 -12  -4    1.46    0.53
  12  12  -4    1.91    0.55
 -12 -12   4    1.62    0.83
 -12 -12   4    0.90    0.53
 -12  12   4    1.65    0.56
  12  12  -3    2.60    0.81
  12 -12  -3    2.33    0.59
  12  12  -3    1.79    0.52
 -12 -12   3    2.11    0.94
 -12  12   3    1.82    0.65
 -12  12   3    2.53    0.58
 -12 -12   3    2.43    0.59
  12  12  -2   13.27    1.35
  12  12  -2   16.32    1.59
 -12  12   2   17.08    1.27
  12 -12  -2   16.64    1.05
 -12 -12   2   19.83    1.67
  12  12  -2   16.70    1.02
 -12 -12   2   17.93    1.10
 -12  12   2   19.55    1.12
 -12 -12   1    0.14    0.45
  12  12  -1    1.24    0.86
  12 -12  -1    0.53    0.25
 -12 -12   1    0.31    0.71
  12  12  -1    0.52    0.66
  12  12  -1    0.31    0.79
 -12  12   1   -0.09    0.55
 -12  12   1    0.87    0.45
 -12 -12   0   71.69    2.31
 -12  12   0   72.15    2.28
  12  12   0   71.83    3.20
  12  12   0   68.79    2.91
  12  12   0   72.09    3.19
 -12 -12   0   68.26    3.20
 -12 -12  -1    2.37    0.59
 -12  12  -1    2.94    0.62
  12  12   1    4.64    1.08
  12  12   1    2.13    0.77
  12  12   1    2.92    0.97
 -12 -12  -1    2.93    1.00
 -12 -12  -2   91.32    2.81
 -12  12  -2   96.73    2.83
  12  12   2   92.00    3.69
  12  12   2   92.34    3.36
  12  12   2   92.31    3.69
 -12 -12  -2   90.37    3.79
 -12 -12  -3    7.98    0.87
 -12  12  -3    7.21    0.84
  12  12   3    8.58    1.27
  12  12   3   11.15    1.23
  12  12   3    8.90    1.28
  12 -12   4   39.18    1.55
 -12 -12  -4   41.70    1.85
 -12  12  -4   43.52    1.88
  12 -12   5    8.96    0.87
 -12 -12  -5    8.68    1.02
 -12  12  -5    8.32    0.95
 -12 -12  -6   90.75    3.02
 -12  12  -6   89.39    3.03
  12  12   6   85.63    3.13
  12 -12   6   88.00    3.05
  12 -12   6   82.72    2.81
  12  12   7    8.67    1.12
  12 -12   7    6.87    1.00
 -12 -12  -7    6.69    1.00
  12 -12   7    5.78    1.00
  12 -12   8    1.02    0.71
  12  12   8    0.79    0.78
  12 -12   8    0.71    0.70
  12  12   9   -0.14    0.83
  12  12  10    3.70    1.12
  12  12  11    3.59    1.14
 -12  14   9   13.69    1.13
 -12  14   8   28.03    1.43
 -12  14   7    3.73    0.71
 -12  14   6   13.47    0.97
 -12  14   5    9.46    1.19
 -12  14   5   11.31    0.84
 -12  14   4   38.85    2.07
  12  14  -4   33.49    1.30
 -12  14   4   38.50    1.39
  12  14  -3    8.16    0.64
 -12  14   3    7.18    0.65
 -12  14   3    9.17    1.11
  12  14  -2    1.94    0.43
  12  14  -2    1.57    0.76
 -12  14   2    1.82    0.75
 -12  14   1   21.89    1.53
  12  14  -1   21.51    1.00
  12  14  -1   23.42    1.78
 -12  14   0   35.26    1.27
  12  14   0   33.62    1.29
  12  14   0   33.51    2.07
 -12  14  -1    8.65    0.68
  12  14   1    8.30    1.14
 -12  14  -2    2.83    0.53
  12  14   2    1.58    0.79
  12  14   3   30.14    1.94
 -12  14  -3   30.85    1.36
  12  14   4   32.46    2.00
  12  14   5    5.42    1.02
  12  14   6    0.13    0.70
 -12  16   4    0.28    0.77
 -12  16   3   28.48    1.98
 -12  16   2    3.17    1.03
  12  16   1    3.73    1.01
  12  16   2    4.47    1.01
  12  16   3    0.13    0.76
 -13   1  18   -0.16    0.84
 -13  -1  17    2.59    1.03
 -13   1  17    2.05    0.94
  13  -1 -17    2.58    0.85
  13   1 -17    2.22    0.75
 -13   1  17    1.07    0.98
 -13  -1  17    1.12    1.07
 -13  -1  16    3.34    1.14
 -13  -1  16    2.14    0.95
 -13   1  16    2.55    0.93
  13  -1 -16    2.52    0.74
  13   1 -16    2.25    0.73
 -13   1  16    2.00    1.02
  13  -1 -15    2.99    0.81
 -13  -1  15    1.09    0.89
 -13   1  15    3.40    0.94
 -13  -1  15    2.48    0.98
  13   1 -15    1.69    0.71
 -13   1  15    2.80    0.91
  13  -1 -14    0.46    0.64
 -13  -1  14   -0.44    0.79
 -13   1  14    0.93    0.69
  13   1 -14   -0.11    0.61
 -13   1  14    0.14    0.77
 -13  -1  14    0.46    0.83
  13  -1 -13    2.51    0.98
  13  -1 -13    1.59    0.72
 -13  -1  13    1.81    0.75
 -13   1  13    1.63    0.72
  13   1 -13    0.97    0.65
 -13   1  13    1.87    0.81
 -13  -1  13    0.72    0.74
  13  -1 -12   -0.59    0.76
  13  -1 -12    0.45    0.62
  13   1 -12   -0.22    0.58
 -13  -1  12   -0.52    0.60
 -13   1  12   -0.12    0.55
 -13   1  12    0.12    0.59
 -13  -1  12    0.94    0.78
  13  -1 -11   11.31    1.16
 -13   1  11   13.28    1.20
  13   1 -11   12.26    1.16
 -13  -1  11   11.40    1.16
 -13   1  11   10.81    1.12
 -13  -1  11   12.75    1.30
  13  -1 -11   12.26    1.31
  13  -1 -10   -0.26    0.62
  13  -1 -10    0.32    0.58
  13   1 -10   -0.42    0.60
 -13  -1  10   -0.11    0.54
 -13   1  10    0.50    0.58
 -13  -1  10   -0.12    0.62
  13  -1  -9  146.89    4.31
  13   1  -9  159.37    4.39
  13  -1  -9  156.14    4.64
 -13  -1   9  156.76    4.38
 -13   1   9  159.64    4.22
  13  -1  -8   78.99    2.89
  13   1  -8   87.04    2.97
 -13   1   8   83.45    2.70
  13  -1  -8   82.99    3.09
 -13  -1   8   84.34    2.85
  13  -1  -7   99.12    3.32
  13   1  -7  107.77    3.40
  13  -1  -7  110.68    3.21
  13   1  -7  111.83    3.41
  13  -1  -7  104.90    3.49
 -13   1   7  111.13    3.05
 -13  -1   7  109.12    3.23
  13  -1  -6  115.89    3.28
  13   1  -6  117.64    3.46
 -13   1   6  118.12    3.06
 -13  -1   6  121.37    3.31
  13  -1  -6  107.49    3.46
  13   1  -6  120.77    3.61
  13   1  -5  342.97    7.32
 -13   1   5  339.71    6.69
 -13  -1   5  342.56    7.01
  13  -1  -5  334.51    7.08
  13   1  -4  652.70   12.17
  13   1  -4  644.17   12.44
  13  -1  -4  651.77   12.24
 -13  -1   3   22.29    1.32
  13  -1  -3   21.25    1.00
  13  -1  -3   20.71    1.31
 -13  -1   3   22.26    1.04
  13   1  -3   22.95    1.39
 -13  -1   3   21.91    1.35
  13   1  -3   22.97    1.18
  13   1  -2  161.88    3.33
 -13  -1   2  156.52    3.72
  13  -1  -2  156.22    3.77
  13   1  -2  155.60    3.82
 -13  -1   2  158.21    2.89
 -13  -1   2  158.12    3.80
  13  -1  -2  162.26    3.01
  13  -1  -1    6.01    0.52
  13   1  -1    6.05    0.62
  13  -1  -1    5.16    0.71
  13   1  -1    5.84    0.73
 -13  -1   1    5.49    0.71
  13  -1   0   80.71    2.73
  13   1   0   88.75    2.90
 -13  -1   0   87.30    2.86
 -13  -1  -1   56.62    2.15
  13   1   1   55.73    1.54
  13  -1   1   57.78    2.19
  13   1   1   54.93    2.17
  13  -1   1   55.73    2.27
 -13  -1  -1   56.80    2.25
 -13  -1  -2  108.52    3.20
  13  -1   2  110.31    2.05
  13  -1   2  106.96    3.20
  13   1   2  104.14    3.24
  13   1   2  109.07    2.49
  13  -1   2  110.67    3.43
 -13  -1  -2  107.93    3.39
 -13  -1  -3    4.67    0.80
  13  -1   3    4.51    0.74
 -13  -1  -3    5.23    0.70
  13  -1   3    7.64    0.80
  13   1   3    6.84    0.78
 -13  -1  -4    0.33    0.44
 -13  -1  -4    0.34    0.43
  13  -1   4    0.76    0.44
  13  -1   4    0.44    0.51
 -13  -1  -5   95.76    3.38
 -13  -1  -5  103.15    3.08
  13  -1   5  107.29    3.11
  13  -1   5  104.44    3.52
 -13  -1  -6   67.57    2.77
 -13  -1  -6   66.28    2.35
  13  -1   6   68.18    2.35
  13  -1   6   67.60    2.82
 -13  -1  -7    6.83    0.83
  13  -1   7    4.11    0.88
 -13  -1  -8   28.78    1.89
 -13  -1  -8   28.15    1.47
  13  -1   8   27.20    1.89
 -13  -1  -9   21.22    1.68
 -13  -1  -9   24.41    1.33
  13  -1   9   21.17    1.70
 -13  -1 -10    1.97    0.89
 -13  -1 -10    1.24    0.55
  13  -1  10    2.86    0.98
 -13  -1 -11    7.22    0.78
  13  -1  11    8.76    1.36
  13  -1  12   -0.71    1.01
  13  -3 -18    0.37    0.76
 -13   3  18    1.77    0.93
  13  -3 -17    0.12    0.79
 -13   3  17    0.28    0.66
  13  -3 -16    9.08    1.15
 -13  -3  16   10.87    1.47
 -13   3  16    9.20    1.21
 -13  -3  16    6.80    1.40
  13  -3 -15    0.51    0.73
  13   3 -15    0.57    0.62
 -13  -3  15    0.17    0.87
 -13   3  15   -0.38    0.73
 -13  -3  15   -1.07    0.91
 -13  -3  14   24.46    1.93
 -13   3  14   26.80    1.74
  13  -3 -14   26.70    1.75
  13   3 -14   23.97    1.51
 -13  -3  14   24.24    1.96
  13   3 -13   -0.47    0.76
  13  -3 -13   -0.31    0.87
  13  -3 -13   -0.25    0.68
 -13  -3  13   -0.15    0.76
 -13   3  13    0.11    0.60
  13   3 -13    0.40    0.65
 -13  -3  13   -0.16    0.79
 -13  -3  12   47.62    2.44
  13  -3 -12   43.96    2.23
 -13   3  12   41.61    1.98
 -13  -3  12   46.71    2.48
  13   3 -12   41.75    2.01
  13   3 -12   38.86    2.29
  13  -3 -12   40.42    2.31
 -13  -3  11    1.65    0.77
  13  -3 -11    1.44    0.65
 -13  -3  11    1.76    0.85
  13   3 -11    1.66    0.70
  13  -3 -11    1.11    0.70
  13   3 -11    1.75    0.70
  13  -3 -10  124.75    4.12
  13   3 -10  122.33    4.10
 -13  -3  10  131.09    4.15
 -13   3  10  122.85    3.60
  13   3 -10  129.84    3.83
 -13  -3  10  132.10    4.16
  13   3  -9    0.41    0.54
  13  -3  -9    1.60    0.66
  13   3  -9    0.37    0.63
 -13  -3   9    0.47    0.60
 -13   3   9    1.78    0.55
  13   3  -8   52.15    2.22
  13  -3  -8   49.39    2.31
  13   3  -8   47.92    2.27
 -13   3   8   49.17    1.83
 -13  -3   8   48.19    2.22
 -13  -3   7   27.74    1.57
 -13   3   7   25.98    1.19
  13  -3  -7   26.80    1.62
  13   3  -7   28.25    1.66
  13   3  -7   26.73    1.57
  13   3  -7   29.94    1.67
 -13   3   6  175.37    3.81
 -13  -3   6  177.19    4.58
 -13  -3   6  177.14    4.59
  13   3  -6  174.34    4.67
  13  -3  -6  178.98    4.20
  13   3  -6  173.11    4.70
  13   3  -5  123.13    3.66
  13  -3  -5  122.70    3.17
 -13   3   5  124.78    2.72
 -13  -3   5  119.11    3.43
 -13  -3   5  123.57    3.59
 -13  -3   5  118.28    3.42
  13   3  -5  122.72    3.68
  13   3  -5  124.83    3.55
  13   3  -4    4.62    0.70
 -13  -3   4    3.53    0.65
  13   3  -4    5.29    0.78
 -13  -3   4    5.58    0.66
  13  -3  -4    4.31    0.53
  13  -3  -3   15.39    1.15
 -13  -3   3   16.04    1.17
 -13  -3   3   15.29    1.14
 -13  -3   3   17.40    1.03
 -13   3   3   16.36    1.19
  13   3  -3   15.65    1.09
  13   3  -2  270.95    5.97
  13  -3  -2  264.84    6.16
 -13  -3   2  252.09    6.09
  13   3  -2  264.23    6.21
 -13   3   2  262.91    6.13
  13  -3  -2  267.42    4.93
 -13  -3   2  276.02    6.21
  13  -3  -1   50.07    1.34
  13   3  -1   52.56    1.98
  13  -3  -1   52.93    2.11
 -13  -3   1   50.46    2.11
  13   3  -1   52.03    2.16
 -13  -3   1   56.44    2.17
 -13   3   1   51.35    2.11
  13  -3   0  130.37    3.66
  13   3   0  128.08    3.19
  13   3   0  128.77    3.76
 -13  -3   0  126.72    3.68
 -13   3   0  131.05    3.74
  13  -3   1   42.74    1.87
  13   3   1   44.07    1.59
  13  -3   1   47.85    2.07
  13   3   1   45.36    2.04
 -13   3  -1   42.40    1.95
 -13  -3  -1   46.85    2.01
  13  -3   2  237.11    5.61
 -13  -3  -2  236.54    5.80
  13   3   2  247.96    5.17
  13  -3   2  245.81    5.92
  13   3   2  259.07    6.05
 -13  -3  -2  244.85    5.90
 -13   3  -2  242.89    5.89
  13  -3   3  123.30    3.50
 -13  -3  -3  127.15    3.71
  13  -3   3  125.70    3.80
  13   3   3  132.44    3.90
 -13  -3  -3  128.88    3.82
 -13   3  -3  124.56    3.80
 -13  -3  -4   37.02    1.89
  13   3   4   41.50    2.06
 -13   3  -4   34.36    1.83
  13  -3   4   37.25    1.69
 -13  -3  -4   38.20    1.85
  13  -3   4   36.57    1.90
 -13  -3  -5   63.81    2.64
 -13   3  -5   60.50    2.59
 -13  -3  -5   68.67    2.53
  13  -3   5   69.08    2.33
  13  -3   5   65.32    2.68
  13   3   5   69.97    2.80
 -13  -3  -6   65.95    2.71
 -13   3  -6   67.29    2.78
 -13  -3  -6   65.15    2.49
  13  -3   6   64.87    2.25
  13   3   6   61.43    2.70
  13  -3   6   63.25    2.72
 -13  -3  -7    0.77    0.73
 -13   3  -7    1.04    0.71
 -13  -3  -7    0.50    0.56
  13  -3   7    0.44    0.44
  13  -3   7    0.13    0.68
  13   3   7    0.27    0.70
 -13  -3  -8    9.84    1.19
 -13   3  -8   10.08    1.27
 -13  -3  -8   10.75    1.06
  13   3   8    8.36    1.24
  13  -3   8   12.72    1.38
 -13  -3  -9   -0.14    0.65
 -13   3  -9    1.44    0.82
 -13  -3  -9    0.68    0.61
  13   3   9    0.60    0.73
  13  -3   9    2.23    0.83
 -13  -3 -10   14.77    1.53
 -13   3 -10   16.19    1.53
 -13  -3 -10   14.16    1.18
  13   3  10   15.91    1.61
  13  -3  10   19.72    1.75
 -13  -3 -11   24.09    1.45
  13   3  11   26.32    2.00
  13  -3  11   27.67    2.05
 -13  -3 -12    1.51    0.60
  13   3  12    1.42    0.93
  13  -3  12    1.24    0.94
 -13  -3 -13   -0.25    0.53
  13  -5 -18    1.24    0.79
 -13   5  18    1.78    0.85
  13  -5 -17    0.14    0.77
 -13   5  17    1.21    0.78
  13  -5 -16    0.28    0.75
 -13   5  16   -0.11    0.64
 -13  -5  15   -0.57    1.06
 -13  -5  15   -0.36    0.86
 -13   5  15    0.32    0.62
 -13  -5  14    0.18    0.92
 -13  -5  14   -0.17    0.89
 -13   5  14    0.20    0.61
 -13  -5  13   49.89    2.71
 -13  -5  13   51.61    2.84
 -13  -5  12   10.53    1.33
  13   5 -12   11.26    1.35
 -13  -5  12   10.91    1.34
  13  -5 -12   12.34    1.33
  13   5 -11   86.63    3.37
  13  -5 -11   81.46    3.30
 -13  -5  11   89.79    3.55
 -13  -5  10    0.14    0.70
  13  -5 -10    0.91    0.75
  13   5 -10    0.13    0.63
 -13  -5   9   77.19    3.10
  13  -5  -9   77.21    3.02
  13   5  -9   76.67    3.02
 -13  -5   9   82.04    2.81
 -13  -5   8   16.88    1.42
 -13  -5   8   19.10    1.34
 -13  -5   8   19.28    1.52
  13  -5  -8   16.79    1.37
  13   5  -8   17.10    1.39
 -13   5   8   17.33    0.94
  13  -5  -7    1.21    0.57
  13   5  -7    1.55    0.65
  13   5  -7    1.53    0.64
 -13  -5   7    1.02    0.61
 -13  -5   7    1.74    0.66
 -13  -5   7    1.51    0.67
 -13   5   7    2.01    0.36
  13  -5  -6    3.13    0.46
  13  -5  -6    4.16    0.75
  13   5  -6    1.82    0.65
 -13  -5   6    2.96    0.69
 -13  -5   6    1.38    0.63
  13   5  -6    3.00    0.71
 -13  -5   6    3.23    0.70
  13   5  -6    2.70    0.68
  13   5  -5   15.83    1.27
  13  -5  -5   14.12    0.81
 -13  -5   5   17.94    1.29
 -13  -5   5   16.28    1.24
 -13  -5   5   14.20    1.15
  13   5  -5   14.60    1.20
  13   5  -4    9.80    1.00
  13  -5  -4    9.51    0.67
 -13  -5   4   10.68    1.04
 -13  -5   4   11.12    0.98
  13   5  -4   10.40    1.00
  13   5  -3   11.63    1.05
 -13  -5   3   10.83    1.07
 -13  -5   3   10.63    0.99
 -13   5   3   11.40    0.99
 -13  -5   3   12.00    0.95
  13   5  -3   12.26    1.07
  13   5  -2    0.19    0.54
 -13  -5   2    0.55    0.49
 -13  -5   2    0.21    0.53
 -13   5   2    0.09    0.39
 -13   5   1   29.78    1.57
  13   5  -1   30.78    1.62
  13   5  -1   32.20    1.54
 -13  -5   1   28.92    1.66
 -13  -5   1   30.06    1.58
  13   5   0  156.64    4.21
  13   5   0  155.09    4.01
 -13  -5   0  156.49    4.19
 -13   5   0  149.17    4.13
  13   5   1  113.80    3.25
 -13  -5  -1  115.86    3.50
 -13   5  -1  117.28    3.51
  13  -5   2  157.96    4.26
 -13  -5  -2  162.96    4.62
  13  -5   2  167.73    4.49
  13   5   2  157.27    4.46
  13   5   2  163.71    4.14
 -13  -5  -2  172.05    4.49
 -13   5  -2  162.18    4.43
  13  -5   3  155.35    4.40
  13  -5   3  168.94    4.25
 -13  -5  -3  162.94    4.55
  13   5   3  154.47    4.45
 -13  -5  -3  159.81    4.41
 -13   5  -3  148.37    4.32
 -13  -5  -4   41.77    2.02
 -13   5  -4   40.40    2.00
  13  -5   4   41.80    1.81
  13  -5   4   41.22    2.02
 -13  -5  -4   39.57    2.02
  13   5   4   42.54    2.08
 -13  -5  -5   83.30    3.04
 -13   5  -5   85.76    3.09
  13  -5   5   82.48    2.64
  13  -5   5   78.84    1.98
 -13  -5  -5   83.13    3.03
  13   5   5   87.39    3.17
  13  -5   5   85.51    3.09
 -13  -5  -6    1.21    0.70
 -13   5  -6    0.25    0.61
  13  -5   6    0.33    0.32
  13  -5   6    0.88    0.52
 -13  -5  -6    0.46    0.63
  13  -5   6    0.37    0.62
  13   5   6    0.26    0.62
 -13  -5  -7    0.25    0.65
 -13   5  -7    0.78    0.65
  13  -5   7    0.90    0.50
 -13  -5  -7    0.23    0.62
  13   5   7    0.95    0.75
  13  -5   7    0.13    0.71
 -13  -5  -8   -0.27    0.74
 -13   5  -8    0.14    0.65
 -13  -5  -8   -0.12    0.65
  13  -5   8    0.34    0.47
  13   5   8   -0.29    0.74
  13  -5   8   -0.70    0.78
 -13  -5  -9   48.94    2.49
 -13   5  -9   49.39    2.51
 -13  -5  -9   41.56    2.15
  13  -5   9   45.67    2.47
  13   5   9   46.73    2.49
 -13  -5 -10    7.15    1.18
 -13   5 -10    9.57    1.28
 -13  -5 -10    9.62    1.11
  13   5  10    6.70    1.20
  13  -5  10    6.75    1.24
  13  -5  11   10.14    1.43
 -13  -5 -11   11.46    1.23
  13   5  11   14.66    1.63
 -13  -5 -12    6.72    0.98
  13   5  12    4.43    1.25
  13  -5  12    5.80    1.25
 -13  -5 -13    8.32    1.07
 -13  -7  14    7.66    1.42
 -13  -7  13   11.94    1.55
 -13  -7  12   43.79    2.64
  13   7 -12   38.49    2.27
  13  -7 -12   39.48    2.29
 -13  -7  12   41.13    2.50
 -13  -7  11   43.87    2.52
  13  -7 -11   47.41    2.44
 -13  -7  11   47.44    2.11
 -13  -7  11   46.41    2.63
 -13  -7  11   45.92    2.57
  13   7 -11   49.16    2.46
 -13  -7  10   14.68    1.51
 -13  -7  10   15.31    1.27
 -13  -7  10   13.58    1.49
  13   7 -10   17.10    1.44
  13  -7 -10   15.79    1.41
 -13  -7   9   -0.14    0.83
 -13  -7   9    0.72    0.62
 -13  -7   9    0.89    0.80
  13  -7  -9   -0.12    0.69
  13   7  -9   -0.12    0.67
  13  -7  -8   55.31    2.47
  13   7  -8   62.54    2.58
 -13  -7   8   65.95    2.58
 -13  -7   8   60.85    2.81
 -13   7   8   64.11    1.78
  13  -7  -7    6.41    0.91
 -13  -7   7    9.55    1.05
  13   7  -7   10.03    1.06
 -13  -7   7    7.44    1.13
  13  -7  -6   12.74    1.15
  13   7  -6   12.69    1.25
  13   7  -6   12.42    1.09
 -13  -7   6   11.33    1.13
 -13  -7   6   14.45    1.31
  13  -7  -5    3.39    0.41
 -13  -7   5    3.50    0.81
 -13  -7   5    2.70    0.74
  13   7  -5    3.77    0.85
  13  -7  -4  212.51    4.22
 -13  -7   4  207.70    5.48
 -13  -7   4  208.11    5.24
 -13  -7   4  213.83    5.39
  13   7  -4  210.99    5.59
 -13   7   4  201.75    5.17
 -13  -7   3  106.74    3.59
 -13   7   3  106.79    3.26
 -13  -7   3  111.60    3.33
  13   7  -3  112.31    3.65
  13   7  -2    0.80    0.59
  13   7  -2    1.87    0.70
 -13  -7   2    0.83    0.64
 -13   7   2    1.19    0.33
 -13  -7   2    1.72    0.51
 -13   7   2    1.95    0.58
  13   7  -1   65.16    2.62
  13   7  -1   62.81    2.48
 -13   7   1   63.28    1.70
 -13  -7   1   65.65    2.70
 -13  -7   1   62.82    2.37
 -13   7   1   62.53    2.37
  13   7   0    7.35    0.92
  13   7   0    7.62    0.94
 -13  -7   0    5.95    0.99
 -13  -7   0    5.65    0.79
 -13   7   0    5.44    0.78
 -13  -7  -1    7.42    0.86
 -13   7  -1    5.72    0.83
  13   7   1    5.69    0.89
  13  -7   1    6.60    0.36
  13   7   1    7.01    0.88
  13   7   2   81.68    2.83
  13   7   2   74.26    2.84
  13  -7   2   78.72    2.00
 -13  -7  -2   81.93    2.83
 -13   7  -2   80.61    2.81
 -13  -7  -3   72.21    2.68
 -13   7  -3   73.83    2.71
  13   7   3   71.86    2.67
 -13  -7  -3   78.28    3.03
  13  -7   3   73.37    2.74
  13   7   3   77.07    2.86
 -13  -7  -4   69.13    2.67
 -13   7  -4   67.69    2.66
  13  -7   4   72.90    2.56
 -13  -7  -4   75.05    2.97
  13  -7   4   69.22    2.70
  13   7   4   71.03    2.80
 -13  -7  -5   25.03    1.62
 -13   7  -5   25.29    1.62
  13  -7   5   21.55    1.33
  13   7   5   22.56    1.60
 -13  -7  -5   23.11    1.65
  13  -7   5   22.85    1.58
 -13  -7  -6  107.23    3.55
 -13   7  -6   96.71    3.46
  13  -7   6  103.44    3.08
 -13  -7  -6  103.86    3.66
  13  -7   6  100.66    2.59
  13  -7   6  101.91    3.54
  13   7   6  104.48    3.65
 -13  -7  -7   61.04    2.68
 -13   7  -7   56.19    2.61
  13  -7   7   61.46    2.19
  13  -7   7   59.71    1.96
 -13  -7  -7   57.95    2.68
  13   7   7   64.86    2.86
  13  -7   7   55.35    2.63
 -13   7  -8   16.72    1.46
 -13  -7  -8   13.54    1.43
  13  -7   8   16.50    1.07
  13  -7   8   14.80    1.05
 -13  -7  -8   16.77    1.48
  13   7   8   15.63    1.52
  13  -7   8   18.09    1.60
 -13  -7  -9   45.55    2.41
 -13   7  -9   44.38    2.42
  13  -7   9   46.38    1.90
  13  -7   9   44.31    1.66
 -13  -7  -9   47.18    2.44
  13   7   9   42.82    2.46
  13  -7   9   44.11    2.49
 -13  -7 -10    0.44    0.78
 -13   7 -10   -0.15    0.77
  13  -7  10    0.37    0.58
 -13  -7 -10   -0.81    0.75
  13   7  10    0.81    0.92
  13  -7  10   -0.16    0.78
  13  -7  11    1.83    0.74
 -13  -7 -11    1.08    0.79
  13   7  11    2.36    0.98
  13  -7  11    1.32    1.05
 -13  -7 -12    0.67    0.76
  13   7  12    0.35    0.93
  13  -7  12    2.26    1.14
 -13  -7 -13    6.79    1.15
 -13  -9  12   -0.42    0.65
 -13  -9  12    1.53    1.13
 -13  -9  12    0.36    0.84
 -13  -9  11    0.11    0.64
 -13  -9  11   -0.18    0.81
 -13  -9  10   17.48    1.41
 -13  -9  10   21.10    1.86
  13   9 -10   20.87    1.57
  13  -9 -10   18.71    1.51
 -13  -9   9    8.26    1.29
 -13  -9   9    8.30    1.09
  13   9  -9    8.86    1.05
  13  -9  -9    6.96    1.03
  13   9  -8   19.84    1.41
  13  -9  -8   18.87    1.43
 -13  -9   8   21.70    1.56
 -13  -9   8   18.32    1.67
  13  -9  -7   34.64    1.84
  13   9  -7   35.84    1.86
 -13  -9   7   34.57    1.97
 -13  -9   7   36.03    2.16
 -13  -9   6   10.09    1.20
  13  -9  -6   13.22    1.15
  13   9  -6   12.17    1.08
 -13  -9   6   13.77    1.38
  13   9  -6   13.97    1.39
  13  -9  -5  104.19    3.25
  13   9  -5  103.30    3.22
 -13  -9   5  102.71    3.60
 -13   9   5   96.71    3.17
 -13  -9   5  109.10    3.32
  13   9  -5  101.65    3.75
  13   9  -5  107.08    3.76
 -13  -9   4   16.12    1.22
 -13  -9   4   16.70    1.43
 -13   9   4   14.55    1.16
  13   9  -4   20.06    1.60
  13   9  -4   17.91    1.48
  13   9  -3   95.47    3.45
  13  -9  -3   97.29    2.11
 -13   9   3   97.48    3.05
 -13  -9   3   96.22    3.54
 -13  -9   3  103.29    3.12
  13   9  -3   96.40    3.56
  13   9  -2   45.61    2.20
  13   9  -2   41.00    2.18
 -13  -9   2   46.18    2.35
 -13   9   2   42.03    1.58
 -13  -9   2   42.02    1.87
 -13   9   2   39.54    1.82
  13   9  -2   43.03    2.27
  13   9  -1   74.27    3.05
  13   9  -1   80.68    3.00
  13   9  -1   72.21    2.91
 -13   9   1   74.80    2.20
 -13  -9   1   71.27    3.01
 -13  -9   1   73.40    2.55
 -13   9   1   73.68    2.56
  13   9   0   77.05    3.10
  13   9   0   69.88    2.91
 -13  -9   0   77.97    3.13
  13   9   0   75.29    2.92
 -13  -9   0   76.42    2.66
 -13   9   0   77.57    2.64
 -13  -9  -1    0.18    0.50
 -13   9  -1   -0.27    0.61
  13   9   1    0.24    0.62
  13   9   1    0.39    0.65
 -13  -9  -1    0.14    0.76
 -13  -9  -2   22.42    1.39
 -13   9  -2   20.14    1.32
  13  -9   2   19.40    0.78
  13   9   2   20.83    1.56
  13   9   2   20.81    1.54
 -13  -9  -3   34.07    1.75
 -13   9  -3   30.38    1.67
  13   9   3   31.64    1.89
  13  -9   3   33.36    1.26
 -13  -9  -4   42.79    2.03
 -13   9  -4   37.25    1.90
 -13  -9  -4   40.05    2.30
  13  -9   4   36.77    1.91
  13   9   4   42.15    2.09
  13  -9   4   37.11    1.51
 -13  -9  -5   53.77    2.35
 -13   9  -5   53.08    2.35
  13   9   5   54.41    2.50
 -13  -9  -5   57.99    2.75
  13  -9   5   51.25    2.34
  13  -9   5   52.50    1.97
 -13  -9  -6   95.59    3.33
 -13   9  -6   92.47    3.33
  13  -9   6   93.06    3.05
  13   9   6   97.39    3.48
 -13  -9  -6  102.30    3.85
  13  -9   6   96.38    3.00
  13  -9   6   96.00    3.36
 -13  -9  -7    1.35    0.81
 -13   9  -7    1.38    0.70
 -13  -9  -7    2.28    0.93
  13  -9   7    1.22    0.56
  13   9   7    2.44    0.85
  13  -9   7    1.65    0.89
 -13  -9  -8    3.50    0.90
 -13   9  -8    4.65    1.01
  13  -9   8    4.44    0.71
 -13  -9  -8    2.60    1.02
  13  -9   8    3.93    0.68
  13   9   8    4.75    1.05
  13  -9   8    5.56    1.05
 -13  -9  -9    0.41    0.79
 -13   9  -9    1.26    0.69
  13  -9   9    1.45    0.86
 -13  -9  -9   -0.15    0.83
  13  -9   9    1.16    0.61
  13   9   9    1.07    0.94
  13   9  10   25.24    1.98
  13  -9  10   28.61    2.05
  13   9  11    7.59    1.33
  13  -9  11    8.46   26.71
 -13  11  14    3.76    1.09
 -13 -11  11    0.12    0.76
 -13 -11  10   15.29    1.69
 -13 -11  10   16.32    1.46
  13  11  -9   -0.22    0.62
  13 -11  -9   -0.11    0.62
 -13  11   9    0.10    0.30
 -13 -11   9   -0.34    0.79
 -13 -11   9    0.13    0.77
 -13 -11   9    0.86    0.91
 -13 -11   8   23.37    1.84
 -13 -11   8   21.66    1.68
 -13 -11   8   20.73    1.79
  13  11  -8   21.15    1.42
  13 -11  -8   21.08    1.46
 -13  11   8   17.24    0.55
 -13 -11   7    8.51    1.02
 -13 -11   7    9.53    1.25
  13  11  -7    8.83    0.97
  13 -11  -7    9.42    1.04
 -13 -11   7    9.72    1.29
  13 -11  -6   11.29    1.04
  13  11  -6   10.69    1.00
  13  11  -6    7.70    1.21
 -13 -11   6   13.35    1.15
 -13 -11   6    8.10    1.16
 -13  11   6    9.50    1.00
  13  11  -5   76.92    3.36
  13 -11  -5   78.83    2.67
  13  11  -5   83.22    2.72
 -13 -11   5   75.31    3.20
 -13  11   5   76.03    2.64
 -13 -11   5   80.88    2.71
  13  11  -4    0.14    0.69
  13 -11  -4    0.26    0.54
 -13 -11   4    0.72    0.78
 -13 -11   4    0.09    0.60
 -13  11   4    0.50    0.54
  13  11  -4    0.25    0.55
 -13 -11   3   73.66    2.50
  13  11  -3   73.04    2.47
 -13 -11   3   70.08    3.10
 -13  11   3   69.44    2.42
 -13  11   3   70.45    2.45
  13 -11  -3   68.97    2.42
  13  11  -3   74.38    3.04
  13  11  -2    0.94    0.74
 -13 -11   2    0.75    0.80
 -13  11   2    0.24    0.48
 -13 -11   2    0.25    0.51
 -13  11   2    0.48    0.53
  13  11  -1   34.93    2.04
  13  11  -1   36.34    2.15
 -13  11   1   31.83    1.54
 -13 -11   1   38.29    2.29
 -13 -11   1   34.89    1.62
 -13  11   1   33.03    1.59
 -13 -11   0    0.84    0.49
 -13  11   0    0.58    0.48
  13  11   0    0.38    0.67
  13  11   0   -0.14    0.75
 -13 -11   0    1.70    0.91
 -13 -11  -1    4.30    0.76
 -13  11  -1    4.94    0.75
  13  11   1    5.72    1.01
  13  11   1    4.18    0.95
 -13 -11  -1    3.61    0.90
 -13 -11  -2    5.20    0.78
 -13  11  -2    5.44    0.83
  13  11   2    5.61    1.10
 -13 -11  -3    4.71    0.76
 -13  11  -3    6.40    0.83
  13 -11   3    3.58    0.49
  13  11   3    4.31    1.02
  13 -11   4   69.51    2.13
 -13 -11  -4   72.51    2.64
 -13  11  -4   71.54    2.64
 -13 -11  -4   66.34    3.20
  13  11   4   71.28    3.11
  13 -11   5    1.39    0.55
 -13 -11  -5    1.47    0.67
 -13  11  -5    1.49    0.65
  13 -11   5    1.60    0.67
  13  11   5    0.88    0.87
  13  11   5    2.03    0.78
  13 -11   6    1.05    0.60
 -13 -11  -6    0.33    0.71
 -13  11  -6    1.13    0.67
  13  11   6    1.39    0.78
  13 -11   6    0.92    0.64
 -13 -11  -7   26.60    1.72
 -13  11  -7   26.35    1.76
  13 -11   7   28.58    1.64
  13 -11   7   24.81    1.69
  13  11   7   25.65    1.79
  13 -11   7   27.52    1.63
 -13 -11  -8   18.24    1.54
  13 -11   8   17.81    1.53
  13  11   8   19.48    1.64
  13 -11   8   21.92    1.54
 -13 -11  -9   -0.13    0.77
  13 -11   9    0.98    0.73
  13  11   9   -0.15    0.96
  13 -11   9   -0.28    0.92
  13  11  10    2.97    1.00
  13 -11  10    3.52    1.10
  13  11  11    1.81    0.97
  13 -11  11    3.26    1.15
 -13  13  12   -0.12    0.75
 -13 -13  10    1.64    0.91
 -13 -13   9   17.09    1.63
 -13 -13   8    2.20    1.02
 -13  13   8    2.18    0.71
 -13 -13   7   37.43    2.36
 -13  13   7   37.36    1.76
  13 -13  -7   37.75    1.77
  13  13  -6    5.29    0.74
  13 -13  -6    4.88    0.74
 -13  13   6    4.19    0.76
  13  13  -5    2.30    0.57
  13 -13  -5    1.55    0.56
 -13 -13   5    0.96    0.55
 -13  13   5    2.73    0.63
  13 -13  -4    7.55    0.81
  13  13  -4    7.59    0.77
 -13  13   4    6.73    0.93
 -13 -13   4    7.79    0.85
 -13  13   4    7.93    0.82
  13 -13  -3   17.08    1.09
  13  13  -3   18.30    1.09
 -13  13   3   16.12    1.30
  13  13  -3   17.76    1.65
 -13 -13   3   17.53    1.12
 -13  13   3   18.49    1.11
 -13 -13   2    1.42    0.57
 -13  13   2    0.94    0.52
  13  13  -2    0.95    0.48
  13  13  -2    1.72    0.78
 -13  13   2    0.20    0.55
  13 -13  -2    1.33    0.52
 -13 -13   1   10.97    0.93
 -13  13   1   12.28    0.95
  13  13  -1    8.58    1.20
 -13  13   1   10.05    1.05
 -13 -13   0   17.70    1.13
 -13  13   0   17.83    1.11
  13 -13   0   16.62    0.81
 -13 -13  -1   13.47    1.03
 -13  13  -1   11.83    0.98
 -13 -13  -2    5.37    0.78
 -13  13  -2    5.07    0.75
  13  13   2    4.44    1.03
 -13  13  -3   11.52    1.05
  13  13   3   11.92    1.33
 -13  13  -4    0.43    0.60
  13  13   4    0.40    0.71
 -13  13  -5   20.88    1.37
 -13  13  -6    1.52    0.73
  13  13   7    6.70    1.13
  13  13   8    6.18    1.09
  13  13   9    2.83    1.00
 -13  15   6    1.31    0.82
 -13  15   5    1.15    0.80
 -13  15   4    0.37    0.73
 -13  15   3    1.83    0.80
 -13  15   2    0.24    0.73
  13  15   0   17.56    1.63
  13  15   1    1.43    0.85
  13  15   2   18.50    1.67
  13  15   3    0.97    0.79
 -14   0  17    1.32    0.90
  14   0 -17   -0.23    0.72
 -14   0  17    0.90    0.94
  14   0 -16   10.50    1.21
 -14   0  16    9.49    1.43
  14   0 -15    0.36    0.64
 -14   0  15   -0.15    0.71
 -14   0  15    0.96    0.84
  14   0 -14    0.34    0.82
  14   0 -14    0.24    0.64
 -14   0  14    0.85    0.78
 -14   0  14    0.30    0.74
  14   0 -13    0.64    0.89
  14   0 -13    0.12    0.66
 -14   0  13   -0.27    0.75
  14   0 -12   57.14    2.53
 -14   0  12   56.68    2.55
  14   0 -12   59.40    2.85
 -14   0  12   59.24    2.62
  14   0 -11    0.86    0.69
  14   0 -11   -0.35    0.67
 -14   0  11   -0.12    0.64
 -14   0  10    9.04    0.99
  14   0 -10    8.03    1.05
  14   0 -10    7.03    1.05
 -14   0   9    0.10    0.55
  14   0  -9    0.39    0.60
  14   0  -9   -0.44    0.61
 -14   0   8   24.83    1.40
  14   0  -8   23.48    1.62
  14   0  -8   21.23    1.46
  14   0  -7   -0.09    0.51
 -14   0   7    0.47    0.47
  14   0  -7    0.12    0.53
  14   0  -7   -0.21    0.53
  14   0  -6  546.36   10.88
 -14   0   6  547.66   10.53
  14   0  -6  549.98   11.17
 -14   0   5    0.25    0.38
  14   0  -5   -0.25    0.45
  14   0  -4  331.28    7.06
  14   0  -4  328.19    6.69
  14   0  -3   -0.30    0.38
  14   0  -3   -0.40    0.54
 -14   0   3    0.04    0.24
 -14   0   3    0.40    0.47
  14   0  -2   10.86    0.76
  14   0  -2   11.03    1.03
 -14   0   2   12.08    0.61
 -14   0   2   10.83    1.01
  14   0  -1   -0.17    0.31
  14   0  -1   -0.20    0.38
 -14   0   1    0.10    0.51
  14   0   0    2.33    0.58
 -14   0   0    2.41    0.57
  14   0   1    0.21    0.51
 -14   0  -1   -0.27    0.43
  14   0   1    0.39    0.48
 -14   0  -1   -0.10    0.45
 -14   0  -2  326.54    7.00
  14   0   2  310.71    5.75
  14   0   2  319.62    7.32
  14   0   2  317.46    7.08
 -14   0  -2  316.81    7.25
 -14   0  -3    0.66    0.52
 -14   0  -3    0.71    0.48
  14   0   3   -0.09    0.47
  14   0   3    0.45    0.52
 -14   0  -4   88.42    2.88
  14   0   4   90.74    2.94
  14   0   4   92.02    3.26
 -14   0  -4   89.70    3.21
 -14   0  -5    0.37    0.69
 -14   0  -5    0.26    0.47
  14   0   5   -0.19    0.57
  14   0   5    0.37    0.69
 -14   0  -6  577.99   12.04
 -14   0  -6  580.82   11.27
  14   0   6  565.93   12.12
 -14   0  -7   -0.14    0.70
 -14   0  -7    0.25    0.46
  14   0   7   -0.28    0.74
 -14   0  -8   48.37    2.48
  14   0   8   50.48    2.57
 -14   0  -9   -0.15    0.74
  14   0   9    2.02    0.80
 -14   0 -10   17.60    1.63
  14   0  10   18.99    1.72
  14   0  11    0.87    0.76
  14   0  12    9.11    1.44
  14  -2 -18    2.45    0.91
 -14   2  18    4.35    1.04
  14  -2 -17    2.26    0.85
 -14   2  17    1.79    0.89
  14   2 -17    3.25    0.75
 -14   2  17    2.05    0.99
  14  -2 -16   -0.25    0.68
 -14  -2  16   -0.34    0.91
 -14   2  16   -0.28    0.77
  14   2 -16    0.73    0.70
 -14   2  16    0.80    0.85
 -14  -2  16    0.18    0.93
 -14   2  15   15.27    1.47
  14  -2 -15   15.24    1.41
  14   2 -15   18.20    1.42
 -14  -2  15   14.73    1.57
 -14   2  15   15.35    1.57
 -14  -2  15   14.65    1.63
  14   2 -14    1.68    0.96
  14  -2 -14    0.50    0.84
  14  -2 -14    2.02    0.82
 -14  -2  14    1.55    0.83
 -14   2  14    1.39    0.73
  14   2 -14    0.78    0.70
 -14   2  14    0.41    0.72
 -14  -2  14    1.30    0.96
  14   2 -13   12.14    1.47
  14  -2 -13    9.28    1.29
  14  -2 -13   11.24    1.18
 -14  -2  13   10.16    1.26
  14   2 -13   10.28    1.14
 -14   2  13    7.81    1.02
 -14   2  13    9.97    1.17
 -14  -2  13   11.78    1.38
 -14  -2  12    0.14    0.68
  14  -2 -12    0.86    0.65
  14  -2 -12    1.36    0.71
  14   2 -12   -0.11    0.73
 -14  -2  12    0.28    0.65
 -14   2  12    0.11    0.63
  14  -2 -11   66.74    2.94
  14  -2 -11   58.18    2.60
 -14  -2  11   59.25    2.68
  14   2 -11   57.82    2.50
 -14   2  11   59.55    2.45
 -14  -2  11   61.35    2.71
 -14  -2  10    0.36    0.69
  14  -2 -10    0.24    0.64
  14  -2 -10    0.95    0.72
  14   2 -10   -0.45    0.62
 -14   2  10   -0.09    0.55
 -14   2   9  215.83    5.15
  14  -2  -9  211.35    5.58
  14   2  -9  214.35    5.51
  14  -2  -9  216.62    5.81
 -14  -2   9  207.43    5.49
 -14   2   8    0.44    0.44
 -14  -2   8    0.10    0.53
  14  -2  -8    0.34    0.57
  14   2  -8   -0.33    0.60
  14  -2  -8    0.24    0.65
  14  -2  -7    4.70    0.66
 -14   2   7    4.23    0.56
  14   2  -7    4.30    0.77
 -14  -2   7    3.83    0.74
  14  -2  -7    5.19    0.86
  14   2  -7    4.98    0.84
  14  -2  -7    4.73    0.83
 -14   2   6    0.11    0.29
 -14  -2   6    0.34    0.44
  14  -2  -6    0.70    0.47
  14   2  -6    0.40    0.46
  14   2  -6    0.11    0.53
 -14  -2   5    0.31    0.41
 -14   2   5    0.66    0.29
 -14  -2   5    0.19    0.45
 -14  -2   5    0.31    0.43
  14   2  -5    0.19    0.44
  14  -2  -5    0.29    0.41
  14   2  -5    0.53    0.57
  14   2  -5    0.25    0.43
 -14  -2   4   89.37    2.95
  14  -2  -4   81.46    2.90
  14   2  -4   87.18    2.88
 -14  -2   4   85.59    2.57
  14   2  -4   87.23    2.74
 -14  -2   3  127.38    3.75
  14  -2  -3  124.84    3.76
  14   2  -3  125.57    3.83
 -14  -2   3  136.56    3.28
 -14  -2   3  129.30    3.83
  14  -2  -3  133.54    2.96
  14   2  -3  133.10    3.53
  14   2  -2   79.76    2.49
 -14  -2   2   72.99    2.64
  14  -2  -2   72.09    2.65
  14   2  -2   80.06    2.81
 -14  -2   2   68.91    2.62
  14  -2  -2   79.72    2.00
  14  -2  -1   18.99    0.85
  14   2  -1   16.18    1.07
  14  -2  -1   18.68    1.27
  14   2  -1   19.88    1.32
 -14  -2   1   17.67    1.24
  14  -2   0   16.97    1.21
  14   2   0   17.21    1.26
 -14  -2   0   18.10    1.28
  14  -2   1    0.11    0.45
 -14  -2  -1    0.38    0.46
  14  -2   1    0.28    0.41
  14   2   1    0.29    0.30
  14   2   1    0.61    0.53
 -14  -2  -1   -0.10    0.46
 -14  -2  -2   36.09    1.75
  14  -2   2   35.67    1.73
  14   2   2   33.47    1.28
  14   2   2   34.34    1.76
  14  -2   2   35.88    1.89
 -14  -2  -2   37.45    1.88
 -14  -2  -3  174.40    4.62
  14  -2   3  182.30    4.60
  14  -2   3  172.93    4.83
 -14  -2  -3  174.06    4.81
 -14  -2  -4   18.74    1.30
  14  -2   4   21.15    1.31
  14  -2   4   20.93    1.51
 -14  -2  -4   18.58    1.40
 -14  -2  -5  164.31    4.82
 -14  -2  -5  174.89    4.54
  14  -2   5  171.41    4.40
  14  -2   5  171.58    4.93
 -14  -2  -6  159.43    4.72
 -14  -2  -6  156.41    4.27
  14  -2   6  159.03    4.13
  14  -2   6  154.91    4.76
 -14  -2  -7  203.26    5.67
 -14  -2  -7  205.96    5.08
  14  -2   7  193.56    5.66
 -14  -2  -8    7.64    1.18
 -14   2  -8    5.55    1.07
 -14  -2  -8    6.31    0.86
  14  -2   8    6.03    1.12
 -14  -2  -9  164.39    5.10
 -14   2  -9  161.00    5.11
 -14  -2  -9  165.38    4.33
  14  -2   9  157.53    5.09
 -14  -2 -10    3.44    0.97
 -14   2 -10    4.25    1.05
 -14  -2 -10    4.29    0.78
  14  -2  10    3.11    0.95
 -14  -2 -11    0.09    0.52
  14  -2  11   -0.17    0.93
 -14  -2 -12    0.33    0.50
  14  -2  12    1.46    0.97
  14  -4 -18    0.14    0.77
 -14   4  18    0.27    0.71
  14  -4 -17    2.90    0.88
 -14   4  17    3.38    0.89
 -14  -4  16    2.76    1.08
  14  -4 -16    3.76    0.99
 -14   4  16    3.69    0.91
 -14  -4  15    0.74    1.03
  14  -4 -15    0.14    0.75
 -14  -4  15    0.18    0.83
 -14   4  15    0.70    0.69
 -14  -4  14    4.72    1.22
  14  -4 -14    5.37    1.04
 -14  -4  14    5.55    1.15
  14   4 -13   14.12    1.53
  14  -4 -13   16.03    1.55
 -14  -4  13   19.35    1.74
  14   4 -13   15.73    1.32
  14  -4 -13   17.17    1.65
 -14  -4  13   19.07    1.77
 -14  -4  12   49.76    2.61
  14   4 -12   54.08    2.32
 -14   4  12   49.45    2.20
  14   4 -12   50.24    2.62
  14  -4 -12   50.69    2.64
 -14  -4  12   48.58    2.64
  14   4 -11    4.21    0.85
 -14  -4  11    3.45    0.92
 -14  -4  11    3.58    0.90
  14   4 -11    4.12    0.98
  14  -4 -11    2.71    0.89
 -14   4  11    4.66    0.81
 -14  -4  10    0.13    0.67
  14  -4 -10    0.40    0.74
  14   4 -10    0.13    0.67
  14   4 -10    0.78    0.65
 -14   4  10    0.97    0.53
 -14  -4   9   32.14    1.94
 -14   4   9   34.31    1.51
  14  -4  -9   34.52    2.00
  14   4  -9   33.99    1.97
  14   4  -9   34.40    1.87
 -14  -4   8   13.73    1.25
 -14  -4   8   12.44    1.13
 -14   4   8   10.64    0.78
  14  -4  -8   11.11    1.21
  14   4  -8   12.66    1.20
  14   4  -8   11.80    1.17
 -14  -4   7  133.81    4.03
 -14  -4   7  137.79    4.00
 -14  -4   7  134.76    4.08
  14  -4  -7  136.23    4.15
  14   4  -7  140.98    4.20
  14   4  -7  136.81    4.10
  14   4  -7  142.43    4.26
 -14   4   7  138.63    3.18
  14   4  -6   24.68    1.57
 -14   4   6   22.57    0.87
 -14  -4   6   25.79    1.52
 -14  -4   6   23.78    1.49
 -14  -4   6   21.90    1.44
  14   4  -6   21.83    1.49
  14   4  -6   21.58    1.44
  14  -4  -6   23.85    1.19
  14   4  -5    3.73    0.79
 -14  -4   5    2.16    0.58
 -14  -4   5    1.80    0.56
  14   4  -5    4.09    0.71
  14  -4  -5    2.24    0.45
 -14  -4   5    3.42    0.66
  14   4  -5    3.28    0.64
  14   4  -4   -0.19    0.46
 -14  -4   4   -0.61    0.54
  14   4  -4    0.41    0.49
 -14   4   4    0.10    0.52
 -14  -4   4   -0.10    0.50
 -14  -4   4    0.67    0.45
 -14  -4   3   36.94    1.83
  14   4  -3   35.71    1.78
 -14  -4   3   33.70    1.53
 -14   4   3   36.43    1.81
 -14  -4   3   34.60    1.76
  14   4  -3   35.38    1.74
  14   4  -2    1.65    0.53
  14  -4  -2    2.69    0.62
 -14  -4   2    1.55    0.60
  14   4  -2    2.85    0.73
 -14  -4   2    1.97    0.61
 -14   4   2    1.65    0.55
  14   4  -1  168.13    4.33
  14  -4  -1  158.87    4.41
 -14  -4   1  164.34    4.51
 -14  -4   1  169.10    4.47
 -14   4   1  165.73    4.46
  14  -4  -1  162.17    3.13
  14   4   0    4.55    0.74
  14  -4   0    4.33    0.72
  14   4   0    2.75    0.51
 -14  -4   0    2.92    0.62
 -14   4   0    2.39    0.64
  14  -4   1   24.64    1.47
  14   4   1   26.16    1.29
 -14  -4  -1   24.86    1.49
 -14   4  -1   25.83    1.54
  14  -4   2  114.75    3.49
 -14  -4  -2  121.29    3.75
  14  -4   2  119.77    3.74
  14   4   2  125.91    3.24
  14   4   2  117.48    3.77
 -14  -4  -2  122.16    3.72
 -14   4  -2  121.51    3.73
  14  -4   3   22.04    1.36
  14  -4   3   22.81    1.53
 -14  -4  -3   24.49    1.54
  14   4   3   22.78    1.55
 -14  -4  -3   25.82    1.59
 -14   4  -3   22.47    1.49
 -14  -4  -4   30.46    1.77
 -14   4  -4   33.59    1.84
  14  -4   4   31.42    1.59
 -14  -4  -4   33.69    1.82
  14  -4   4   29.08    1.75
  14   4   4   31.10    1.81
 -14  -4  -5    2.54    0.75
 -14   4  -5    3.66    0.81
  14  -4   5    2.15    0.31
  14  -4   5    1.95    0.59
 -14  -4  -5    1.89    0.67
  14   4   5    1.78    0.77
  14  -4   5    1.97    0.78
 -14  -4  -6  370.88    8.53
 -14   4  -6  373.48    8.59
 -14  -4  -6  357.38    8.23
  14  -4   6  365.98    8.59
  14  -4   6  374.10    7.81
  14   4   6  378.88    8.69
 -14  -4  -7    0.54    0.64
 -14   4  -7    1.35    0.75
 -14  -4  -7    0.90    0.60
  14  -4   7    0.32    0.49
  14   4   7    0.43    0.68
  14  -4   7    1.11    0.81
 -14  -4  -8    3.64    0.89
 -14   4  -8    1.99    0.70
 -14  -4  -8    2.47    0.76
  14  -4   8    3.88    0.64
  14   4   8    3.15    0.94
  14  -4   8    3.09    0.98
 -14  -4  -9    1.62    0.86
 -14  -4  -9    4.01    0.84
  14   4   9    3.47    0.99
  14  -4   9    3.41    1.00
 -14  -4 -10   24.17    1.56
  14   4  10   19.83    1.77
  14  -4  10   25.07    1.91
 -14  -4 -11   10.62    1.13
  14   4  11    8.67    1.38
  14  -4  11    9.96    1.47
 -14  -4 -12    3.29    0.81
  14   4  12    4.37    1.09
  14  -4  12    2.71    1.05
  14  -6 -18    2.41    0.90
  14  -6 -17    0.15    0.77
 -14  -6  14    5.76    1.23
 -14  -6  14    5.95    1.22
  14   6 -13    0.16    0.86
  14  -6 -13    0.63    0.73
 -14  -6  13   -0.35    0.94
 -14  -6  13    0.69    0.82
 -14  -6  12    4.48    1.10
  14   6 -12    3.57    0.98
  14  -6 -12    3.14    0.94
 -14  -6  11   25.35    1.91
  14   6 -11   25.13    1.81
  14  -6 -11   21.16    1.71
  14   6 -10   58.95    2.71
  14  -6 -10   64.37    2.81
 -14  -6  10   56.37    2.80
 -14  -6  10   62.77    2.52
 -14  -6  10   63.14    2.98
 -14   6  10   62.94    2.11
 -14  -6   9    5.26    1.01
 -14  -6   9    5.33    0.89
  14  -6  -9    3.28    0.80
  14   6  -9    4.52    0.92
 -14  -6   9    2.71    0.97
 -14   6   9    2.51    0.51
 -14  -6   8   19.90    1.54
 -14  -6   8   18.33    1.37
 -14  -6   8   18.63    1.54
  14  -6  -8   18.69    1.47
  14   6  -8   17.62    1.41
 -14   6   8   18.46    0.90
  14  -6  -7   64.64    2.68
 -14  -6   7   68.94    2.80
  14   6  -7   69.76    2.75
 -14  -6   7   69.38    2.68
 -14  -6   7   65.08    2.77
  14   6  -7   69.97    2.93
  14   6  -6  103.43    3.38
 -14  -6   6  102.63    3.43
 -14  -6   6   90.94    3.27
 -14  -6   6  100.25    3.41
  14   6  -6   90.94    3.32
  14  -6  -6  101.38    3.36
  14   6  -6   98.56    3.46
  14   6  -5   15.73    1.33
  14  -6  -5   15.95    0.86
 -14  -6   5   15.54    1.28
 -14  -6   5   19.01    1.35
  14   6  -5   15.40    1.33
  14  -6  -4  267.28    5.43
 -14  -6   4  273.18    6.57
 -14  -6   4  273.29    6.33
 -14   6   4  269.95    6.34
 -14  -6   4  265.62    6.35
  14   6  -4  263.13    6.53
 -14  -6   3   18.55    1.32
 -14  -6   3   17.72    1.37
 -14   6   3   16.60    1.25
  14   6  -3   15.84    1.29
  14   6  -2  244.48    6.15
 -14  -6   2  260.14    6.37
 -14   6   2  255.18    4.77
 -14  -6   2  250.00    6.06
 -14   6   2  256.83    6.05
  14   6  -1   64.78    2.58
  14   6  -1   57.68    2.33
 -14  -6   1   66.87    2.72
 -14  -6   1   69.04    2.55
 -14   6   1   59.43    2.43
  14   6   0  363.04    8.00
  14   6   0  352.71    7.68
 -14  -6   0  363.18    7.85
 -14   6   0  345.83    7.78
  14   6   1   32.39    1.77
  14   6   1   28.63    1.57
 -14  -6  -1   32.80    1.74
 -14   6  -1   31.58    1.75
 -14  -6  -2    1.26    0.56
 -14   6  -2    1.48    0.63
  14  -6   2    0.70    0.48
 -14  -6  -2    1.35    0.69
  14  -6   2    0.85    0.62
  14   6   2    1.47    0.65
  14   6   2    1.25    0.53
 -14  -6  -3    0.11    0.51
 -14   6  -3    0.11    0.62
  14  -6   3   -0.10    0.55
 -14  -6  -3    0.87    0.61
  14  -6   3    0.67    0.56
  14   6   3    1.77    0.68
  14   6   3    0.72    0.52
 -14  -6  -4   62.55    2.57
 -14   6  -4   61.21    2.56
  14  -6   4   57.74    2.31
 -14  -6  -4   60.55    2.64
  14  -6   4   60.29    2.55
  14   6   4   58.87    2.56
 -14  -6  -5   86.17    3.14
 -14   6  -5   82.70    3.09
  14  -6   5   74.81    2.64
 -14  -6  -5   78.82    3.08
  14   6   5   82.10    3.15
  14  -6   5   74.25    2.98
 -14  -6  -6   11.14    1.23
 -14   6  -6   10.15    1.17
  14  -6   6   11.26    1.02
  14  -6   6   12.56    0.70
 -14  -6  -6   10.70    1.27
  14   6   6   11.61    1.27
  14  -6   6   12.28    1.28
 -14  -6  -7   62.79    2.76
 -14   6  -7   57.27    2.67
  14  -6   7   55.87    1.80
  14  -6   7   64.69    2.27
 -14  -6  -7   63.99    2.75
  14  -6   7   57.55    2.71
  14   6   7   54.80    2.72
 -14  -6  -8   27.21    1.90
 -14   6  -8   28.39    1.92
  14  -6   8   26.95    1.31
 -14  -6  -8   27.64    1.83
  14  -6   8   30.14    1.45
  14   6   8   28.84    2.01
  14  -6   8   27.75    1.95
 -14  -6  -9   11.28    1.36
 -14   6  -9   10.03    1.30
  14  -6   9   12.05    1.44
  14  -6   9   10.65    0.95
  14  -6   9   10.67    0.89
 -14  -6  -9   13.18    1.35
  14   6   9   13.96    1.54
 -14  -6 -10   13.34    1.36
  14  -6  10   13.92    1.59
  14   6  10   11.54    1.52
 -14  -6 -11    2.43    0.80
  14   6  11    2.97    1.04
  14  -6  11    2.92    1.09
 -14  -6 -12   18.87    1.59
 -14  -8  13    0.19    0.85
 -14  -8  13   -0.39    0.97
 -14  -8  13    1.64    0.99
  14   8 -12   11.78    1.38
  14  -8 -12   12.74    1.45
 -14  -8  12   11.95    1.53
 -14  -8  12   12.44    1.63
 -14  -8  11   10.80    1.41
  14   8 -11   12.83    1.33
 -14  -8  11   11.88    1.21
 -14  -8  11    9.34    1.43
  14  -8 -11   14.45    1.46
 -14  -8  10   23.68    1.87
 -14  -8  10   19.08    1.46
 -14  -8  10   19.18    1.78
  14   8 -10   19.39    1.57
  14  -8 -10   18.63    1.55
  14  -8  -9    0.62    0.68
  14   8  -9    0.74    0.63
 -14  -8   9   -0.12    0.73
 -14  -8   9    0.94    0.88
 -14   8   9   -0.18    0.37
  14  -8  -8   69.93    2.81
  14   8  -8   70.94    2.84
 -14  -8   8   70.27    2.84
 -14  -8   8   69.73    3.10
 -14  -8   7  117.48    3.85
 -14  -8   7  121.44    4.08
  14  -8  -7  120.28    3.80
  14   8  -7  112.48    3.69
  14  -8  -6   17.33    1.33
  14   8  -6   15.88    1.28
 -14  -8   6   14.28    1.33
 -14  -8   6   18.96    1.49
  14   8  -6   14.50    1.44
  14   8  -5    6.18    0.99
 -14  -8   5    7.00    1.02
 -14  -8   5    4.71    0.83
  14  -8  -5    7.62    0.96
  14   8  -5    7.78    1.12
 -14   8   5    5.95    0.88
 -14  -8   5    6.66    0.99
  14   8  -4   36.55    2.06
  14  -8  -4   32.15    1.08
 -14  -8   4   29.37    1.68
 -14  -8   4   33.20    1.95
 -14   8   4   30.20    1.63
  14   8  -4   33.31    2.00
  14   8  -3   50.02    2.38
 -14  -8   3   48.55    2.12
 -14  -8   3   53.22    2.53
 -14   8   3   50.00    2.11
  14   8  -3   48.43    2.39
  14   8  -2  125.17    4.08
  14   8  -2  126.06    4.00
 -14  -8   2  125.74    4.12
 -14   8   2  128.98    2.97
 -14  -8   2  122.25    3.73
 -14   8   2  117.70    3.62
  14   8  -1   11.47    1.21
 -14   8   1   11.36    0.68
  14   8  -1   11.36    1.16
  14   8  -1   12.96    1.22
 -14  -8   1   13.95    1.36
 -14   8   1   11.55    1.04
 -14  -8   1   11.98    1.09
  14   8   0   41.99    2.19
  14   8   0   40.06    2.08
 -14  -8   0   45.39    2.33
 -14  -8   0   42.45    1.96
 -14   8   0   40.25    1.92
  14   8   1   28.31    1.82
  14   8   1   31.61    1.82
 -14   8  -1   29.83    1.66
  14   8   2   16.26    1.40
  14   8   2   15.81    1.35
  14  -8   2   18.76    0.76
 -14  -8  -2   17.06    1.30
 -14   8  -2   18.07    1.31
 -14  -8  -3   34.94    1.85
 -14   8  -3   33.99    1.82
 -14  -8  -3   33.53    2.07
  14   8   3   32.10    1.80
  14   8   3   34.16    1.93
  14  -8   3   33.42    1.82
  14  -8   3   31.41    1.21
 -14  -8  -4   27.14    1.67
 -14   8  -4   32.69    1.81
  14  -8   4   28.63    1.65
 -14  -8  -4   29.29    1.92
  14   8   4   30.98    1.88
  14  -8   4   27.41    1.72
 -14  -8  -5   16.09    1.37
 -14   8  -5   18.92    1.46
  14  -8   5   18.17    1.31
  14   8   5   15.31    1.37
 -14  -8  -5   16.62    1.50
  14  -8   5   15.70    1.39
 -14  -8  -6   21.62    1.60
 -14   8  -6   24.48    1.71
  14  -8   6   24.93    1.47
 -14  -8  -6   23.06    1.82
  14  -8   6   23.30    1.66
  14   8   6   28.65    1.87
 -14  -8  -7   30.08    1.90
 -14   8  -7   30.10    1.93
  14  -8   7   32.49    1.62
 -14  -8  -7   34.39    2.12
  14   8   7   32.50    2.05
  14  -8   7   33.16    2.05
 -14  -8  -8   59.28    2.74
 -14   8  -8   61.26    2.79
  14  -8   8   63.32    2.24
 -14  -8  -8   55.99    2.79
  14  -8   8   57.00    1.95
  14   8   8   57.89    2.86
  14  -8   8   60.86    2.85
 -14  -8  -9    2.88    0.89
 -14   8  -9    3.39    0.92
 -14  -8  -9    2.83    0.95
  14  -8   9    2.03    0.60
  14   8   9    3.17    0.98
  14  -8   9    3.65    1.11
 -14  -8 -10    1.04    0.85
  14   8  10    2.84    1.03
  14  -8  10    1.93    1.02
  14   8  11   28.15    2.16
  14  -8  11   26.80    2.15
 -14 -10  12    0.23    0.77
 -14 -10  11   15.12    1.42
 -14 -10  11   16.13    1.80
  14 -10 -10   12.45    1.30
 -14 -10  10   13.15    1.33
  14  10 -10   12.79    1.31
 -14 -10  10   11.57    1.55
 -14 -10   9   35.28    2.02
 -14  10   9   31.38    0.98
 -14 -10   9   33.86    2.31
  14  10  -9   31.47    1.83
  14 -10  -9   31.77    1.90
 -14 -10   8   10.75    1.26
 -14 -10   8   10.35    1.34
  14  10  -8    9.41    1.08
  14 -10  -8   11.25    1.18
  14 -10  -7   44.64    2.13
  14  10  -7   43.95    2.10
 -14 -10   7   46.43    2.40
 -14 -10   7   48.43    2.53
  14  10  -7   45.30    2.55
  14 -10  -6    3.20    0.73
  14  10  -6    3.47    0.77
 -14 -10   6    3.83    1.00
 -14  10   6    4.01    0.80
  14  10  -6    3.19    1.01
 -14 -10   6    4.41    0.89
  14 -10  -5  120.47    3.62
  14  10  -5  124.21    3.65
 -14 -10   5  122.00    4.16
 -14  10   5  121.70    3.61
 -14 -10   5  123.03    3.63
  14  10  -5  118.36    4.22
  14  10  -5  113.78    4.08
  14 -10  -4   18.24    1.28
 -14 -10   4   16.66    1.55
 -14 -10   4   18.59    1.29
 -14  10   4   16.36    1.24
  14  10  -4   15.79    1.54
  14  10  -4   17.46    1.24
  14  10  -4   18.13    1.54
  14  10  -3   24.75    1.77
  14 -10  -3   27.46    0.79
 -14 -10   3   26.42    1.88
 -14  10   3   29.09    1.37
 -14 -10   3   27.12    1.53
 -14  10   3   26.15    1.52
  14  10  -3   27.04    1.91
  14  10  -2   28.21    1.84
 -14  10   2   29.44    1.37
 -14 -10   2   30.52    2.02
 -14 -10   2   27.52    1.53
 -14  10   2   24.48    1.49
  14  10  -2   30.78    2.03
  14  10  -1    0.73    0.76
 -14  10   1    0.87    0.46
  14  10  -1   -0.14    0.83
  14  10  -1    0.26    0.64
 -14 -10   1    0.89    0.73
 -14 -10   1    2.04    0.65
 -14  10   1    1.10    0.58
  14  10   0   12.75    1.38
  14  10   0   14.76    1.37
 -14 -10   0   15.90    1.56
  14  10   0   12.99    1.34
 -14 -10   0   13.45    1.14
 -14  10   0   13.08    1.14
  14  10   1  106.55    3.89
  14  10   1  108.93    3.82
 -14 -10  -1  105.53    3.97
 -14 -10  -1  104.60    3.33
 -14  10  -1  109.45    3.36
 -14 -10  -2    0.10    0.61
 -14  10  -2    0.10    0.59
  14  10   2    0.15    0.76
  14  10   2    0.13    0.67
  14 -10   3   87.77    2.22
 -14 -10  -3   91.28    3.09
 -14  10  -3   88.75    3.08
  14  10   3   98.47    3.65
  14  10   3   88.93    3.41
 -14 -10  -3   86.96    3.59
 -14 -10  -4   45.57    2.16
 -14  10  -4   46.62    2.17
 -14 -10  -4   43.87    2.52
  14  10   4   50.79    2.50
  14 -10   4   45.27    1.64
 -14 -10  -5  126.66    3.88
 -14  10  -5  128.40    3.95
 -14 -10  -5  119.40    4.37
  14 -10   5  117.11    3.82
  14  10   5  125.93    4.08
  14 -10   5  114.88    3.23
 -14 -10  -6   18.45    1.52
 -14  10  -6   19.12    1.53
  14 -10   6   16.58    1.35
  14 -10   6   21.39    1.58
  14  10   6   18.86    1.59
  14 -10   6   19.21    1.24
 -14 -10  -7   55.85    2.54
 -14  10  -7   49.32    2.44
  14 -10   7   50.99    2.17
  14 -10   7   52.83    2.53
  14  10   7   58.39    2.70
  14 -10   7   49.19    2.15
 -14 -10  -8   20.30    1.63
 -14  10  -8   20.92    1.66
  14 -10   8   20.81    1.53
  14 -10   8   20.00    1.66
  14  10   8   22.93    1.81
 -14  10  -9    4.30    1.02
  14 -10   9    3.67    1.07
  14  10   9    4.68    1.09
  14 -10   9    4.16    0.92
  14 -10  10    1.87    0.84
  14  10  10    0.82    0.91
  14 -10  10   -0.62    1.07
  14  10  11    3.26    1.10
  14 -10  11    2.95    1.06
 -14  12  14    1.92    0.94
 -14 -12  10   16.47    1.56
  14 -12  -9    0.11    0.66
 -14 -12   9   -0.28    0.81
 -14 -12   9    0.54    0.90
 -14 -12   8   17.96    1.71
 -14  12   8   20.53    1.45
 -14 -12   8   21.08    1.50
  14 -12  -8   19.84    1.46
  14  12  -8   19.86    1.44
  14  12  -7    3.51    0.76
  14 -12  -7    3.50    0.78
 -14 -12   7    5.19    1.12
 -14 -12   7    4.82    0.89
 -14  12   7    3.19    0.80
  14  12  -6    0.28    0.55
  14 -12  -6   -0.09    0.56
 -14 -12   6    0.29    0.60
 -14 -12   6   -0.30    0.83
 -14  12   6    0.46    0.58
  14 -12  -5    0.09    0.51
  14  12  -5    0.97    0.54
 -14 -12   5    0.47    0.83
 -14 -12   5    0.74    0.62
 -14  12   5   -0.09    0.57
  14  12  -4    5.42    1.11
  14 -12  -4    6.58    0.83
  14  12  -4    5.95    0.82
 -14 -12   4    8.52    1.28
 -14  12   4    7.01    0.84
 -14 -12   4    7.12    0.89
 -14  12   4    7.15    0.91
  14  12  -3    1.32    0.80
  14 -12  -3    0.93    0.52
 -14 -12   3    1.44    0.86
 -14  12   3    1.07    0.57
  14  12  -3    1.01    0.53
 -14 -12   3    1.11    0.62
 -14  12   3    1.00    0.52
 -14  12   2   -0.08    0.53
  14  12  -2   -0.14    0.69
 -14  12   2    0.09    0.52
 -14 -12   2   -0.65    0.83
 -14 -12   2   -0.26    0.56
 -14  12   1   10.80    0.97
  14  12  -1   13.52    1.40
  14  12  -1   11.36    1.44
 -14 -12   1   11.70    1.04
 -14  12   1   12.39    1.06
 -14 -12   0    7.35    0.92
 -14  12   0    6.87    0.86
  14  12   0    6.55    1.17
  14  12   0    6.63    1.21
 -14 -12  -1    5.53    0.82
 -14  12  -1    7.98    0.94
  14  12   1    8.56    1.15
  14  12   1    6.01    1.16
 -14 -12  -2   15.53    1.21
 -14  12  -2   14.24    1.18
  14  12   2   15.12    1.47
 -14 -12  -3   12.68    1.14
 -14  12  -3   13.54    1.17
 -14 -12  -4  122.85    3.70
 -14  12  -4  128.14    3.82
 -14 -12  -5    2.14    0.80
 -14  12  -5    1.51    0.74
 -14 -12  -6   28.72    1.77
 -14  12  -6   31.28    1.84
  14 -12   6   27.38    1.75
 -14  12  -7   11.25    1.22
  14 -12   7    9.28    1.16
 -14  12  -8   27.88    1.86
  14  12   8   28.50    1.98
  14  12   9    4.98    1.11
  14  12  10   -0.32    1.10
  14  14  -6   11.57    0.97
 -14  14   6   13.21    1.08
  14  14  -5    1.92    0.55
 -14  14   5    2.06    0.77
 -14  14   5    2.68    0.65
 -14  14   4    1.03    0.53
  14  14  -4    1.15    0.52
 -14  14   4    0.89    0.74
 -14  14   3    6.30    0.76
  14  14  -3    5.92    0.69
 -14  14   3    5.96    0.97
 -14  14   2   27.78    1.33
 -14  14   2   25.83    1.61
  14  14  -2   27.01    1.31
 -14  14   1    7.89    0.78
  14  14  -1    7.50    1.22
  14  14  -1    7.35    0.73
 -14  14   0   -0.20    0.57
  14  14   0   -0.15    0.79
  14  14   1   59.61    2.90
 -14  14  -1   67.83    2.21
  14  14   2   17.47    1.63
 -14  14  -2   18.33    1.19
  15  -1 -17    5.48    1.08
 -15  -1  17    6.72    1.30
 -15   1  17    5.17    1.12
  15   1 -17    7.09    1.09
 -15   1  17    5.89    1.20
 -15  -1  17    4.84    1.22
  15  -1 -16    0.13    0.71
 -15  -1  16    0.99    0.89
 -15   1  16    1.20    0.79
  15   1 -16    0.60    0.67
 -15   1  16    0.65    0.86
 -15  -1  16    0.35    0.88
  15  -1 -15    0.91    0.72
  15   1 -15    1.10    0.71
 -15  -1  15    0.47    0.81
 -15   1  15    0.28    0.77
 -15   1  15    1.07    0.84
 -15  -1  15    1.33    0.88
  15  -1 -14    2.58    1.01
  15  -1 -14    0.52    0.69
  15   1 -14    0.98    0.74
 -15  -1  14    2.24    0.83
 -15   1  14    0.94    0.81
 -15   1  14    1.57    0.81
 -15  -1  14    1.41    0.86
 -15  -1  13    3.10    0.97
  15  -1 -13    2.61    0.96
  15  -1 -13    2.56    0.77
  15   1 -13    2.22    0.83
 -15  -1  13    3.25    0.91
 -15   1  13    2.50    0.89
  15  -1 -12   38.82    2.13
  15   1 -12   39.87    2.12
 -15  -1  12   43.01    2.29
 -15   1  12   43.93    2.20
  15  -1 -12   36.16    2.30
 -15   1  11    0.79    0.71
 -15  -1  11    0.62    0.72
  15  -1 -11    0.15    0.68
  15  -1 -11    0.50    0.64
  15   1 -11    0.73    0.65
 -15   1  10    4.95    0.79
 -15  -1  10    4.46    0.86
  15  -1 -10    4.15    0.86
  15   1 -10    5.05    0.91
  15  -1 -10    4.76    0.93
  15  -1  -9   18.32    1.46
  15   1  -9   19.00    1.45
  15  -1  -9   19.55    1.55
 -15   1   9   19.63    1.31
 -15  -1   9   18.52    1.38
 -15   1   8   21.02    1.27
 -15  -1   8   18.85    1.30
  15  -1  -8   20.28    1.48
  15  -1  -8   19.05    1.50
  15   1  -8   20.24    1.47
  15   1  -8   20.91    1.41
 -15   1   7  128.82    3.42
 -15  -1   7  134.43    3.68
  15  -1  -7  128.46    4.00
  15   1  -7  131.47    4.02
  15  -1  -7  123.43    3.66
  15   1  -7  129.56    3.86
  15   1  -6   16.71    1.24
  15  -1  -6   17.41    1.18
 -15   1   6   18.45    1.04
 -15  -1   6   17.55    1.13
  15   1  -6   18.37    1.37
  15   1  -5    3.51    0.69
  15  -1  -5    2.35    0.56
  15   1  -5    2.62    0.57
  15  -1  -4  222.32    5.73
 -15  -1   4  226.87    5.04
  15   1  -4  234.74    5.58
 -15  -1   4  236.56    5.89
  15  -1  -4  231.90    4.94
  15   1  -4  236.86    5.30
  15   1  -3    4.60    0.63
 -15  -1   3    5.73    0.87
 -15   1   3    5.70    0.46
  15  -1  -3    4.90    0.75
 -15  -1   3    5.53    0.56
  15   1  -3    6.11    0.84
  15  -1  -3    5.28    0.58
  15  -1  -2   49.45    1.64
  15   1  -2   47.59    1.81
 -15  -1   2   47.57    2.11
  15  -1  -2   48.34    2.16
  15   1  -2   49.14    2.20
 -15  -1   2   46.77    2.14
  15  -1  -1  124.71    3.04
  15   1  -1  124.10    3.29
  15  -1  -1  123.67    3.77
  15   1  -1  124.74    3.80
 -15  -1   1  127.81    3.83
 -15  -1   0  136.45    3.93
  15  -1   0  130.21    3.93
  15   1   0  141.13    4.07
 -15  -1   0  141.15    4.08
 -15  -1  -1   75.60    2.68
  15  -1   1   71.03    2.67
  15   1   1   71.09    2.70
  15  -1   1   74.91    2.85
 -15  -1  -1   72.37    2.75
 -15  -1  -2   68.64    2.60
  15   1   2   72.09    1.89
  15  -1   2   74.08    2.69
  15   1   2   76.99    2.77
  15  -1   2   70.42    2.81
 -15  -1  -2   73.61    2.81
 -15  -1  -3  321.78    7.04
  15  -1   3  309.10    5.44
  15  -1   3  314.31    7.04
  15  -1   3  311.13    7.37
  15   1   3  310.43    7.09
  15   1   3  298.98    5.92
 -15  -1  -3  311.51    7.33
 -15  -1  -4    2.69    0.81
 -15  -1  -4    0.77    0.52
  15  -1   4    2.24    0.82
  15  -1   4    0.78    0.57
 -15  -1  -5  220.10    5.87
 -15  -1  -5  217.37    5.37
  15  -1   5  215.52    5.37
  15  -1   5  222.54    5.92
 -15  -1  -6   24.72    1.75
 -15  -1  -6   24.31    1.47
  15  -1   6   25.83    1.48
  15  -1   6   21.86    1.70
 -15  -1  -7   44.95    2.40
 -15  -1  -7   46.04    2.02
  15  -1   7   47.56    2.49
 -15  -1  -8   33.74    2.14
 -15  -1  -8   33.87    1.71
  15  -1   8   39.11    2.33
 -15  -1  -9   10.17    1.32
 -15  -1  -9   13.60    1.11
  15  -1   9   14.29    1.56
 -15  -1 -10    5.73    0.83
  15  -1  10    4.08    1.08
  15  -1  11    8.90    1.37
  15  -3 -18    0.14    0.73
 -15   3  18    2.03    0.95
  15  -3 -17   -0.14    0.76
 -15   3  17    0.55    0.73
 -15   3  17    0.16    0.83
 -15  -3  16    2.84    1.22
  15  -3 -16    3.89    0.98
 -15  -3  16    3.22    1.11
 -15   3  16    3.30    0.91
  15   3 -16    3.48    0.81
 -15   3  16    2.43    0.88
 -15  -3  15    0.54    0.90
  15  -3 -15    0.55    0.77
 -15  -3  15    0.34    0.87
  15   3 -15    1.24    0.74
 -15   3  15    2.25    0.92
 -15  -3  14    2.36    0.87
  15   3 -14    1.88    0.97
  15  -3 -14    4.11    1.13
  15  -3 -14    2.48    0.85
 -15  -3  14    4.40    1.14
  15   3 -14    2.55    0.75
 -15   3  14    2.33    0.80
 -15  -3  13    0.47    0.82
  15   3 -13   -0.32    0.93
  15  -3 -13    0.33    0.83
  15  -3 -13   -0.14    0.71
 -15  -3  13    0.47    0.80
  15   3 -13    1.41    0.76
 -15   3  13   -0.24    0.68
 -15  -3  12    4.57    1.02
  15  -3 -12    4.70    1.04
  15   3 -12    5.71    1.08
  15  -3 -12    4.95    1.01
  15   3 -12    4.74    0.95
 -15   3  12    3.90    0.82
  15  -3 -11    1.32    0.75
  15   3 -11    0.88    0.71
 -15  -3  11    0.69    0.66
  15  -3 -11    2.11    0.76
  15   3 -11    1.42    0.69
 -15   3  11    0.97    0.61
  15  -3 -10   27.44    1.84
  15   3 -10   25.55    1.80
  15  -3 -10   21.17    1.63
  15   3 -10   28.16    1.74
 -15   3  10   25.91    1.46
 -15  -3  10   23.31    1.66
 -15  -3   9   65.28    2.72
  15  -3  -9   57.56    2.62
  15   3  -9   62.74    2.63
  15  -3  -9   60.63    2.76
  15   3  -9   63.52    2.81
 -15   3   9   64.25    2.23
[truncated: 164,397 more chars]
