# Supplementary material for: Synthesis, Characterization, DNA/HSA Interactions, and Anticancer Activity of Two Novel Copper(II) Complexes with 4-Chloro-3-Nitrobenzoic Acid Ligand
Source: Molecules. 2021 Jul 1;26(13):4028. doi: 10.3390/molecules26134028 (PMC8271622; doi:10.3390/molecules26134028)
Supplement: Supplementary file 1 [file molecules-26-04028-s001.zip › Crystallographic Data/1.txt]

      Table 1.  Crystal data and structure refinement for NZF-34-300K. 
  
  
      Identification code               nzf-34-300k 
  
      Empirical formula                 C40 H20 Cl4 Cu N6 O16 
  
      Formula weight                    1045.96 
  
      Temperature                       293(2) K 
  
      Wavelength                        0.71073 A 
  
      Crystal system, space group       Monoclinic,  C 1 2/c 1 
  
      Unit cell dimensions              a = 21.8874(6) A   alpha = 90 deg. 
                                        b = 13.7262(4) A    beta = 101.336(3) deg. 
                                        c = 14.1778(5) A   gamma = 90 deg. 
  
      Volume                            4176.4(2) A^3 
  
      Z, Calculated density             4,  1.664 Mg/m^3 
  
      Absorption coefficient            0.862 mm^-1 
  
      F(000)                            2108 
  
      Crystal size                      0.31 x 0.25 x 0.14 mm 
  
      Theta range for data collection   1.90 to 25.00 deg. 
  
      Limiting indices                  -25<=h<=26, -15<=k<=16, -16<=l<=16 
  
      Reflections collected / unique    16512 / 3692 [R(int) = 0.0223] 
  
      Completeness to theta = 25.00     99.9 % 
  
      Absorption correction             Semi-empirical from equivalents 
  
      Max. and min. transmission        0.8888 and 0.7759 
  
      Refinement method                 Full-matrix least-squares on F^2 
  
      Data / restraints / parameters    3692 / 0 / 310 
  
      Goodness-of-fit on F^2            1.104 
  
      Final R indices [I>2sigma(I)]     R1 = 0.0385, wR2 = 0.1157 
  
      R indices (all data)              R1 = 0.0434, wR2 = 0.1240 
  
      Largest diff. peak and hole       0.758 and -0.618 e.A^-3 
  
         Table 2.  Atomic coordinates ( x 10^4) and equivalent isotropic 
         displacement parameters (A^2 x 10^3) for NZF-34-300K. 
         U(eq) is defined as one third of the trace of the orthogonalized 
         Uij tensor. 
  
         ________________________________________________________________ 
  
                         x             y             z           U(eq) 
         ________________________________________________________________ 
  
          Cu(1)        5000          3304(1)       7500          30(1) 
          Cl(1)        2574(1)      -1098(1)       4642(1)       82(1) 
          O(2)         5236(1)       1251(2)       6359(2)       62(1) 
          O(1)         4543(1)       2370(1)       6609(1)       38(1) 
          N(1)         5316(1)       4410(1)       8392(1)       30(1) 
          N(2)         2450(1)       1035(2)       5130(2)       51(1) 
          C(1)         4168(1)        903(2)       5858(2)       33(1) 
          C(2)         3563(1)       1250(2)       5686(2)       35(1) 
          C(3)         3081(1)        635(2)       5304(2)       38(1) 
          C(4)         3186(1)       -328(2)       5098(2)       46(1) 
          C(5)         3789(2)       -668(2)       5253(2)       52(1) 
          C(6)         4281(1)        -51(2)       5630(2)       42(1) 
          C(7)         4699(1)       1562(2)       6309(2)       36(1) 
          C(15)        5163(1)       5295(2)       7986(2)       30(1) 
          C(16)        5313(1)       6174(2)       8474(2)       39(1) 
          C(17)        5146(1)       7061(2)       7965(2)       49(1) 
          C(18)        5623(1)       6109(2)       9440(2)       49(1) 
          C(19)        5775(1)       5217(2)       9841(2)       50(1) 
          C(20)        5618(1)       4377(2)       9300(2)       40(1) 
          O(7B)        2072(7)        737(12)      5460(9)       82(2) 
          O(8B)        2159(7)        877(15)      4355(12)     132(4) 
          Cl(2)         963(1)       4269(1)       6908(1)       56(1) 
          O(3)         4026(1)       3430(2)       8196(2)       50(1) 
          O(4)         3668(1)       1903(2)       8066(2)       52(1) 
          O(5)         1400(1)       1346(2)       7238(2)       73(1) 
          O(6)         1008(1)       2304(2)       6061(2)       62(1) 
          N(3)         1380(1)       2114(2)       6796(2)       48(1) 
          C(8)         2936(1)       3177(2)       7751(2)       36(1) 
          C(9)         2459(1)       2514(2)       7471(2)       37(1) 
          C(10)        1856(1)       2841(2)       7174(2)       35(1) 
          C(11)        1712(1)       3824(2)       7194(2)       38(1) 
          C(12)        2189(1)       4479(2)       7497(2)       49(1) 
          C(13)        2797(1)       4161(2)       7756(2)       47(1) 
          C(14)        3598(1)       2855(2)       8027(2)       39(1) 
          O(7A)        2184(3)       1054(6)       5830(5)       82(2) 
          O(8A)        2290(3)       1630(7)       4468(5)      132(4) 
         ________________________________________________________________ 
  
           Table 3.  Bond lengths [A] and angles [deg] for NZF-34-300K. 
           _____________________________________________________________ 
  
            Cu(1)-O(1)                    1.9354(17) 
            Cu(1)-O(1)#1                  1.9354(17) 
            Cu(1)-N(1)#1                  2.010(2) 
            Cu(1)-N(1)                    2.010(2) 
            Cl(1)-C(4)                    1.729(3) 
            O(2)-C(7)                     1.239(3) 
            O(1)-C(7)                     1.259(3) 
            N(1)-C(15)                    1.358(3) 
            N(1)-C(20)                    1.327(3) 
            N(2)-C(3)                     1.463(4) 
            N(2)-O(7B)                    1.106(16) 
            N(2)-O(8B)                    1.176(19) 
            N(2)-O(7A)                    1.246(6) 
            N(2)-O(8A)                    1.242(7) 
            C(1)-C(2)                     1.383(3) 
            C(1)-C(6)                     1.383(4) 
            C(1)-C(7)                     1.512(3) 
            C(2)-H(2)                     0.9300 
            C(2)-C(3)                     1.377(3) 
            C(3)-C(4)                     1.383(4) 
            C(4)-C(5)                     1.376(4) 
            C(5)-H(5)                     0.9300 
            C(5)-C(6)                     1.390(4) 
            C(6)-H(6)                     0.9300 
            C(15)-C(15)#1                 1.423(5) 
            C(15)-C(16)                   1.397(3) 
            C(16)-C(17)                   1.425(4) 
            C(16)-C(18)                   1.407(4) 
            C(17)-C(17)#1                 1.348(6) 
            C(17)-H(17)                   0.9300 
            C(18)-H(18)                   0.9300 
            C(18)-C(19)                   1.364(5) 
            C(19)-H(19)                   0.9300 
            C(19)-C(20)                   1.391(4) 
            C(20)-H(20)                   0.9300 
            O(7B)-O(8B)                   1.627(19) 
            Cl(2)-C(11)                   1.721(3) 
            O(3)-C(14)                    1.213(3) 
            O(4)-C(14)                    1.315(4) 
            O(5)-N(3)                     1.224(4) 
            O(6)-N(3)                     1.218(3) 
            N(3)-C(10)                    1.465(3) 
            C(8)-C(9)                     1.383(4) 
            C(8)-C(13)                    1.385(4) 
            C(8)-C(14)                    1.493(3) 
            C(9)-H(9)                     0.9300 
            C(9)-C(10)                    1.380(3) 
            C(10)-C(11)                   1.388(4) 
            C(11)-C(12)                   1.380(4) 
            C(12)-H(12)                   0.9300 
            C(12)-C(13)                   1.380(4) 
            C(13)-H(13)                   0.9300 
  
            O(1)-Cu(1)-O(1)#1            97.03(11) 
            O(1)#1-Cu(1)-N(1)            91.11(8) 
            O(1)#1-Cu(1)-N(1)#1         168.87(7) 
            O(1)-Cu(1)-N(1)             168.87(7) 
            O(1)-Cu(1)-N(1)#1            91.11(8) 
            N(1)-Cu(1)-N(1)#1            81.90(11) 
            C(7)-O(1)-Cu(1)             131.60(16) 
            C(15)-N(1)-Cu(1)            112.53(15) 
            C(20)-N(1)-Cu(1)            128.95(17) 
            C(20)-N(1)-C(15)            118.5(2) 
            O(7B)-N(2)-C(3)             123.4(8) 
            O(7B)-N(2)-O(8B)             90.9(12) 
            O(7B)-N(2)-O(7A)             33.4(7) 
            O(7B)-N(2)-O(8A)            116.2(9) 
            O(8B)-N(2)-C(3)             114.0(7) 
            O(8B)-N(2)-O(7A)            119.8(8) 
            O(8B)-N(2)-O(8A)             52.8(9) 
            O(7A)-N(2)-C(3)             116.6(4) 
            O(8A)-N(2)-C(3)             119.4(3) 
            O(8A)-N(2)-O(7A)            118.9(5) 
            C(2)-C(1)-C(6)              119.6(2) 
            C(2)-C(1)-C(7)              119.9(2) 
            C(6)-C(1)-C(7)              120.6(2) 
            C(1)-C(2)-H(2)              120.3 
            C(3)-C(2)-C(1)              119.4(2) 
            C(3)-C(2)-H(2)              120.3 
            C(2)-C(3)-N(2)              117.5(2) 
            C(2)-C(3)-C(4)              121.5(2) 
            C(4)-C(3)-N(2)              121.0(2) 
            C(3)-C(4)-Cl(1)             120.9(2) 
            C(5)-C(4)-Cl(1)             120.1(2) 
            C(5)-C(4)-C(3)              119.0(2) 
            C(4)-C(5)-H(5)              120.0 
            C(4)-C(5)-C(6)              120.0(3) 
            C(6)-C(5)-H(5)              120.0 
            C(1)-C(6)-C(5)              120.4(3) 
            C(1)-C(6)-H(6)              119.8 
            C(5)-C(6)-H(6)              119.8 
            O(2)-C(7)-O(1)              127.0(2) 
            O(2)-C(7)-C(1)              117.3(2) 
            O(1)-C(7)-C(1)              115.6(2) 
            N(1)-C(15)-C(15)#1          116.49(13) 
            N(1)-C(15)-C(16)            123.3(2) 
            C(16)-C(15)-C(15)#1         120.24(15) 
            C(15)-C(16)-C(17)           118.4(2) 
            C(15)-C(16)-C(18)           116.7(2) 
            C(18)-C(16)-C(17)           124.9(3) 
            C(16)-C(17)-H(17)           119.3 
            C(17)#1-C(17)-C(16)         121.33(16) 
            C(17)#1-C(17)-H(17)         119.3 
            C(16)-C(18)-H(18)           120.2 
            C(19)-C(18)-C(16)           119.6(3) 
            C(19)-C(18)-H(18)           120.2 
            C(18)-C(19)-H(19)           120.0 
            C(18)-C(19)-C(20)           120.1(3) 
            C(20)-C(19)-H(19)           120.0 
            N(1)-C(20)-C(19)            121.9(3) 
            N(1)-C(20)-H(20)            119.1 
            C(19)-C(20)-H(20)           119.1 
            N(2)-O(7B)-O(8B)             46.3(9) 
            N(2)-O(8B)-O(7B)             42.8(7) 
            O(5)-N(3)-C(10)             116.7(3) 
            O(6)-N(3)-O(5)              125.0(3) 
            O(6)-N(3)-C(10)             118.3(3) 
            C(9)-C(8)-C(13)             119.3(2) 
            C(9)-C(8)-C(14)             121.3(2) 
            C(13)-C(8)-C(14)            119.4(2) 
            C(8)-C(9)-H(9)              120.1 
            C(10)-C(9)-C(8)             119.8(2) 
            C(10)-C(9)-H(9)             120.1 
            C(9)-C(10)-N(3)             117.3(2) 
            C(9)-C(10)-C(11)            121.2(2) 
            C(11)-C(10)-N(3)            121.5(2) 
            C(10)-C(11)-Cl(2)           123.4(2) 
            C(12)-C(11)-Cl(2)           118.0(2) 
            C(12)-C(11)-C(10)           118.6(2) 
            C(11)-C(12)-H(12)           119.7 
            C(13)-C(12)-C(11)           120.5(3) 
            C(13)-C(12)-H(12)           119.7 
            C(8)-C(13)-H(13)            119.7 
            C(12)-C(13)-C(8)            120.5(3) 
            C(12)-C(13)-H(13)           119.7 
            O(3)-C(14)-O(4)             124.1(3) 
            O(3)-C(14)-C(8)             122.1(3) 
            O(4)-C(14)-C(8)             113.8(2) 
           _____________________________________________________________ 
  
           Symmetry transformations used to generate equivalent atoms: 
           #1 x+1,y,z+1     
  
    Table 4.  Anisotropic displacement parameters (A^2 x 10^3) for NZF-34-300K. 
    The anisotropic displacement factor exponent takes the form: 
    -2 pi^2 [ h^2 a*^2 U11 + ... + 2 h k a* b* U12 ] 
  
    _______________________________________________________________________ 
  
              U11        U22        U33        U23        U13        U12 
    _______________________________________________________________________ 
  
    Cu(1)    29(1)      23(1)      34(1)       0         -4(1)       0 
    Cl(1)    68(1)      83(1)      97(1)     -41(1)      17(1)     -45(1) 
    O(2)     26(1)      51(1)     103(2)     -31(1)      -1(1)       2(1) 
    O(1)     33(1)      29(1)      46(1)      -7(1)      -5(1)       1(1) 
    N(1)     27(1)      29(1)      32(1)       0(1)       1(1)      -1(1) 
    N(2)     30(1)      78(2)      43(1)      -7(1)       2(1)      -5(1) 
    C(1)     31(1)      30(1)      36(1)      -3(1)       2(1)      -2(1) 
    C(2)     33(1)      34(1)      38(1)      -6(1)       3(1)       0(1) 
    C(3)     30(1)      48(2)      35(1)      -7(1)       4(1)      -7(1) 
    C(4)     46(2)      47(2)      45(2)     -12(1)       7(1)     -18(1) 
    C(5)     62(2)      31(1)      61(2)     -16(1)       9(2)      -7(1) 
    C(6)     38(1)      35(1)      51(2)      -9(1)       3(1)       2(1) 
    C(7)     31(1)      31(1)      42(1)      -5(1)       0(1)      -1(1) 
    C(15)    26(1)      29(1)      35(1)      -1(1)       6(1)      -2(1) 
    C(16)    36(1)      33(1)      48(2)      -8(1)       9(1)      -5(1) 
    C(17)    54(2)      26(1)      67(2)      -6(1)      14(1)      -2(1) 
    C(18)    51(2)      44(2)      50(2)     -17(1)       3(1)      -9(1) 
    C(19)    50(2)      56(2)      37(2)     -10(1)      -7(1)      -2(1) 
    C(20)    38(1)      42(1)      36(1)       0(1)      -3(1)       0(1) 
    O(7B)    64(3)     122(5)      65(4)       0(3)      27(3)      27(3) 
    O(8B)    93(4)     209(9)     102(3)      92(6)      42(3)      94(6) 
    Cl(2)    42(1)      52(1)      70(1)      -1(1)       2(1)      19(1) 
    O(3)     33(1)      56(1)      61(1)     -19(1)       5(1)      -6(1) 
    O(4)     32(1)      45(1)      77(2)      15(1)       6(1)       2(1) 
    O(5)     48(1)      42(1)     130(2)      10(1)      19(1)      -6(1) 
    O(6)     41(1)      71(2)      69(2)     -21(1)      -4(1)      -4(1) 
    N(3)     33(1)      38(1)      75(2)      -9(1)      14(1)       2(1) 
    C(8)     31(1)      41(1)      34(1)      -1(1)       1(1)       0(1) 
    C(9)     35(1)      31(1)      45(1)       3(1)       8(1)       3(1) 
    C(10)    30(1)      34(1)      41(1)       0(1)       6(1)      -1(1) 
    C(11)    36(1)      39(1)      39(1)       0(1)       3(1)       8(1) 
    C(12)    51(2)      30(1)      64(2)      -5(1)       6(1)       3(1) 
    C(13)    43(2)      39(2)      56(2)      -8(1)      -1(1)      -6(1) 
    C(14)    34(1)      49(2)      33(1)      -2(1)       4(1)      -2(1) 
    O(7A)    64(3)     122(5)      65(4)       0(3)      27(3)      27(3) 
    O(8A)    93(4)     209(9)     102(3)      92(6)      42(3)      94(6) 
    _______________________________________________________________________ 
  
         Table 5.  Hydrogen coordinates ( x 10^4) and isotropic 
         displacement parameters (A^2 x 10^3) for NZF-34-300K. 
  
         ________________________________________________________________ 
  
                         x             y             z           U(eq) 
         ________________________________________________________________ 
  
          H(2)         3483          1893          5826          42 
          H(5)         3868         -1311          5107          62 
          H(6)         4688          -282          5729          50 
          H(17)        5241          7651          8281          58 
          H(18)        5724          6672          9802          59 
          H(19)        5983          5171         10478          60 
          H(20)        5729          3774          9582          48 
          H(9)         2545          1850          7482          45 
          H(12)        2100          5139          7528          59 
          H(13)        3116          4611          7934          57 
         ________________________________________________________________ 
  
         Table 6.  Torsion angles [deg] for NZF-34-300K. 
         ________________________________________________________________ 
  
          Cu(1)-O(1)-C(7)-O(2)                                -16.8(5) 
          Cu(1)-O(1)-C(7)-C(1)                                162.01(17) 
          Cu(1)-N(1)-C(15)-C(15)#1                             -2.3(3) 
          Cu(1)-N(1)-C(15)-C(16)                              177.85(19) 
          Cu(1)-N(1)-C(20)-C(19)                             -176.2(2) 
          Cl(1)-C(4)-C(5)-C(6)                               -179.3(2) 
          O(1)#1-Cu(1)-O(1)-C(7)                              -38.0(2) 
          O(1)#1-Cu(1)-N(1)-C(15)                             172.11(16) 
          O(1)-Cu(1)-N(1)-C(15)                               -50.8(5) 
          O(1)-Cu(1)-N(1)-C(20)                               126.3(4) 
          O(1)#1-Cu(1)-N(1)-C(20)                             -10.8(2) 
          N(1)#1-Cu(1)-O(1)-C(7)                              134.4(2) 
          N(1)-Cu(1)-O(1)-C(7)                               -174.7(4) 
          N(1)#1-Cu(1)-N(1)-C(15)                               0.81(11) 
          N(1)#1-Cu(1)-N(1)-C(20)                             177.9(3) 
          N(1)-C(15)-C(16)-C(17)                              178.1(2) 
          N(1)-C(15)-C(16)-C(18)                               -1.6(4) 
          N(2)-C(3)-C(4)-Cl(1)                                 -0.8(4) 
          N(2)-C(3)-C(4)-C(5)                                 178.6(3) 
          C(1)-C(2)-C(3)-N(2)                                -179.8(2) 
          C(1)-C(2)-C(3)-C(4)                                   0.7(4) 
          C(2)-C(1)-C(6)-C(5)                                  -1.8(4) 
          C(2)-C(1)-C(7)-O(2)                                -172.8(3) 
          C(2)-C(1)-C(7)-O(1)                                   8.2(4) 
          C(2)-C(3)-C(4)-Cl(1)                                178.6(2) 
          C(2)-C(3)-C(4)-C(5)                                  -1.9(4) 
          C(3)-N(2)-O(7B)-O(8B)                              -119.9(11) 
          C(3)-N(2)-O(8B)-O(7B)                               127.6(10) 
          C(3)-C(4)-C(5)-C(6)                                   1.2(5) 
          C(4)-C(5)-C(6)-C(1)                                   0.6(5) 
          C(6)-C(1)-C(2)-C(3)                                   1.1(4) 
          C(6)-C(1)-C(7)-O(2)                                   8.2(4) 
          C(6)-C(1)-C(7)-O(1)                                -170.8(2) 
          C(7)-C(1)-C(2)-C(3)                                -177.9(2) 
          C(7)-C(1)-C(6)-C(5)                                 177.2(3) 
          C(15)-N(1)-C(20)-C(19)                                0.8(4) 
          C(15)#1-C(15)-C(16)-C(17)                            -1.8(4) 
          C(15)#1-C(15)-C(16)-C(18)                           178.6(3) 
          C(15)-C(16)-C(17)-C(17)#1                            -0.3(5) 
          C(15)-C(16)-C(18)-C(19)                               1.6(4) 
          C(16)-C(18)-C(19)-C(20)                              -0.5(5) 
          C(17)-C(16)-C(18)-C(19)                            -178.1(3) 
          C(18)-C(16)-C(17)-C(17)#1                           179.3(3) 
          C(18)-C(19)-C(20)-N(1)                               -0.8(4) 
          C(20)-N(1)-C(15)-C(15)#1                           -179.7(3) 
          C(20)-N(1)-C(15)-C(16)                                0.4(4) 
          O(7B)-N(2)-C(3)-C(2)                               -121.3(9) 
          O(7B)-N(2)-C(3)-C(4)                                 58.2(9) 
          O(8B)-N(2)-C(3)-C(2)                                130.3(11) 
          O(8B)-N(2)-C(3)-C(4)                                -50.2(11) 
          Cl(2)-C(11)-C(12)-C(13)                             178.6(2) 
          O(5)-N(3)-C(10)-C(9)                                 43.4(4) 
          O(5)-N(3)-C(10)-C(11)                              -139.4(3) 
          O(6)-N(3)-C(10)-C(9)                               -135.0(3) 
          O(6)-N(3)-C(10)-C(11)                                42.2(4) 
          N(3)-C(10)-C(11)-Cl(2)                                7.3(4) 
          N(3)-C(10)-C(11)-C(12)                             -175.6(3) 
          C(8)-C(9)-C(10)-N(3)                                174.1(2) 
          C(8)-C(9)-C(10)-C(11)                                -3.1(4) 
          C(9)-C(8)-C(13)-C(12)                                 1.0(4) 
          C(9)-C(8)-C(14)-O(3)                                173.7(3) 
          C(9)-C(8)-C(14)-O(4)                                 -6.3(4) 
          C(9)-C(10)-C(11)-Cl(2)                             -175.6(2) 
          C(9)-C(10)-C(11)-C(12)                                1.5(4) 
          C(10)-C(11)-C(12)-C(13)                               1.4(5) 
          C(11)-C(12)-C(13)-C(8)                               -2.6(5) 
          C(13)-C(8)-C(9)-C(10)                                 1.8(4) 
          C(13)-C(8)-C(14)-O(3)                                -4.9(4) 
          C(13)-C(8)-C(14)-O(4)                               175.1(3) 
          C(14)-C(8)-C(9)-C(10)                              -176.7(2) 
          C(14)-C(8)-C(13)-C(12)                              179.6(3) 
          O(7A)-N(2)-C(3)-C(2)                                -83.4(5) 
          O(7A)-N(2)-C(3)-C(4)                                 96.1(5) 
          O(7A)-N(2)-O(7B)-O(8B)                              151.6(18) 
          O(7A)-N(2)-O(8B)-O(7B)                              -17.5(11) 
          O(8A)-N(2)-C(3)-C(2)                                 70.9(7) 
          O(8A)-N(2)-C(3)-C(4)                               -109.6(7) 
          O(8A)-N(2)-O(7B)-O(8B)                               48.2(9) 
          O(8A)-N(2)-O(8B)-O(7B)                             -122.8(11) 
         ________________________________________________________________ 
  
         Symmetry transformations used to generate equivalent atoms: 
         #1 x+1,y,z+1     
  
 Table 7.  Hydrogen bonds for NZF-34-300K [A and deg.]. 
 ____________________________________________________________________________ 
  
 D-H...A                      d(D-H)      d(H...A)    d(D...A)    <(DHA) 
  
