# Supplementary material for: Synthesis, Characterization, DNA/HSA Interactions, and Anticancer Activity of Two Novel Copper(II) Complexes with 4-Chloro-3-Nitrobenzoic Acid Ligand
Source: Molecules. 2021 Jul 1;26(13):4028. doi: 10.3390/molecules26134028 (PMC8271622; doi:10.3390/molecules26134028)
Supplement: Supplementary file 1 [file molecules-26-04028-s001.zip › Crystallographic Data/2.cif]

data_nzf-35-300k
_audit_creation_date               2021-01-01
_audit_creation_method
;
Olex2 1.2
(compiled 2018.05.29 svn.r3508 for OlexSys, GUI svn.r5506)
;
_audit_contact_author_address      ?
_audit_contact_author_email        ?
_audit_contact_author_name         ''
_audit_contact_author_phone        ?
_publ_contact_author_id_orcid      ?
_publ_section_references
;
Dolomanov, O.V., Bourhis, L.J., Gildea, R.J, Howard, J.A.K. & Puschmann, H.
 (2009), J. Appl. Cryst. 42, 339-341.

Sheldrick, G.M. (2008). Acta Cryst. A64, 112-122.
;
_chemical_name_common              ?
_chemical_name_systematic
;
 ? 
;
_chemical_formula_moiety           'C24 H14 Cl2 Cu N4 O8, 2(C7 H3 Cl N O4)'
_chemical_formula_sum              'C38 H20 Cl4 Cu N6 O16'
_chemical_formula_weight           1021.94
_chemical_melting_point            ?
loop_
  _atom_type_symbol
  _atom_type_description
  _atom_type_scat_dispersion_real
  _atom_type_scat_dispersion_imag
  _atom_type_scat_source
 'C' 'C' 0.0033 0.0016 'International Tables Vol C Tables 4.2.6.8 and 6.1.1.4'
 'H' 'H' 0.0000 0.0000 'International Tables Vol C Tables 4.2.6.8 and 6.1.1.4'
 'Cl' 'Cl' 0.1484 0.1585 'International Tables Vol C Tables 4.2.6.8 and 6.1.1.4'
 'Cu' 'Cu' 0.3201 1.2651 'International Tables Vol C Tables 4.2.6.8 and 6.1.1.4'
 'N' 'N' 0.0061 0.0033 'International Tables Vol C Tables 4.2.6.8 and 6.1.1.4'
 'O' 'O' 0.0106 0.0060 'International Tables Vol C Tables 4.2.6.8 and 6.1.1.4'

_space_group_crystal_system        'monoclinic'
_space_group_IT_number             15
_space_group_name_H-M_alt          'C 1 2/c 1'
_space_group_name_Hall             '-C 2yc'
loop_
  _space_group_symop_id
  _space_group_symop_operation_xyz
 1 'x, y, z'
 2 '-x, y, -z+1/2'
 3 'x+1/2, y+1/2, z'
 4 '-x+1/2, y+1/2, -z+1/2'
 5 '-x, -y, -z'
 6 'x, -y, z-1/2'
 7 '-x+1/2, -y+1/2, -z'
 8 'x+1/2, -y+1/2, z-1/2'

_cell_length_a                     21.7978(6)
_cell_length_b                     13.8337(4)
_cell_length_c                     14.0676(4)
_cell_angle_alpha                  90.00
_cell_angle_beta                   100.120(2)
_cell_angle_gamma                  90.00
_cell_volume                       4176.0(2)
_cell_formula_units_Z              4
_cell_measurement_reflns_used      8719
_cell_measurement_temperature      299.14(10)
_cell_measurement_theta_max        29.9640
_cell_measurement_theta_min        1.9030
_exptl_absorpt_coefficient_mu      0.860
_exptl_absorpt_correction_T_max    1.00000
_exptl_absorpt_correction_T_min    0.83520
_exptl_absorpt_correction_type     multi-scan
_exptl_absorpt_process_details
;
CrysAlisPro 1.171.40.14a (Rigaku Oxford Diffraction, 2018)
Empirical absorption correction using spherical harmonics,
 implemented in SCALE3 ABSPACK scaling algorithm.
;
_exptl_crystal_colour              blue
_exptl_crystal_colour_primary      blue
_exptl_crystal_density_diffrn      1.625
_exptl_crystal_density_meas        ?
_exptl_crystal_density_method      'not measured'
_exptl_crystal_description         block
_exptl_crystal_F_000               2060
_exptl_crystal_size_max            0.24
_exptl_crystal_size_mid            0.16
_exptl_crystal_size_min            0.14
_exptl_special_details
;
 ? 
;
_diffrn_reflns_av_R_equivalents    0.0191
_diffrn_reflns_av_unetI/netI       0.0162
_diffrn_reflns_limit_h_max         23
_diffrn_reflns_limit_h_min         -25
_diffrn_reflns_limit_k_max         15
_diffrn_reflns_limit_k_min         -16
_diffrn_reflns_limit_l_max         15
_diffrn_reflns_limit_l_min         -16
_diffrn_reflns_number              14725
_diffrn_reflns_theta_full          25.00
_diffrn_reflns_theta_max           25.00
_diffrn_reflns_theta_min           1.90
_diffrn_ambient_temperature        296.15
_diffrn_detector_area_resol_mean   ?
_diffrn_detector_type              HyPix
_diffrn_measured_fraction_theta_full  1.000
_diffrn_measured_fraction_theta_max  1.000
_diffrn_measurement_details
;
List of Runs (angles in degrees, time in seconds):

  # Type    Start    End  Width  t~exp~   \w     \q     \k     \f   Frames
--------------------------------------------------------------------------
  1  \w    -42.00   2.00   0.50    0.80    --   -1.74 -88.00  64.00   88
  2  \w      1.00  37.00   0.50    0.80    --    4.16 -99.00  30.00   72
  3  \w    -13.00  38.00   0.50    0.80    --    4.16 -99.00 -60.00  102
  4  \w    -14.00  35.00   0.50    0.80    --    4.16 -99.00-150.00   98
  5  \w    -38.00  -1.00   0.50    0.80    --   -1.74 -37.00-180.00   74
  6  \w    -16.00   9.00   0.50    0.80    --    4.16  88.00-178.00   50
;
_diffrn_measurement_device         'four-circle diffractometer'
_diffrn_measurement_device_type    'ROD, Synergy Custom DW system, HyPix'
_diffrn_measurement_method         '\w scans'
_diffrn_radiation_monochromator    graphite
_diffrn_radiation_type             MoK\a
_diffrn_radiation_wavelength       0.71073
_diffrn_source                     'fine-focus sealed tube'
_diffrn_standards_decay_%          ?
_diffrn_standards_interval_count   ?
_diffrn_standards_interval_time    ?
_diffrn_standards_number           ?
_reflns_number_gt                  3190
_reflns_number_total               3682
_reflns_threshold_expression       >2sigma(I)
_computing_cell_refinement         'CrysAlisPro 1.171.40.14a (Rigaku OD, 2018)'
_computing_data_collection         'CrysAlisPro 1.171.40.14a (Rigaku OD, 2018)'
_computing_data_reduction          'CrysAlisPro 1.171.40.14a (Rigaku OD, 2018)'
_computing_molecular_graphics      'Olex2 (Dolomanov et al., 2009)'
_computing_publication_material    'Olex2 (Dolomanov et al., 2009)'
_computing_structure_refinement    'XL (Sheldrick, 2008)'
_computing_structure_solution      'SHELXS-97 (Sheldrick, 1990)'
_refine_diff_density_max           0.669
_refine_diff_density_min           -0.414
_refine_diff_density_rms           0.057
_refine_ls_extinction_coef         ?
_refine_ls_extinction_method       none
_refine_ls_goodness_of_fit_ref     1.081
_refine_ls_hydrogen_treatment      constr
_refine_ls_matrix_type             full
_refine_ls_number_parameters       301
_refine_ls_number_reflns           3682
_refine_ls_number_restraints       0
_refine_ls_R_factor_all            0.0484
_refine_ls_R_factor_gt             0.0420
_refine_ls_restrained_S_all        1.081
_refine_ls_shift/su_max            0.001
_refine_ls_shift/su_mean           0.000
_refine_ls_structure_factor_coef   Fsqd
_refine_ls_weighting_details      
 'calc w=1/[\s^2^(Fo^2^)+(0.0666P)^2^+6.3862P] where P=(Fo^2^+2Fc^2^)/3'
_refine_ls_weighting_scheme        calc
_refine_ls_wR_factor_gt            0.1194
_refine_ls_wR_factor_ref           0.1253
_refine_special_details
;
 Refinement of F^2^ against ALL reflections.  The weighted R-factor wR and 
 goodness of fit S are based on F^2^, conventional R-factors R are based 
 on F, with F set to zero for negative F^2^. The threshold expression of 
 F^2^ > 2sigma(F^2^) is used only for calculating R-factors(gt) etc. and is 
 not relevant to the choice of reflections for refinement.  R-factors based 
 on F^2^ are statistically about twice as large as those based on F, and R- 
 factors based on ALL data will be even larger. 
;
_olex2_refinement_description
;
1. Fixed Uiso
 At 1.2 times of:
  All C(H) groups
2. Uiso/Uaniso restraints and constraints
Uanis(O3A) = Uanis(O3B)
Uanis(O4A) = Uanis(O4B)
3. Others
 Sof(O3B)=Sof(O4B)=1-FVAR(1)
 Sof(O3A)=Sof(O4A)=FVAR(1)
4.a Aromatic/amide H refined with riding coordinates:
 C2(H2), C5(H5), C6(H6), C9(H9), C10(H10), C11(H11), C12(H12), C14(H14),
 C17(H17), C18(H18)
;
_atom_sites_solution_hydrogens     geom
_atom_sites_solution_primary       direct
_atom_sites_solution_secondary     difmap
loop_
  _atom_site_label
  _atom_site_type_symbol
  _atom_site_fract_x
  _atom_site_fract_y
  _atom_site_fract_z
  _atom_site_U_iso_or_equiv
  _atom_site_adp_type
  _atom_site_occupancy
  _atom_site_calc_flag
  _atom_site_disorder_assembly
  _atom_site_disorder_group
  _atom_site_site_symmetry_order
  _atom_site_refinement_flags_posn
  _atom_site_refinement_flags_adp
  _atom_site_refinement_flags_occupancy
 Cu1 Cu 0.5000 0.66694(3) 0.2500 0.03923(17) Uani 1 d . . 2 S T P
 Cl1 Cl 0.74228(5) 1.10251(9) 0.53186(9) 0.0997(4) Uani 1 d A . 1 . . .
 O1 O 0.54466(9) 0.76020(14) 0.33916(14) 0.0472(5) Uani 1 d A . 1 . . .
 O2 O 0.47528(9) 0.87230(18) 0.3637(2) 0.0720(7) Uani 1 d A . 1 . . .
 O3B O 0.7826(2) 0.8947(5) 0.4168(5) 0.108(2) Uani 0.794(11) d A 2 1 . . .
 O4B O 0.7720(3) 0.8419(8) 0.5536(4) 0.159(4) Uani 0.794(11) d A 2 1 . . .
 N1 N 0.46768(10) 0.55726(17) 0.16290(15) 0.0403(5) Uani 1 d . . 1 . . .
 N2 N 0.75357(13) 0.8918(3) 0.4830(2) 0.0692(8) Uani 1 d . . 1 . . .
 C1 C 0.58193(12) 0.9057(2) 0.41270(19) 0.0425(6) Uani 1 d A . 1 . . .
 C2 C 0.64238(13) 0.8710(2) 0.4302(2) 0.0460(6) Uani 1 d . . 1 . . .
 H2 H 0.6503 0.8069 0.4167 0.055 Uiso 1 calc A . 1 R . .
 C3 C 0.69082(13) 0.9314(2) 0.4678(2) 0.0506(7) Uani 1 d A . 1 . . .
 C4 C 0.68044(16) 1.0271(3) 0.4874(2) 0.0600(8) Uani 1 d . . 1 . . .
 C5 C 0.62041(18) 1.0620(2) 0.4713(3) 0.0666(9) Uani 1 d A . 1 . . .
 H5 H 0.6128 1.1262 0.4847 0.080 Uiso 1 calc . . 1 R . .
 C6 C 0.57105(15) 1.0009(2) 0.4348(2) 0.0555(7) Uani 1 d . . 1 . . .
 H6 H 0.5304 1.0243 0.4253 0.067 Uiso 1 calc A . 1 R . .
 C7 C 0.52879(13) 0.8409(2) 0.3684(2) 0.0445(6) Uani 1 d . . 1 . . .
 C8 C 0.48314(12) 0.4688(2) 0.19950(19) 0.0425(6) Uani 1 d . . 1 . . .
 C9 C 0.46886(16) 0.3864(2) 0.1453(3) 0.0598(8) Uani 1 d . . 1 . . .
 H9 H 0.4801 0.3258 0.1713 0.072 Uiso 1 calc . . 1 R . .
 C10 C 0.43731(18) 0.3956(3) 0.0512(3) 0.0698(10) Uani 1 d . . 1 . . .
 H10 H 0.4276 0.3409 0.0131 0.084 Uiso 1 calc . . 1 R . .
 C11 C 0.42042(16) 0.4852(3) 0.0145(2) 0.0636(9) Uani 1 d . . 1 . . .
 H11 H 0.3984 0.4921 -0.0481 0.076 Uiso 1 calc . . 1 R . .
 C12 C 0.43661(13) 0.5650(2) 0.0720(2) 0.0523(7) Uani 1 d . . 1 . . .
 H12 H 0.4257 0.6261 0.0470 0.063 Uiso 1 calc . . 1 R . .
 Cl2 Cl 0.90503(5) 0.57597(10) 0.30613(8) 0.0934(4) Uani 1 d . . 1 . . .
 O5 O 0.63379(9) 0.80704(17) 0.19163(18) 0.0624(6) Uani 1 d . . 1 . . .
 O6 O 0.59868(10) 0.65503(18) 0.18110(17) 0.0615(6) Uani 1 d . . 1 . . .
 O7 O 0.90272(14) 0.7743(3) 0.3785(3) 0.1134(12) Uani 1 d . . 1 . . .
 O8 O 0.85810(14) 0.8664(3) 0.2645(3) 0.1056(11) Uani 1 d . . 1 . . .
 N3 N 0.86277(13) 0.7908(3) 0.3087(3) 0.0756(9) Uani 1 d . . 1 . . .
 C13 C 0.70751(13) 0.6816(2) 0.2244(2) 0.0463(6) Uani 1 d . . 1 . . .
 C14 C 0.75491(13) 0.7479(2) 0.2481(2) 0.0496(7) Uani 1 d . . 1 . . .
 H14 H 0.7460 0.8137 0.2446 0.060 Uiso 1 calc . . 1 R . .
 C15 C 0.81556(13) 0.7169(2) 0.2769(2) 0.0518(7) Uani 1 d . . 1 . . .
 C16 C 0.83009(15) 0.6194(3) 0.2781(2) 0.0584(8) Uani 1 d . . 1 . . .
 C17 C 0.78284(18) 0.5538(3) 0.2526(3) 0.0705(10) Uani 1 d . . 1 . . .
 H17 H 0.7920 0.4882 0.2523 0.085 Uiso 1 calc . . 1 R . .
 C18 C 0.72185(17) 0.5842(3) 0.2274(2) 0.0627(8) Uani 1 d . . 1 . . .
 H18 H 0.6902 0.5388 0.2123 0.075 Uiso 1 calc . . 1 R . .
 C19 C 0.64115(13) 0.7133(2) 0.1965(2) 0.0485(7) Uani 1 d . . 1 . . .
 O3A O 0.7908(11) 0.934(2) 0.4587(18) 0.108(2) Uani 0.206(11) d A 1 1 . . .
 O4A O 0.7807(13) 0.920(3) 0.5566(19) 0.159(4) Uani 0.206(11) d A 1 1 . . .

loop_
  _atom_site_aniso_label
  _atom_site_aniso_U_11
  _atom_site_aniso_U_22
  _atom_site_aniso_U_33
  _atom_site_aniso_U_23
  _atom_site_aniso_U_13
  _atom_site_aniso_U_12
 Cu1 0.0335(3) 0.0396(3) 0.0404(3) 0.000 -0.00496(18) 0.000
 Cl1 0.0803(7) 0.1087(9) 0.1118(9) -0.0496(7) 0.0213(6) -0.0528(6)
 O1 0.0382(10) 0.0453(11) 0.0529(11) -0.0082(9) -0.0064(8) 0.0003(8)
 O2 0.0310(11) 0.0699(15) 0.110(2) -0.0332(14) -0.0010(11) 0.0025(10)
 O3B 0.077(2) 0.164(6) 0.091(4) 0.012(3) 0.038(3) 0.032(3)
 O4B 0.117(4) 0.258(10) 0.111(3) 0.090(5) 0.041(3) 0.112(6)
 N1 0.0301(11) 0.0475(13) 0.0410(12) -0.0033(10) -0.0003(9) -0.0004(9)
 N2 0.0392(15) 0.110(3) 0.0549(17) -0.0113(17) -0.0005(13) -0.0091(15)
 C1 0.0378(14) 0.0462(15) 0.0415(14) -0.0049(11) 0.0013(11) -0.0022(11)
 C2 0.0381(14) 0.0516(16) 0.0463(15) -0.0098(12) 0.0018(11) -0.0020(12)
 C3 0.0361(15) 0.069(2) 0.0456(15) -0.0114(14) 0.0040(12) -0.0070(13)
 C4 0.0548(19) 0.067(2) 0.0587(18) -0.0193(16) 0.0111(15) -0.0231(16)
 C5 0.073(2) 0.0465(18) 0.080(2) -0.0195(16) 0.0109(18) -0.0090(16)
 C6 0.0463(16) 0.0535(17) 0.0646(19) -0.0098(14) 0.0040(14) 0.0025(13)
 C7 0.0352(14) 0.0461(16) 0.0493(16) -0.0053(12) -0.0001(11) 0.0004(11)
 C8 0.0307(13) 0.0475(15) 0.0493(15) -0.0038(12) 0.0073(11) -0.0032(11)
 C9 0.062(2) 0.0491(18) 0.068(2) -0.0110(15) 0.0117(16) -0.0050(15)
 C10 0.071(2) 0.069(2) 0.066(2) -0.0264(18) 0.0037(17) -0.0113(18)
 C11 0.0517(18) 0.082(2) 0.0516(18) -0.0168(17) -0.0069(14) -0.0001(17)
 C12 0.0423(15) 0.0619(18) 0.0477(16) -0.0060(14) -0.0057(12) 0.0031(14)
 Cl2 0.0678(6) 0.1171(9) 0.0876(7) -0.0129(6) -0.0074(5) 0.0505(6)
 O5 0.0355(11) 0.0625(14) 0.0870(16) 0.0170(12) 0.0048(10) 0.0004(10)
 O6 0.0410(11) 0.0773(16) 0.0655(14) -0.0220(11) 0.0070(10) -0.0114(10)
 O7 0.0531(16) 0.116(3) 0.154(3) -0.022(2) -0.0276(19) -0.0025(16)
 O8 0.0644(18) 0.084(2) 0.172(3) 0.016(2) 0.030(2) -0.0162(16)
 N3 0.0384(15) 0.073(2) 0.115(3) -0.0045(19) 0.0110(16) -0.0012(14)
 C13 0.0424(15) 0.0527(17) 0.0423(15) -0.0018(12) 0.0032(12) -0.0004(12)
 C14 0.0396(15) 0.0489(16) 0.0596(17) 0.0055(13) 0.0068(13) 0.0030(12)
 C15 0.0371(15) 0.0598(19) 0.0570(17) 0.0018(14) 0.0045(13) 0.0031(13)
 C16 0.0529(18) 0.070(2) 0.0492(17) -0.0018(15) 0.0000(14) 0.0207(16)
 C17 0.080(2) 0.0517(19) 0.074(2) -0.0099(17) -0.0018(19) 0.0141(18)
 C18 0.063(2) 0.0555(19) 0.064(2) -0.0089(15) -0.0022(16) -0.0049(16)
 C19 0.0378(15) 0.067(2) 0.0405(14) -0.0038(13) 0.0051(11) -0.0051(14)
 O3A 0.077(2) 0.164(6) 0.091(4) 0.012(3) 0.038(3) 0.032(3)
 O4A 0.117(4) 0.258(10) 0.111(3) 0.090(5) 0.041(3) 0.112(6)

_geom_special_details
;
 All esds (except the esd in the dihedral angle between two l.s. planes) 
 are estimated using the full covariance matrix.  The cell esds are taken 
 into account individually in the estimation of esds in distances, angles 
 and torsion angles; correlations between esds in cell parameters are only 
 used when they are defined by crystal symmetry.  An approximate (isotropic) 
 treatment of cell esds is used for estimating esds involving l.s. planes. 
;
loop_
  _geom_bond_atom_site_label_1
  _geom_bond_atom_site_label_2
  _geom_bond_distance
  _geom_bond_site_symmetry_2
  _geom_bond_publ_flag
 Cu1 O1 1.9380(18) . ?
 Cu1 O1 1.9380(18) 2_655 ?
 Cu1 N1 1.999(2) 2_655 ?
 Cu1 N1 1.999(2) . ?
 Cl1 C4 1.732(3) . ?
 O1 C7 1.259(3) . ?
 O2 C7 1.236(3) . ?
 O3B N2 1.216(6) . ?
 O4B N2 1.217(7) . ?
 N1 C8 1.347(4) . ?
 N1 C12 1.342(4) . ?
 N2 C3 1.454(4) . ?
 N2 O3A 1.10(3) . ?
 N2 O4A 1.17(4) . ?
 C1 C2 1.383(4) . ?
 C1 C6 1.383(4) . ?
 C1 C7 1.510(4) . ?
 C2 H2 0.9300 . ?
 C2 C3 1.377(4) . ?
 C3 C4 1.379(5) . ?
 C4 C5 1.376(5) . ?
 C5 H5 0.9300 . ?
 C5 C6 1.393(5) . ?
 C6 H6 0.9300 . ?
 C8 C8 1.481(5) 2_655 ?
 C8 C9 1.376(4) . ?
 C9 H9 0.9300 . ?
 C9 C10 1.386(5) . ?
 C10 H10 0.9300 . ?
 C10 C11 1.368(5) . ?
 C11 H11 0.9300 . ?
 C11 C12 1.377(5) . ?
 C12 H12 0.9300 . ?
 Cl2 C16 1.720(3) . ?
 O5 C19 1.307(4) . ?
 O6 C19 1.218(4) . ?
 O7 N3 1.214(5) . ?
 O8 N3 1.212(5) . ?
 N3 C15 1.463(4) . ?
 C13 C14 1.378(4) . ?
 C13 C18 1.383(4) . ?
 C13 C19 1.496(4) . ?
 C14 H14 0.9300 . ?
 C14 C15 1.381(4) . ?
 C15 C16 1.384(5) . ?
 C16 C17 1.373(5) . ?
 C17 H17 0.9300 . ?
 C17 C18 1.380(5) . ?
 C18 H18 0.9300 . ?
 O3A O4A 1.44(3) . ?

loop_
  _geom_angle_atom_site_label_1
  _geom_angle_atom_site_label_2
  _geom_angle_atom_site_label_3
  _geom_angle
  _geom_angle_site_symmetry_1
  _geom_angle_site_symmetry_3
  _geom_angle_publ_flag
 O1 Cu1 O1 96.54(12) . 2_655 ?
 O1 Cu1 N1 169.97(8) 2_655 2_655 ?
 O1 Cu1 N1 91.47(9) . 2_655 ?
 O1 Cu1 N1 169.97(8) . . ?
 O1 Cu1 N1 91.47(9) 2_655 . ?
 N1 Cu1 N1 81.25(13) . 2_655 ?
 C7 O1 Cu1 131.76(18) . . ?
 C8 N1 Cu1 114.68(17) . . ?
 C12 N1 Cu1 126.0(2) . . ?
 C12 N1 C8 119.1(2) . . ?
 O3B N2 C3 118.5(4) . . ?
 O4B N2 O3B 120.1(4) . . ?
 O4B N2 C3 120.1(4) . . ?
 O3A N2 O3B 39.8(13) . . ?
 O3A N2 O4B 113.3(14) . . ?
 O3A N2 C3 118.8(13) . . ?
 O3A N2 O4A 79(2) . . ?
 O4A N2 O3B 114.7(14) . . ?
 O4A N2 O4B 54.9(16) . . ?
 O4A N2 C3 108.7(12) . . ?
 C2 C1 C7 120.3(2) . . ?
 C6 C1 C2 119.1(3) . . ?
 C6 C1 C7 120.6(3) . . ?
 C1 C2 H2 120.0 . . ?
 C3 C2 C1 120.0(3) . . ?
 C3 C2 H2 120.0 . . ?
 C2 C3 N2 117.8(3) . . ?
 C2 C3 C4 121.2(3) . . ?
 C4 C3 N2 121.0(3) . . ?
 C3 C4 Cl1 120.4(3) . . ?
 C5 C4 Cl1 120.3(3) . . ?
 C5 C4 C3 119.3(3) . . ?
 C4 C5 H5 120.0 . . ?
 C4 C5 C6 119.9(3) . . ?
 C6 C5 H5 120.0 . . ?
 C1 C6 C5 120.6(3) . . ?
 C1 C6 H6 119.7 . . ?
 C5 C6 H6 119.7 . . ?
 O1 C7 C1 115.3(2) . . ?
 O2 C7 O1 127.3(3) . . ?
 O2 C7 C1 117.5(2) . . ?
 N1 C8 C8 114.55(14) . 2_655 ?
 N1 C8 C9 121.6(3) . . ?
 C9 C8 C8 123.87(19) . 2_655 ?
 C8 C9 H9 120.7 . . ?
 C8 C9 C10 118.6(3) . . ?
 C10 C9 H9 120.7 . . ?
 C9 C10 H10 120.0 . . ?
 C11 C10 C9 119.9(3) . . ?
 C11 C10 H10 120.0 . . ?
 C10 C11 H11 120.7 . . ?
 C10 C11 C12 118.7(3) . . ?
 C12 C11 H11 120.7 . . ?
 N1 C12 C11 122.0(3) . . ?
 N1 C12 H12 119.0 . . ?
 C11 C12 H12 119.0 . . ?
 O7 N3 C15 118.8(4) . . ?
 O8 N3 O7 124.1(4) . . ?
 O8 N3 C15 117.0(3) . . ?
 C14 C13 C18 119.1(3) . . ?
 C14 C13 C19 121.2(3) . . ?
 C18 C13 C19 119.8(3) . . ?
 C13 C14 H14 119.9 . . ?
 C13 C14 C15 120.2(3) . . ?
 C15 C14 H14 119.9 . . ?
 C14 C15 N3 117.3(3) . . ?
 C14 C15 C16 120.7(3) . . ?
 C16 C15 N3 121.9(3) . . ?
 C15 C16 Cl2 123.3(3) . . ?
 C17 C16 Cl2 117.9(3) . . ?
 C17 C16 C15 118.8(3) . . ?
 C16 C17 H17 119.6 . . ?
 C16 C17 C18 120.7(3) . . ?
 C18 C17 H17 119.6 . . ?
 C13 C18 H18 119.8 . . ?
 C17 C18 C13 120.5(3) . . ?
 C17 C18 H18 119.8 . . ?
 O5 C19 C13 114.1(2) . . ?
 O6 C19 O5 124.4(3) . . ?
 O6 C19 C13 121.5(3) . . ?
 N2 O3A O4A 53(2) . . ?
 N2 O4A O3A 48.4(15) . . ?

loop_
  _geom_torsion_atom_site_label_1
  _geom_torsion_atom_site_label_2
  _geom_torsion_atom_site_label_3
  _geom_torsion_atom_site_label_4
  _geom_torsion
  _geom_torsion_site_symmetry_1
  _geom_torsion_site_symmetry_2
  _geom_torsion_site_symmetry_3
  _geom_torsion_site_symmetry_4
  _geom_torsion_publ_flag
 Cu1 O1 C7 O2 17.7(5) . . . . ?
 Cu1 O1 C7 C1 -161.54(19) . . . . ?
 Cu1 N1 C8 C8 4.7(3) . . . 2_655 ?
 Cu1 N1 C8 C9 -174.5(2) . . . . ?
 Cu1 N1 C12 C11 174.7(2) . . . . ?
 Cl1 C4 C5 C6 179.5(3) . . . . ?
 O1 Cu1 O1 C7 37.2(2) 2_655 . . . ?
 O1 Cu1 N1 C8 42.1(6) . . . . ?
 O1 Cu1 N1 C8 -174.85(18) 2_655 . . . ?
 O1 Cu1 N1 C12 9.8(2) 2_655 . . . ?
 O1 Cu1 N1 C12 -133.3(5) . . . . ?
 O3B N2 C3 C2 87.9(6) . . . . ?
 O3B N2 C3 C4 -90.1(6) . . . . ?
 O3B N2 O3A O4A -153(2) . . . . ?
 O3B N2 O4A O3A 18.3(17) . . . . ?
 O4B N2 C3 C2 -79.3(7) . . . . ?
 O4B N2 C3 C4 102.8(7) . . . . ?
 O4B N2 O3A O4A -43.8(14) . . . . ?
 O4B N2 O4A O3A 128.9(17) . . . . ?
 N1 Cu1 O1 C7 180.0(4) . . . . ?
 N1 Cu1 O1 C7 -136.8(3) 2_655 . . . ?
 N1 Cu1 N1 C8 -1.78(13) 2_655 . . . ?
 N1 Cu1 N1 C12 -177.1(3) 2_655 . . . ?
 N1 C8 C9 C10 -0.6(5) . . . . ?
 N2 C3 C4 Cl1 -0.5(4) . . . . ?
 N2 C3 C4 C5 179.5(3) . . . . ?
 C1 C2 C3 N2 -178.8(3) . . . . ?
 C1 C2 C3 C4 -0.8(5) . . . . ?
 C2 C1 C6 C5 2.1(5) . . . . ?
 C2 C1 C7 O1 -8.1(4) . . . . ?
 C2 C1 C7 O2 172.5(3) . . . . ?
 C2 C3 C4 Cl1 -178.4(2) . . . . ?
 C2 C3 C4 C5 1.6(5) . . . . ?
 C3 N2 O3A O4A 105.5(19) . . . . ?
 C3 N2 O4A O3A -116.9(15) . . . . ?
 C3 C4 C5 C6 -0.5(5) . . . . ?
 C4 C5 C6 C1 -1.4(5) . . . . ?
 C6 C1 C2 C3 -1.0(4) . . . . ?
 C6 C1 C7 O1 170.8(3) . . . . ?
 C6 C1 C7 O2 -8.6(4) . . . . ?
 C7 C1 C2 C3 177.9(3) . . . . ?
 C7 C1 C6 C5 -176.8(3) . . . . ?
 C8 N1 C12 C11 -0.5(4) . . . . ?
 C8 C8 C9 C10 -179.7(3) 2_655 . . . ?
 C8 C9 C10 C11 -0.8(5) . . . . ?
 C9 C10 C11 C12 1.4(6) . . . . ?
 C10 C11 C12 N1 -0.8(5) . . . . ?
 C12 N1 C8 C8 -179.6(3) . . . 2_655 ?
 C12 N1 C8 C9 1.2(4) . . . . ?
 Cl2 C16 C17 C18 -178.6(3) . . . . ?
 O7 N3 C15 C14 139.1(4) . . . . ?
 O7 N3 C15 C16 -38.9(5) . . . . ?
 O8 N3 C15 C14 -38.8(5) . . . . ?
 O8 N3 C15 C16 143.2(4) . . . . ?
 N3 C15 C16 Cl2 -6.1(5) . . . . ?
 N3 C15 C16 C17 176.2(3) . . . . ?
 C13 C14 C15 N3 -175.0(3) . . . . ?
 C13 C14 C15 C16 3.0(5) . . . . ?
 C14 C13 C18 C17 -0.8(5) . . . . ?
 C14 C13 C19 O5 3.8(4) . . . . ?
 C14 C13 C19 O6 -175.6(3) . . . . ?
 C14 C15 C16 Cl2 175.9(2) . . . . ?
 C14 C15 C16 C17 -1.7(5) . . . . ?
 C15 C16 C17 C18 -0.8(5) . . . . ?
 C16 C17 C18 C13 2.1(6) . . . . ?
 C18 C13 C14 C15 -1.8(5) . . . . ?
 C18 C13 C19 O5 -176.8(3) . . . . ?
 C18 C13 C19 O6 3.8(4) . . . . ?
 C19 C13 C14 C15 177.7(3) . . . . ?
 C19 C13 C18 C17 179.8(3) . . . . ?
 O3A N2 C3 C2 133.5(17) . . . . ?
 O3A N2 C3 C4 -44.5(17) . . . . ?
 O4A N2 C3 C2 -138.9(19) . . . . ?
 O4A N2 C3 C4 43.2(19) . . . . ?

_olex2_submission_special_instructions  'No special instructions were received'
_oxdiff_exptl_absorpt_empirical_details
;
Empirical correction (ABSPACK) includes:
- Absorption correction using spherical harmonics
- Frame scaling
;
