# Supplementary material for: Synthesis, Characterization, DNA/HSA Interactions, and Anticancer Activity of Two Novel Copper(II) Complexes with 4-Chloro-3-Nitrobenzoic Acid Ligand
Source: Molecules. 2021 Jul 1;26(13):4028. doi: 10.3390/molecules26134028 (PMC8271622; doi:10.3390/molecules26134028)
Supplement: Supplementary file 1 [file molecules-26-04028-s001.zip › Crystallographic Data/2.hkl]

   0   0   2  788.71   11.43
   0   0   2  788.40   11.43
   0   0  -2  758.38   11.43
   0   0  -2  793.77   11.43
   0   0   3    0.15    0.09
   0   0  -3    0.05    0.04
   0   0  -3   -0.03    0.08
   0   0   3   -0.14    0.09
   0   0   4 1853.39   27.18
   0   0  -4 1872.26   26.93
   0   0   4 1865.98   27.18
   0   0  -4 1846.39   27.17
   0   0  -5    0.17    0.14
   0   0   5    0.12    0.15
   0   0   5    0.07    0.13
   0   0   6    2.31    0.25
   0   0  -6    2.60    0.27
   0   0  -7    0.17    0.19
   0   0  -7   -0.02    0.19
   0   0   7    0.22    0.21
   0   0  -8    8.96    0.51
   0   0  -8    8.91    0.49
   0   0   8    8.04    0.49
   0   0   9    0.03    0.25
   0   0  -9   -0.35    0.28
   0   0  -9   -0.25    0.30
   0   0 -10   43.36    1.24
   0   0 -10   39.81    1.24
   0   0 -11   -0.43    0.37
   0   0 -11   -0.26    0.22
   0   0 -11   -0.49    0.40
   0   0 -12   16.59    0.62
   0   0 -12   17.21    0.88
   0   0 -13    0.05    0.38
   0   0 -13   -0.13    0.25
   0   0 -14    4.52    0.60
   0   0 -14    4.81    0.40
   0   0 -15    0.26    0.49
   0   0 -15    0.39    0.29
   0   0 -16    4.09    0.72
   0  -2   0   22.68    0.47
   0   2  -1  168.72    2.68
   0  -2   1  173.48    2.68
   0   2  -1  175.42    2.58
   0   2  -2 1800.07   26.77
   0   2  -2 1869.79   26.70
   0   2   2 1865.83   26.70
   0  -2   2 1818.34   26.77
   0   2  -3 2385.50   34.45
   0   2   3 2363.50   34.46
   0  -2   3 2379.91   34.53
   0   2  -4   78.84    1.44
   0   2  -4   77.17    1.48
   0  -2  -4   75.69    1.40
   0  -2   4   78.97    1.51
   0  -2  -5   73.11    1.42
   0  -2   5   76.29    1.54
   0   2  -5   72.53    1.50
   0   2  -5   74.48    1.46
   0  -2  -6   15.82    0.55
   0  -2   6   16.38    0.63
   0  -2  -6   16.43    0.33
   0   2   6   16.48    0.46
   0   2  -6   16.15    0.58
   0   2   7   51.31    1.02
   0  -2  -7   52.66    0.90
   0  -2  -7   51.61    1.21
   0   2  -7   51.87    1.26
   0  -2   7   51.85    1.32
   0   2  -8   50.45    0.93
   0  -2  -8   50.46    0.90
   0  -2  -8   49.30    1.23
   0   2  -8   50.70    1.30
   0  -2   8   50.30    1.36
   0   2   8   49.51    1.01
   0   2  -9    9.83    0.32
   0   2   9    9.90    0.36
   0  -2  -9    8.77    0.51
   0  -2  -9    9.46    0.31
   0   2  -9    9.21    0.56
   0   2 -10    9.89    0.60
   0   2 -10   10.00    0.32
   0  -2  10    9.95    0.65
   0   2  10    9.84    0.37
   0  -2 -10   10.38    0.33
   0  -2 -10    9.95    0.57
   0  -2 -11   31.73    0.69
   0   2 -11   32.89    1.14
   0  -2 -11   32.92    1.08
   0  -2  11   30.35    1.18
   0  -2 -12    3.22    0.23
   0  -2 -12    3.24    0.46
   0  -2  12    3.30    0.52
   0   2 -12    2.72    0.46
   0  -2 -13    4.77    0.26
   0  -2 -13    6.21    0.58
   0   2 -13    5.05    0.60
   0   2 -14    3.70    0.57
   0  -2 -14    2.49    0.21
   0   2 -15    8.77    0.81
   0   2 -15    9.60    0.62
   0   2 -16    1.15    0.42
   0   2 -16    0.60    0.55
   0  -4   0 1052.05   15.47
   0  -4   1   98.85    1.74
   0  -4  -2   40.66    0.75
   0  -4   2   42.21    0.92
   0   4  -2   41.50    0.75
   0   4  -3    0.45    0.11
   0  -4   3    0.42    0.14
   0  -4  -3    0.67    0.12
   0   4  -4   34.39    0.78
   0  -4  -4   33.00    0.77
   0   4  -5  413.03    6.37
   0  -4  -5  411.17    6.39
   0   4  -6   64.43    1.38
   0  -4  -6   63.34    1.39
   0  -4  -6   64.10    1.32
   0  -4   7   31.85    1.01
   0  -4  -7   29.76    0.83
   0  -4  -7   31.04    0.91
   0   4  -7   29.42    0.88
   0   4  -8    3.11    0.34
   0  -4  -8    3.58    0.37
   0  -4   8    3.39    0.40
   0  -4  -8    3.41    0.34
   0   4  -9   70.61    1.70
   0  -4  -9   75.92    1.64
   0   4   9   70.81    1.49
   0  -4   9   73.98    1.85
   0  -4  -9   73.57    1.73
   0  -4  10   16.12    0.84
   0   4 -10   15.64    0.75
   0   4  10   16.23    0.58
   0  -4 -10   15.09    0.67
   0  -4 -10   17.19    0.79
   0  -4 -11    2.67    0.46
   0   4 -11    2.10    0.22
   0  -4 -11    2.68    0.38
   0   4 -11    2.64    0.42
   0   4  11    2.34    0.28
   0  -4  11    2.50    0.47
   0  -4 -12    0.92    0.41
   0  -4  12    0.50    0.43
   0   4  12    0.13    0.20
   0   4 -12    0.21    0.17
   0  -4 -12    0.45    0.35
   0   4 -12    0.24    0.37
   0   4 -13    5.98    0.62
   0  -4 -13    4.54    0.52
   0  -4 -13    5.41    0.62
   0   4  13    5.16    0.35
   0  -4  13    4.59    0.66
   0  -4 -14    0.08    0.41
   0  -4 -14   -0.24    0.49
   0   4 -14   -0.38    0.50
   0  -4  14   -0.23    0.54
   0   4 -15    1.17    0.55
   0  -4 -15    1.66    0.54
   0   4 -16    0.38    0.57
   0   4 -16   -0.12    0.45
   0  -4 -16    0.06    0.55
   0  -6   0  123.31    2.24
   0  -6  -1  128.47    2.33
   0  -6   1  128.85    2.32
   0  -6   2   86.37    1.73
   0   6  -2   88.42    1.42
   0  -6   3   63.13    1.39
   0   6  -3   62.28    1.12
   0  -6  -3   61.23    1.12
   0  -6   4   43.75    1.13
   0  -6  -4   45.03    0.94
   0  -6   4   45.25    1.14
   0   6  -4   43.69    0.93
   0  -6   5   58.42    1.42
   0   6  -5   61.51    1.25
   0  -6  -5   61.20    1.26
   0  -6  -6   35.60    0.93
   0   6  -6   35.75    0.93
   0   6  -7    0.76    0.31
   0  -6  -7    0.86    0.25
   0   6  -7    1.24    0.26
   0  -6  -7    1.37    0.23
   0  -6  -8   73.93    1.66
   0   6  -8   73.74    1.65
   0  -6  -8   72.33    1.55
   0   6  -8   71.40    1.78
   0  -6  -9   27.85    0.87
   0   6  -9   28.93    1.06
   0  -6  -9   27.19    0.95
   0   6  -9   27.12    0.95
   0  -6 -10    1.95    0.34
   0  -6 -10    1.27    0.41
   0   6 -10    2.27    0.46
   0   6 -10    1.56    0.38
   0   6  11    2.94    0.37
   0  -6 -11    3.11    0.40
   0   6 -11    2.41    0.51
   0  -6 -11    2.84    0.44
   0  -6  11    2.85    0.55
   0   6 -11    3.75    0.48
   0  -6 -12   10.19    0.71
   0  -6 -12   11.55    0.64
   0  -6  12   10.36    0.85
   0   6 -12    9.72    0.73
   0   6  12    9.17    0.54
   0   6 -12   11.18    0.72
   0   6  13    0.66    0.32
   0   6 -13    0.82    0.49
   0  -6 -13    0.84    0.40
   0  -6  13    0.92    0.52
   0   6 -13    0.77    0.23
   0   6 -13    0.48    0.43
   0  -6 -13    1.25    0.46
   0   6  14    0.39    0.33
   0  -6 -14    0.10    0.49
   0  -6 -14    0.38    0.41
   0   6 -14    0.05    0.50
   0  -6  14    0.43    0.58
   0   6 -14    0.33    0.21
   0  -6 -15    3.32    0.61
   0  -6  15    2.83    0.71
   0   6  15    2.75    0.39
   0   6 -15    2.42    0.60
   0   6 -16   13.18    0.97
   0  -6 -16   15.89    1.04
   0  -8   0    2.45    0.32
   0  -8  -1   51.83    1.28
   0  -8   1   51.13    1.29
   0  -8   2  115.15    2.15
   0   8  -2  117.56    2.16
   0   8  -2   99.00    1.57
   0  -8  -2  102.47    1.57
   0   8  -3   37.71    1.10
   0  -8   3   39.68    1.12
   0  -8   4   31.21    1.01
   0  -8  -4   31.07    0.71
   0  -8   4   30.88    0.96
   0   8  -4   33.30    1.03
   0   8  -4   29.69    0.71
   0   8  -5   46.63    1.30
   0  -8  -5   45.06    1.00
   0  -8   5   45.88    1.27
   0   8  -5   43.86    0.99
   0   8  -6    2.90    0.39
   0  -8   6    3.17    0.40
   0   8  -6    2.82    0.28
   0  -8  -6    2.72    0.28
   0   8  -7    0.33    0.24
   0  -8  -7    0.02    0.25
   0  -8   7    0.04    0.32
   0   8  -8    7.16    0.46
   0   8  -8    6.68    0.58
   0  -8  -8    7.91    0.44
   0  -8  -8    7.69    0.49
   0  -8   8    7.18    0.60
   0   8  -9   43.51    1.21
   0   8  -9   45.86    1.42
   0  -8  -9   44.62    1.24
   0  -8   9   46.18    1.49
   0  -8  -9   43.24    1.12
   0  -8  10    0.69    0.45
   0  -8 -10    0.10    0.38
   0   8 -10    0.79    0.48
   0   8 -10    0.16    0.34
   0  -8 -10    0.23    0.30
   0  -8 -11   25.76    1.02
   0  -8 -11   25.72    0.88
   0   8 -11   25.48    1.12
   0   8 -11   25.67    1.01
   0  -8 -12   -0.48    0.45
   0  -8 -12    0.30    0.35
   0   8 -12    0.31    0.42
   0   8  12    0.34    0.37
   0   8 -12    0.05    0.50
   0  -8 -13   33.12    1.08
   0   8 -13   31.42    1.21
   0   8  13   30.16    1.06
   0  -8 -13   33.55    1.24
   0  -8 -14    8.39    0.76
   0   8 -14   10.21    0.78
   0  -8 -14    9.91    0.68
   0   8  14    9.85    0.66
   0   8  15    2.04    0.44
   0   8 -15    1.79    0.59
   0  -8 -15    1.87    0.60
   0   8  16   -0.14    0.37
   0 -10   0    0.06    0.36
   0 -10   1  210.67    3.77
   0 -10  -1  200.95    3.76
   0 -10  -2   63.42    1.62
   0 -10   2   64.21    1.61
   0 -10   3   22.71    0.87
   0 -10  -3   15.75    0.34
   0  10  -3   16.13    0.35
   0 -10   3   21.57    0.78
   0  10  -3   21.70    0.84
   0  10  -4   -0.14    0.30
   0 -10   4   -0.06    0.26
   0 -10   4    0.21    0.34
   0 -10   5    5.39    0.50
   0  10  -5    6.27    0.54
   0 -10   5    5.81    0.49
   0  10  -6    1.24    0.39
   0 -10   6    2.00    0.39
   0  10  -7    1.77    0.44
   0 -10  -7    1.95    0.31
   0 -10   7    2.10    0.43
   0  10  -7    2.25    0.30
   0 -10  -8   19.15    0.66
   0 -10   8   19.23    0.96
   0  10  -8   20.13    0.98
   0 -10  -8   19.20    0.72
   0  10  -8   20.24    0.74
   0  10  -9   10.78    0.78
   0 -10  -9   11.10    0.61
   0 -10  -9   10.21    0.52
   0 -10   9   11.78    0.82
   0  10  -9    9.93    0.57
   0  10 -10   15.18    0.73
   0 -10  10   16.32    0.98
   0 -10 -10   15.88    0.75
   0  10 -10   16.00    0.94
   0 -10 -10   13.89    0.62
   0 -10  11   14.16    1.00
   0  10 -11   13.85    0.95
   0 -10 -11   15.29    0.80
   0  10 -11   14.93    0.78
   0 -10 -11   14.09    0.65
   0 -10 -12   10.05    0.73
   0 -10  12    9.33    0.89
   0  10 -12   10.31    0.73
   0 -10 -12    9.81    0.59
   0 -10  13    6.04    0.87
   0 -10 -13    5.46    0.51
   0  10  13    4.91    0.58
   0  10 -13    5.53    0.64
   0 -10 -13    4.71    0.65
   0  10 -14    3.66    0.61
   0  10  14    2.87    0.54
   0 -10 -14    2.82    0.57
   0 -10 -14    3.63    0.48
   0  10  15    0.83    0.47
   0  10 -15    0.14    0.54
   0 -10 -15    0.15    0.50
   0 -12   0   21.05    0.93
   0 -12   1   15.40    0.80
   0 -12  -1   15.73    0.83
   0 -12  -2    7.99    0.65
   0 -12   2    7.08    0.49
   0 -12   2    7.47    0.60
   0 -12   3    1.33    0.43
   0 -12  -3    0.73    0.39
   0 -12   3    1.03    0.34
   0 -12  -4   12.24    0.76
   0 -12   4   13.71    0.79
   0 -12   4   11.24    0.67
   0  12  -4   12.71    0.75
   0  12  -5    3.86    0.25
   0 -12   5    3.95    0.49
   0  12  -5    4.51    0.56
   0 -12   5    3.52    0.51
   0 -12  -5    3.17    0.23
   0 -12   6   26.76    1.09
   0  12  -6   29.77    1.17
   0  12  -7   15.35    0.90
   0 -12   7   12.93    0.82
   0  12   8    6.30    0.35
   0 -12   8    5.99    0.70
   0 -12  -8    5.90    0.40
   0  12  -8    6.46    0.70
   0  12  -9   -0.05    0.50
   0 -12   9    0.54    0.50
   0 -12  -9    0.08    0.28
   0  12   9    0.29    0.10
   0 -12 -10   15.21    0.60
   0 -12  10   17.16    1.07
   0 -12  11    0.49    0.58
   0 -12 -11   -0.13    0.29
   0 -12  12    2.37    0.73
   0 -12 -12    3.27    0.39
   0  12  14    3.94    0.62
   0 -14   0    4.46    0.61
   0 -14   1    5.62    0.65
   0 -14  -1    4.77    0.62
   0 -14   1    4.88    0.48
   0 -14   2    1.93    0.53
   0 -14   2    2.03    0.43
   0 -14  -2    2.23    0.54
   0 -14  -3   17.87    0.97
   0 -14   3   16.71    0.95
   0 -14   3   17.96    0.84
   0 -14  -4    4.58    0.64
   0 -14   4    4.55    0.64
   0 -14   4    5.69    0.58
   0 -14   5    3.77    0.55
   0 -14   5    4.64    0.63
   0 -14  -5    3.84    0.62
   0 -14   6    0.61    0.47
   0  14  -6    0.94    0.51
   0 -14  -6    0.56    0.54
   0 -14  -7    3.84    0.30
   0 -14   7    5.69    0.69
   0 -14   8    9.15    0.84
   0  14   8    8.26    0.47
   0 -14   9    0.17    0.51
   0 -14  10    1.54    0.62
   0 -16   0    0.12    0.32
   0 -16   0   -0.57    0.55
   0 -16  -1    2.76    0.40
   0 -16   1    2.12    0.59
   0 -16  -1    1.72    0.59
   0 -16   1    2.68    0.44
   0 -16   2   -0.05    0.56
   0 -16  -2   -0.69    0.62
   0 -16  -2    0.37    0.30
   0 -16   2    0.44    0.40
   0 -16   3    7.34    0.78
   0 -16   3    6.66    0.64
   0 -16  -3    6.69    0.46
   0 -16  -3    7.64    0.79
   0 -16  -4    0.05    0.57
   0 -16   4    0.22    0.55
   0 -16   4    0.48    0.45
   0 -16   5    5.09    0.74
   0 -16  -5    4.55    0.73
   0 -16   5    4.81    0.63
   0 -16   6    0.26    0.53
   0 -16  -6    0.11    0.58
   0 -16   7    3.91    0.66
   0 -16   8   -0.06    0.57
   0 -18   1   -0.14    0.42
   0 -18   2    0.39    0.44
   0 -18   3   -0.17    0.48
   0 -18   4    0.93    0.52
   0 -18   5    0.55    0.53
   0 -18   6    1.28    0.58
   1   1 -16    1.54    0.58
   1   1 -16    1.25    0.37
   1  -1 -15    1.99    0.29
   1   1 -15    1.84    0.37
   1  -1 -14    0.53    0.42
   1  -1 -14    0.21    0.23
   1   1 -14   -0.08    0.32
   1   1 -14   -0.19    0.47
   1  -1 -13   33.26    0.85
   1  -1 -13   33.31    1.20
   1   1 -13   31.71    0.99
   1   1 -13   32.85    1.26
   1  -1 -12   14.61    0.52
   1   1 -12   13.60    0.77
   1   1 -12   13.18    0.79
   1  -1 -12   15.14    0.79
   1   1 -12   13.56    0.63
   1   1 -11   52.53    1.49
   1  -1 -11   53.52    1.14
   1  -1 -11   53.53    1.47
   1   1 -11   53.14    1.52
   1  -1 -10   22.22    0.63
   1  -1 -10   21.57    0.85
   1   1 -10   22.40    0.90
   1   1 -10   21.55    0.88
   1  -1  -9   20.09    0.78
  -1  -1   9   20.45    0.85
   1   1  -9   20.44    0.81
   1  -1  -9   20.99    0.57
  -1  -1   8    0.57    0.26
   1  -1  -8    1.01    0.27
   1   1  -8    0.73    0.24
   1  -1  -8    0.78    0.14
   1  -1  -7   53.46    1.04
   1   1  -7   52.69    1.28
   1  -1  -7   56.73    1.29
  -1  -1   7   56.39    1.34
   1   1  -6    9.45    0.18
  -1  -1   6   10.08    0.45
   1  -1  -6   10.44    0.42
   1   1  -6   10.18    0.43
   1  -1  -6   10.00    0.28
   1   1  -5  139.79    1.38
   1  -1  -5  136.45    0.89
  -1  -1   5  138.77    1.44
   1   1  -4  222.26    3.46
   1  -1  -4  210.29    3.22
  -1  -1   4  215.99    3.47
   1   1  -4  210.17    3.42
   1   1  -3   18.52    0.49
   1  -1  -3   16.93    0.34
   1   1  -3   17.61    0.46
  -1  -1   3   17.53    0.48
  -1   1   3   16.26    0.34
  -1  -1   2   90.88    1.52
   1   1  -2   92.48    1.52
  -1  -1   1  704.20    1.63
  -1  -1   1  723.40    1.71
  -1   1  -1    5.19    0.20
   1   1   1  114.55    0.62
  -1   1  -2  143.19    2.26
   1   1   2  144.04    2.21
   1   1   2  143.99    2.26
   1  -1   3    0.86    0.13
   1   1   3    0.83    0.11
  -1   1  -3    1.09    0.13
   1   1   3    1.04    0.13
   1  -1   4    0.05    0.12
   1   1   4    0.24    0.12
   1   1   4    0.52    0.09
   1   1   4    0.25    0.11
  -1   1  -4    0.17    0.11
  -1   1  -5   66.11    1.32
   1   1   5   62.72    1.13
   1  -1   5   63.49    1.33
  -1   1  -5   60.89    1.10
  -1  -1  -5   63.76    1.26
   1   1   5   64.70    1.29
   1   1   5   64.33    1.32
   1   1   6    2.26    0.25
  -1   1  -6    1.80    0.24
  -1  -1  -6    2.24    0.24
   1   1   6    1.86    0.16
   1   1   6    1.81    0.22
   1  -1   6    1.76    0.23
  -1   1  -6    2.09    0.15
   1   1   7    0.21    0.18
  -1   1  -7    0.41    0.20
  -1   1  -7    0.25    0.12
  -1  -1  -7    0.11    0.19
   1   1   7    0.33    0.11
   1  -1   7    0.21    0.19
   1   1   7    0.45    0.22
  -1  -1  -8   31.36    0.94
  -1   1  -8   32.75    0.71
   1  -1   8   33.95    1.04
  -1   1  -8   33.14    1.00
   1   1   8   32.76    0.98
   1  -1   9   26.57    0.96
  -1   1  -9   26.12    0.93
  -1   1  -9   26.55    0.62
  -1  -1  -9   25.57    0.87
  -1   1 -10   34.11    1.13
  -1  -1 -10   34.65    1.07
   1  -1  10   35.13    1.18
  -1  -1 -11   57.23    1.18
  -1   1 -11   56.96    1.59
   1  -1  11   55.48    1.62
  -1   1 -12   12.78    0.79
   1  -1  12   13.64    0.85
  -1  -1 -12   13.78    0.50
  -1  -1 -13    4.46    0.32
  -1   1 -13    3.46    0.55
  -1   1 -14   10.40    0.80
  -1   1 -14   10.70    0.58
  -1  -1 -14   10.86    0.45
  -1   1 -15    5.48    0.48
  -1  -1 -15    5.27    0.35
  -1   1 -15    5.30    0.69
  -1   1 -16   -0.05    0.52
   1  -3 -16    5.69    0.73
   1   3 -16    6.14    0.76
   1   3 -16    6.06    0.61
   1  -3 -15    4.51    0.61
   1   3 -15    3.58    0.50
   1  -3 -15    5.10    0.66
   1   3 -15    3.73    0.65
   1  -3 -14   19.22    1.01
   1  -3 -14   19.08    0.93
   1  -3 -13    1.56    0.42
   1  -3 -13    1.67    0.45
   1   3 -13    1.29    0.47
   1  -3 -12   22.77    0.92
  -1  -3  12   22.79    1.08
   1  -3 -12   21.74    0.97
   1   3 -12   22.23    0.97
  -1   3  12   19.54    0.57
  -1  -3  11    0.18    0.38
   1   3 -11    0.11    0.35
  -1   3  11   -0.07    0.16
   1   3 -11    0.19    0.11
   1  -3 -11   -0.04    0.35
   1  -3 -11    0.07    0.30
   1   3 -10   77.42    1.32
   1  -3 -10   82.73    1.91
   1  -3 -10   81.75    1.81
  -1   3  10   75.36    1.46
   1   3 -10   81.13    1.88
  -1  -3  10   77.16    1.96
   1   3  -9    0.09    0.26
   1   3  -9    0.17    0.12
  -1   3   9   -0.01    0.14
  -1  -3   9    0.37    0.30
   1  -3  -9    0.16    0.28
   1  -3  -9    0.17    0.25
   1   3  -8    0.12    0.26
   1   3  -8   -0.14    0.25
   1  -3  -8    0.11    0.26
   1  -3  -8    0.25    0.23
  -1  -3   8    0.36    0.29
   1   3  -7  311.07    5.05
  -1  -3   7  308.52    5.11
   1  -3  -7  305.13    4.93
   1  -3  -7  296.74    4.96
   1   3  -7  295.48    4.95
   1  -3  -6  180.32    3.17
   1  -3  -6  188.18    3.14
   1   3  -6  185.69    3.17
  -1  -3   6  182.84    3.28
   1   3  -6  188.07    3.25
   1   3  -5    4.60    0.29
   1  -3  -5    4.21    0.29
   1   3  -5    5.18    0.33
  -1  -3   5    4.50    0.31
   1   3  -4   68.71    1.38
   1   3  -4   70.20    1.36
   1   3  -4   68.68    1.29
  -1   3   4   65.21    1.06
   1  -3  -4   66.28    1.29
   1   3  -3   56.25    1.03
   1   3  -3   56.96    1.14
  -1  -3   2   78.06    1.40
   1   3  -2   74.96    1.40
  -1  -3   1  114.82    1.93
   1   3  -1  115.94    1.93
   1  -3   0  125.27    2.01
  -1  -3   0  123.39    2.05
   1   3   1  103.22    1.58
   1  -3   1   98.83    1.70
   1  -3   1  102.86    1.58
  -1  -3  -2  344.77    5.25
   1  -3   2  362.29    5.37
   1   3   2  350.29    5.25
  -1   3  -2  356.07    5.25
   1  -3   2  350.24    5.26
  -1   3  -3  533.35    7.95
  -1  -3  -3  535.23    7.87
   1   3   3  537.06    7.95
  -1  -3  -3  529.98    7.95
   1  -3   3  529.27    7.96
   1  -3   4  581.52    8.89
  -1   3  -4  584.61    8.78
   1  -3   4  580.03    8.79
  -1  -3  -4  587.02    8.68
   1   3   4  585.26    8.78
  -1  -3  -4  585.31    8.78
  -1  -3  -5    1.05    0.19
  -1   3  -5    1.55    0.21
   1  -3   5    1.25    0.22
  -1  -3  -5    0.76    0.15
   1   3   5    1.16    0.20
   1  -3   5    1.26    0.21
   1   3   6   74.53    1.56
  -1  -3  -6   74.95    1.48
  -1  -3  -6   77.25    1.57
   1  -3   6   76.33    1.66
  -1   3  -6   75.05    1.56
   1  -3   6   75.19    1.59
  -1   3  -7    0.55    0.23
  -1  -3  -7    1.24    0.21
  -1  -3  -7    0.32    0.23
   1  -3   7    0.60    0.24
   1  -3   7    1.18    0.27
   1   3   7    0.53    0.15
  -1  -3  -8   63.99    1.51
   1   3   8   61.63    1.29
  -1  -3  -8   62.09    1.40
   1  -3   8   65.33    1.61
  -1   3  -8   63.13    1.50
   1  -3   9    1.72    0.34
   1   3   9    1.69    0.22
  -1  -3  -9    1.16    0.31
  -1   3  -9    1.37    0.19
  -1   3  -9    1.35    0.32
  -1  -3  -9    1.37    0.28
  -1   3 -10   14.18    0.46
  -1   3 -10   13.01    0.69
   1  -3  10   12.71    0.75
   1   3  10   13.45    0.51
  -1  -3 -10   13.87    0.65
   1  -3  11   45.11    1.47
  -1  -3 -11   44.12    1.37
  -1  -3 -11   45.18    1.26
  -1   3 -11   47.51    1.40
   1   3  11   43.28    1.02
  -1   3 -11   43.66    0.93
   1  -3  12   22.12    1.06
  -1   3 -12   20.48    0.95
  -1   3 -12   21.42    0.57
  -1  -3 -12   22.01    0.98
  -1  -3 -12   21.92    0.89
  -1   3 -13    0.04    0.43
  -1  -3 -13    0.32    0.42
   1  -3  13    0.26    0.46
   1  -3  14   16.96    1.03
  -1  -3 -14   17.99    0.98
  -1   3 -14   16.66    0.97
  -1   3 -15    0.97    0.51
  -1  -3 -15   -0.31    0.49
  -1  -3 -16    2.99    0.62
  -1   3 -16    4.73    0.56
  -1   3 -16    4.79    0.71
   1  -5 -16    0.06    0.56
   1   5 -16   -0.22    0.44
   1   5 -16   -0.48    0.58
   1  -5 -16    0.67    0.45
   1   5 -15    5.88    0.71
   1  -5 -15    5.88    0.61
   1  -5 -15    5.98    0.71
   1  -5 -14   12.93    0.86
   1   5 -14   12.11    0.83
  -1  -5  14   12.22    0.96
   1  -5 -14   11.53    0.74
  -1   5  14   11.27    0.50
   1   5 -13    6.93    0.27
   1  -5 -13    7.60    0.68
   1   5 -13    7.43    0.67
  -1   5  13    7.71    0.44
  -1  -5  13    7.75    0.79
   1  -5 -13    6.46    0.57
   1   5 -12    0.85    0.19
   1   5 -12    0.85    0.42
   1  -5 -12    1.00    0.42
  -1  -5  12    1.03    0.49
  -1   5  12    0.89    0.28
   1  -5 -12    0.93    0.36
   1  -5 -11    0.29    0.31
  -1   5  11    0.07    0.23
  -1  -5  11    0.38    0.41
   1  -5 -11    0.23    0.33
   1   5 -11    0.63    0.35
   1  -5 -10   11.30    0.65
   1   5 -10   11.08    0.63
   1  -5 -10   10.27    0.58
  -1  -5  10   10.50    0.73
   1  -5  -9   18.26    0.77
   1   5  -9   17.32    0.74
   1  -5  -9   17.50    0.70
   1  -5  -8   33.46    1.02
   1   5  -8   32.92    1.00
   1  -5  -8   34.76    0.97
   1  -5  -7   44.55    1.14
   1  -5  -7   43.01    1.07
   1   5  -7   42.77    1.11
  -1   5   6   10.56    0.25
   1  -5  -6   11.77    0.49
   1   5  -6   11.26    0.48
   1  -5  -5   17.14    0.56
   1   5  -5   17.85    0.56
   1  -5  -4   16.74    0.49
  -1  -5   4   16.29    0.60
   1   5  -4   16.01    0.48
   1  -5  -3    5.20    0.24
   1   5  -3    5.62    0.24
  -1  -5   3    5.45    0.34
  -1  -5   3    5.19    0.31
  -1  -5   2   22.76    0.63
  -1  -5   2   21.69    0.57
   1   5  -2   22.53    0.42
  -1  -5   1  257.11    4.14
  -1  -5   0  153.73    2.60
   1  -5   0  148.79    2.55
   1  -5   1  312.70    4.93
   1  -5   1  316.22    4.65
   1   5   2  275.21    4.16
   1  -5   2  275.57    4.40
   1  -5   2  277.67    4.18
   1  -5   3  342.22    5.18
  -1  -5  -3  334.65    5.14
   1  -5   3  346.31    5.38
   1   5   3  335.56    5.15
  -1   5  -3  340.06    5.14
  -1  -5  -4   79.25    1.47
  -1   5  -4   79.46    1.47
   1  -5   4   78.94    1.50
  -1  -5  -5  141.86    2.43
   1  -5   5  139.78    2.46
  -1  -5  -5  138.59    2.31
  -1   5  -5  134.80    2.57
  -1   5  -5  138.61    2.42
  -1  -5  -6   24.02    0.65
  -1   5  -6   22.73    0.71
  -1  -5  -6   23.02    0.71
  -1   5  -7   14.55    0.59
  -1  -5  -7   13.65    0.52
  -1   5  -7   14.14    0.67
  -1  -5  -7   14.93    0.61
  -1   5  -8    0.10    0.27
  -1  -5  -8   -0.08    0.25
   1  -5   8   -0.04    0.27
  -1  -5  -8    0.23    0.21
  -1   5  -8    0.19    0.24
   1  -5   9    8.30    0.61
  -1  -5  -9    9.18    0.57
   1   5   9    8.13    0.47
  -1   5  -9    8.58    0.55
  -1  -5  -9    9.06    0.48
  -1   5  -9    7.87    0.57
  -1   5 -10    3.63    0.43
  -1  -5 -10    3.69    0.38
  -1  -5 -10    3.54    0.43
   1   5  10    3.44    0.35
   1  -5  10    3.87    0.53
   1   5  11    9.61    0.52
  -1  -5 -11   10.13    0.58
  -1   5 -11   10.54    0.65
   1  -5  11   10.01    0.76
  -1  -5 -11   10.33    0.68
  -1   5 -12    2.06    0.45
  -1   5 -12    2.24    0.27
   1  -5  12    1.62    0.50
  -1  -5 -12    1.84    0.45
   1   5  12    1.97    0.33
  -1  -5 -12    2.39    0.40
   1   5  13    1.09    0.32
  -1   5 -13    0.96    0.45
  -1   5 -13    1.06    0.24
   1  -5  13    1.91    0.59
  -1  -5 -13    0.87    0.38
  -1  -5 -13    1.40    0.50
  -1   5 -14    0.07    0.20
  -1  -5 -14    0.05    0.48
  -1   5 -14    0.14    0.46
   1  -5  14    0.72    0.53
   1   5  14   -0.13    0.27
   1  -5  15   15.00    1.11
  -1  -5 -15   15.76    0.98
  -1   5 -15   17.08    1.00
  -1   5 -16    1.18    0.60
  -1  -5 -16    1.05    0.60
   1   7 -16   -0.36    0.56
   1  -7 -16    0.50    0.45
   1  -7 -16   -0.43    0.56
  -1   7  16   -0.25    0.33
  -1  -7  15   11.57    1.03
   1  -7 -15    8.22    0.69
   1   7 -15    9.84    0.83
  -1   7  15    8.93    0.56
   1  -7 -15   10.45    0.84
   1  -7 -14   17.37    0.85
   1  -7 -14   15.56    0.92
  -1  -7  14   18.10    1.12
   1   7 -14   16.17    0.95
  -1   7  14   14.46    0.69
   1   7 -13    1.02    0.48
  -1   7  13    0.70    0.34
   1  -7 -13    0.97    0.47
   1  -7 -13    1.36    0.42
   1   7 -13    0.60    0.48
   1  -7 -12    0.36    0.36
  -1   7  12    0.55    0.34
   1  -7 -12    0.20    0.42
   1   7 -12    0.28    0.45
   1   7 -12    0.24    0.41
   1  -7 -11   33.95    1.07
   1   7 -11   35.63    1.29
   1  -7 -11   35.02    1.19
   1   7 -11   33.71    1.16
   1  -7 -10    6.94    0.49
   1  -7 -10    7.58    0.58
   1   7 -10    7.76    0.56
   1   7 -10    6.28    0.60
   1  -7  -9    1.06    0.30
   1   7  -9    1.02    0.33
   1   7  -9    1.78    0.44
   1  -7  -9    1.25    0.33
  -1  -7   8    0.08    0.31
   1  -7  -8   -0.05    0.23
   1  -7  -8   -0.11    0.26
   1   7  -8    0.08    0.24
   1   7  -7   11.39    0.53
   1  -7  -7   11.35    0.55
  -1  -7   7   10.95    0.64
   1  -7  -6    3.78    0.31
  -1  -7   6    3.51    0.39
   1   7  -6    3.67    0.31
  -1  -7   5    8.34    0.49
   1  -7  -5    8.48    0.39
   1   7  -5    8.94    0.39
  -1  -7   4  105.13    2.13
   1   7  -4  101.83    1.79
   1  -7  -4  102.42    1.80
  -1  -7   4  102.62    2.05
  -1  -7   3   15.49    0.59
  -1  -7   3   15.68    0.64
   1   7  -3   15.29    0.40
   1  -7  -3   14.60    0.40
   1   7  -2   63.48    1.05
   1  -7  -2   63.30    1.05
   1   7  -2   62.39    1.03
  -1  -7   2   63.17    1.43
   1  -7  -1   60.07    1.35
  -1  -7   1   60.82    1.38
   1  -7   0   25.89    0.79
  -1  -7   0   27.20    0.83
  -1  -7  -1  196.80    3.43
   1  -7   1  197.82    3.39
   1  -7   2  122.32    2.31
  -1   7  -2  121.41    2.30
   1  -7   3  212.20    3.69
  -1   7  -3  217.44    3.71
  -1   7  -4  184.12    3.28
   1  -7   4  182.33    3.25
  -1  -7  -4  180.04    2.95
  -1   7  -4  180.95    2.95
  -1   7  -5   73.98    1.67
  -1   7  -5   68.57    1.40
  -1  -7  -5   71.78    1.42
   1  -7   5   72.42    1.68
  -1   7  -6    0.66    0.22
  -1  -7  -6    0.70    0.22
   1  -7   6    0.59    0.28
  -1  -7  -6    0.74    0.18
  -1   7  -6    0.89    0.31
  -1   7  -7   78.94    1.85
  -1  -7  -7   77.30    1.64
  -1  -7  -7   74.55    1.50
  -1   7  -7   76.12    1.62
  -1  -7  -8    2.67    0.36
  -1  -7  -8    2.66    0.28
  -1   7  -8    3.30    0.47
  -1   7  -8    2.67    0.35
  -1  -7  -9   57.42    1.32
  -1   7  -9   58.02    1.62
  -1   7  -9   57.71    1.45
  -1  -7  -9   58.05    1.48
  -1  -7 -10   13.95    0.63
  -1  -7 -10   13.66    0.73
  -1   7 -10   15.35    0.84
  -1   7 -10   15.75    0.74
  -1  -7 -11    1.26    0.33
  -1   7 -11    1.19    0.42
  -1  -7 -11    0.82    0.42
   1   7  11    0.90    0.36
  -1   7 -11    0.49    0.43
  -1   7 -12    7.97    0.63
   1   7  12    7.87    0.58
   1  -7  12    9.14    0.83
  -1   7 -12    8.33    0.74
  -1  -7 -12    9.12    0.58
  -1  -7 -12    9.11    0.70
  -1   7 -13    8.68    0.78
   1   7  13    8.85    0.60
   1  -7  13    9.99    0.87
  -1  -7 -13    8.17    0.61
  -1  -7 -13   10.56    0.77
  -1   7 -13    9.37    0.74
  -1   7 -14    2.17    0.58
  -1  -7 -14    1.92    0.54
   1  -7  14    3.89    0.71
   1   7  14    3.40    0.46
  -1   7 -15    5.72    0.72
   1   7  15    4.60    0.49
  -1  -7 -15    5.71    0.73
  -1  -7 -16    0.50    0.57
   1   7  16    0.75    0.36
   1   9 -15    2.28    0.59
  -1   9  15    1.86    0.45
   1  -9 -15    0.94    0.52
   1  -9 -15    1.54    0.46
  -1   9  14    0.14    0.38
   1   9 -14   -0.04    0.50
   1  -9 -14    0.45    0.40
   1  -9 -14    0.46    0.53
   1   9 -13    1.68    0.53
  -1  -9  13    0.51    0.60
  -1   9  13    0.40    0.41
   1  -9 -13    0.21    0.46
   1  -9 -13    0.33    0.38
   1  -9 -12   25.77    0.94
   1   9 -12   27.78    1.25
   1   9 -12   24.40    1.04
  -1  -9  12   25.48    1.28
   1  -9 -12   27.66    1.10
   1  -9 -11   15.45    0.72
  -1  -9  11   16.19    1.01
   1   9 -11   15.39    0.78
   1  -9 -11   14.51    0.78
   1   9 -11   14.19    0.90
   1   9 -10   -0.23    0.43
  -1  -9  10    0.41    0.43
   1  -9 -10   -0.57    0.35
   1  -9 -10   -0.46    0.39
   1   9 -10    0.34    0.35
   1   9  -9    0.14    0.30
  -1  -9   9    0.05    0.42
   1  -9  -9    0.03    0.32
   1   9  -9   -0.22    0.41
   1  -9  -9   -0.15    0.30
  -1  -9   8   19.81    0.94
   1   9  -8   17.78    0.70
   1  -9  -8   20.62    0.75
   1   9  -8   19.96    0.94
   1   9  -7    1.65    0.29
   1  -9  -7    1.28    0.27
   1   9  -7    2.03    0.42
  -1  -9   7    0.96    0.37
   1   9  -6   15.18    0.78
   1  -9  -6   13.15    0.51
  -1  -9   6   14.58    0.73
   1   9  -6   12.95    0.50
   1   9  -5   23.43    0.93
   1   9  -5   23.70    0.64
  -1  -9   5   26.58    0.93
   1  -9  -5   24.20    0.65
  -1  -9   5   24.85    0.95
   1  -9  -4   31.92    0.71
   1   9  -4   30.62    0.70
   1   9  -4   35.37    1.10
  -1  -9   4   34.24    1.09
  -1  -9   4   33.68    1.02
  -1  -9   3    0.28    0.21
  -1  -9   3    0.44    0.29
   1   9  -3   -0.03    0.28
   1  -9  -3    0.16    0.11
   1   9  -3    0.25    0.12
   1  -9  -2  106.20    2.20
  -1  -9   2  106.15    2.23
  -1  -9   2  107.12    2.08
  -1  -9   1    0.30    0.29
   1  -9  -1    0.20    0.26
  -1  -9   0   67.39    1.61
   1  -9   0   65.27    1.56
  -1  -9  -1    4.03    0.43
   1  -9   1    4.40    0.41
   1  -9   2   44.97    1.24
  -1  -9  -2   49.07    1.31
   1  -9   3   13.04    0.64
  -1   9  -3   14.27    0.67
   1  -9   4   12.92    0.64
  -1   9  -4   13.08    0.66
   1  -9   4   13.28    0.67
  -1   9  -5   12.91    0.69
   1  -9   5   12.38    0.67
   1  -9   6   75.33    1.88
  -1   9  -6   78.17    1.88
   1  -9   7   29.91    1.12
  -1  -9  -7   30.20    0.89
  -1   9  -7   28.13    0.86
  -1  -9  -7   29.95    0.77
  -1   9  -7   32.23    1.12
   1  -9   8    0.66    0.40
  -1   9  -8    1.12    0.31
  -1   9  -8    0.49    0.40
  -1  -9  -8    0.64    0.23
  -1  -9  -8    0.53    0.31
  -1  -9  -9    3.26    0.43
  -1   9  -9    4.37    0.56
  -1  -9  -9    3.98    0.36
   1  -9   9    3.92    0.59
  -1   9  -9    4.12    0.43
  -1  -9 -10   82.18    1.89
  -1   9 -10   79.80    1.86
  -1  -9 -10   78.32    1.65
  -1   9 -10   79.66    2.08
   1  -9  10   78.96    2.18
  -1   9 -11    5.39    0.55
  -1  -9 -11    5.99    0.58
   1  -9  11    6.02    0.73
  -1  -9 -11    4.67    0.43
  -1   9 -11    5.30    0.67
  -1  -9 -12   31.51    0.98
  -1   9 -12   32.55    1.32
  -1  -9 -12   31.80    1.18
  -1   9 -12   31.76    1.17
   1   9  12   30.62    1.14
  -1  -9 -13    1.04    0.38
  -1  -9 -13    0.97    0.48
   1   9  13    0.23    0.41
  -1   9 -13    0.85    0.48
  -1   9 -14    3.77    0.63
  -1  -9 -14    4.67    0.67
   1   9  14    4.19    0.54
   1   9  15    0.14    0.42
  -1  -9 -15   -0.40    0.53
  -1   9 -15   -0.10    0.54
   1 -11 -15    0.57    0.52
  -1  11  15   -0.20    0.46
   1  11 -15    0.18    0.52
   1  11 -14    0.56    0.49
   1 -11 -14    0.63    0.49
  -1  11  14    0.04    0.48
   1 -11 -13   -0.46    0.37
   1 -11 -13   -1.03    0.54
   1  11 -13   -0.56    0.54
  -1 -11  13   -0.13    0.66
   1 -11 -12    0.06    0.34
  -1 -11  12   -0.57    0.63
   1  11 -12    0.44    0.43
   1 -11 -12    0.83    0.46
  -1 -11  11    5.90    0.77
   1 -11 -11    5.13    0.48
   1  11 -11    6.53    0.58
   1 -11 -11    5.24    0.57
   1  11 -10    4.83    0.49
   1 -11 -10    6.18    0.53
   1 -11 -10    4.32    0.45
   1  11 -10    5.27    0.67
  -1 -11  10    4.95    0.68
   1  11  -9    9.23    0.76
  -1  11   9    5.18    0.20
   1 -11  -9    8.53    0.54
  -1 -11   9    8.40    0.75
   1 -11  -9    7.63    0.49
   1  11  -9    8.23    0.53
  -1  11   9    6.31    0.21
   1 -11  -8    2.62    0.36
   1  11  -8    2.52    0.35
  -1 -11   8    1.95    0.51
   1  11  -8    2.98    0.55
   1 -11  -7    0.70    0.27
   1  11  -7    0.53    0.41
   1  11  -7    0.50    0.25
  -1 -11   7    0.93    0.41
   1  11  -6    6.81    0.61
  -1 -11   6    7.55    0.59
   1  11  -5   12.90    0.44
  -1 -11   5   12.06    0.69
  -1 -11   5   11.09    0.74
   1  11  -4    4.65    0.53
   1  11  -4    3.45    0.19
  -1 -11   4    4.75    0.52
  -1 -11   4    3.02    0.39
   1 -11  -4    3.38    0.18
   1 -11  -3    1.74    0.41
  -1 -11   3    3.12    0.45
  -1 -11   3    2.80    0.36
  -1 -11   2    3.43    0.37
  -1 -11   2    3.21    0.43
   1 -11  -2    2.76    0.43
  -1 -11   1  118.85    2.53
   1 -11  -1  116.96    2.49
  -1 -11   1  115.20    2.25
   1 -11   0    0.76    0.37
  -1 -11   0    0.85    0.38
   1 -11   1   34.37    1.14
  -1 -11  -1   33.66    1.17
   1 -11   2    0.46    0.33
  -1 -11  -2    0.34    0.35
  -1 -11  -3   11.37    0.71
   1 -11   3   13.09    0.70
   1 -11   4   13.71    0.71
  -1  11  -4   15.35    0.78
   1 -11   4   14.67    0.77
   1 -11   5    0.55    0.35
  -1  11  -5    0.27    0.34
   1 -11   5    0.31    0.32
  -1  11  -6    0.04    0.37
   1 -11   6    0.08    0.32
   1 -11   7   23.26    1.03
   1  11   7   21.44    0.65
  -1  11  -7   23.39    1.03
  -1 -11  -7   21.81    0.62
   1 -11   8   48.13    1.58
  -1  11  -8   49.40    1.56
  -1 -11  -8   47.88    1.05
  -1  11  -9   25.87    1.14
   1 -11   9   24.42    1.17
  -1 -11  -9   23.38    0.70
  -1 -11 -10   14.71    0.56
  -1  11 -10   15.57    0.94
   1 -11  11   14.42    1.01
  -1 -11 -11   13.77    0.57
   1 -11  12    4.65    0.80
  -1 -11 -12    4.22    0.42
   1  11  13    4.40    0.63
   1  11  14    3.37    0.58
   1  11  15    0.55    0.48
  -1  13  14    0.25    0.50
  -1 -13  11   -0.32    0.59
   1 -13 -11   -0.23    0.33
   1 -13 -10   -0.07    0.30
  -1 -13  10    0.41    0.54
   1 -13  -9    5.07    0.41
  -1 -13   9    5.41    0.71
   1  13  -8    6.61    0.74
  -1 -13   8    7.21    0.73
   1  13  -7    3.41    0.33
  -1 -13   7    3.57    0.59
   1 -13  -7    3.78    0.33
   1  13  -7    3.52    0.61
   1  13  -6    1.01    0.21
   1 -13  -6    1.02    0.21
   1  13  -6    1.47    0.51
  -1 -13   6    1.29    0.45
   1 -13  -5    0.99    0.47
   1  13  -5    1.46    0.50
  -1 -13   5    1.37    0.49
  -1 -13   5    1.09    0.44
   1 -13  -4    4.32    0.58
  -1 -13   4    4.94    0.62
  -1 -13   4    4.36    0.50
   1 -13  -3   20.97    0.99
  -1 -13   3   20.86    0.86
  -1 -13   3   20.44    0.99
  -1 -13   2    0.04    0.43
   1 -13  -2    0.25    0.43
  -1 -13   2   -0.03    0.31
   1 -13  -1    2.32    0.47
  -1 -13   1    1.35    0.46
  -1 -13   1    1.57    0.34
   1 -13   0    0.12    0.41
  -1 -13   0    0.13    0.41
  -1 -13   0    0.45    0.29
  -1 -13  -1   27.56    1.14
   1 -13   1   29.18    1.14
  -1 -13  -2    3.63    0.56
   1 -13   2    4.46    0.57
  -1 -13  -3   18.48    0.94
   1 -13   3   16.51    0.81
   1 -13   3   15.75    0.88
   1 -13   4    8.61    0.65
   1 -13   4    9.67    0.74
  -1 -13  -4   10.58    0.77
   1 -13   5   18.96    0.91
  -1  13  -5   11.98    0.30
  -1  13  -5   21.51    0.98
  -1 -13  -5   12.52    0.31
   1 -13   5   19.15    0.96
  -1 -13  -5   21.57    1.03
   1 -13   6    6.92    0.66
  -1  13  -6    5.56    0.66
  -1  13  -7   25.78    1.15
   1  13   7   23.76    0.77
   1 -13   7   24.38    1.12
  -1  13  -8    1.01    0.56
   1 -13   8    1.06    0.51
   1  13   8    1.14    0.26
   1 -13   9    7.63    0.79
   1  13   9    3.82    0.17
   1 -13  10    1.69    0.62
   1 -13  11   10.41    0.94
   1  13  13    2.61    0.63
   1  13  14   -0.15    0.48
  -1 -15  10    4.92    0.80
  -1 -15   9   -0.06    0.60
  -1 -15   8    0.17    0.54
   1 -15  -8    0.01    0.22
  -1 -15   7    0.05    0.49
   1 -15  -7    0.54    0.57
  -1 -15   6   13.19    0.87
   1 -15  -6   15.39    0.98
   1 -15  -5    0.15    0.52
  -1 -15   5    0.90    0.56
  -1 -15   5   -0.59    0.51
   1 -15  -4    3.01    0.61
  -1 -15   4    3.00    0.65
  -1 -15   4    2.52    0.51
  -1 -15   3   -0.05    0.52
   1 -15  -3    0.10    0.50
  -1 -15   3   -0.04    0.37
  -1 -15   2    4.69    0.51
   1 -15  -2    4.88    0.65
  -1 -15   2    4.77    0.65
  -1 -15   1    0.10    0.49
   1 -15  -1    0.86    0.49
  -1 -15   1    0.61    0.33
  -1 -15   0   11.09    0.58
  -1 -15   0    9.54    0.81
   1 -15   0   10.69    0.83
   1 -15   1   -0.03    0.34
  -1 -15  -1    0.02    0.28
   1 -15   1   -0.61    0.52
  -1 -15  -1   -0.40    0.57
   1 -15   2    5.06    0.67
  -1 -15  -2    4.83    0.70
  -1 -15  -2    5.44    0.41
   1 -15   2    5.32    0.56
  -1 -15  -3    0.09    0.24
   1 -15   3    0.49    0.53
  -1 -15  -3    0.21    0.53
   1 -15   3    0.64    0.42
   1 -15   4   24.25    1.15
   1 -15   4   24.48    1.06
  -1 -15  -4   21.46    0.64
  -1 -15  -4   24.83    1.19
   1 -15   5    0.32    0.47
   1 -15   5    0.86    0.53
  -1 -15  -5   -0.64    0.54
   1 -15   6    1.00    0.51
  -1 -15  -6    0.33    0.55
  -1 -15  -6    0.89    0.18
   1 -15   7    0.86    0.54
  -1 -15  -7   -0.17    0.62
   1  15   7    1.09    0.37
   1 -15   8    3.70    0.68
   1 -15   9    0.24    0.58
  -1 -17   8    2.76    0.68
  -1 -17   7    2.78    0.64
  -1 -17   6    1.12    0.56
  -1 -17   5    0.85    0.49
  -1 -17   4    1.05    0.48
   1 -17  -4    0.22    0.60
  -1 -17   3    3.38    0.71
   1 -17  -3    4.58    0.46
  -1 -17   3    4.12    0.57
   1 -17  -3    4.07    0.74
   1 -17  -2    0.25    0.34
  -1 -17   2   -0.11    0.62
  -1 -17   2    0.04    0.41
   1 -17  -2   -0.22    0.62
  -1 -17   1    0.84    0.59
   1 -17  -1    1.35    0.39
  -1 -17   1    0.89    0.38
   1 -17  -1    0.54    0.62
   1 -17   0    0.17    0.39
  -1 -17   0   -0.06    0.57
   1 -17   0   -0.43    0.62
  -1 -17   0    0.32    0.35
   1 -17   1    3.45    0.51
  -1 -17  -1    3.67    0.70
   1 -17   1    4.52    0.75
  -1 -17  -1    3.49    0.41
  -1 -17  -2    0.40    0.58
   1 -17   2    0.49    0.63
  -1 -17  -2   -0.30    0.27
   1 -17   2   -0.12    0.42
  -1 -17  -3    0.29    0.60
   1 -17   3    1.08    0.48
   1 -17   3    1.81    0.67
   1 -17   4    0.19    0.47
   1 -17   4   -0.06    0.61
   1 -17   5    1.00    0.53
   1 -17   6    1.53    0.59
   1 -17   7    0.74    0.62
   2   0 -16    3.93    0.68
   2   0 -15    0.07    0.28
   2   0 -15   -0.52    0.50
   2   0 -14   18.97    0.71
   2   0 -14   19.81    1.02
   2   0 -14   20.27    0.98
   2   0 -13   -0.09    0.27
   2   0 -13   -0.17    0.39
   2   0 -13   -0.13    0.38
   2   0 -12   81.54    2.06
   2   0 -12   81.16    1.70
   2   0 -12   83.75    2.03
   2   0 -11   -0.02    0.24
   2   0 -11    0.04    0.33
   2   0 -11   -0.04    0.32
   2   0 -10   14.90    0.72
   2   0 -10   14.68    0.75
   2   0 -10   15.22    0.57
   2   0  -9   -0.18    0.18
   2   0  -9    0.34    0.25
   2   0  -9   -0.30    0.27
   2   0  -8  197.04    3.26
   2   0  -8  196.93    3.52
   2   0  -7    0.01    0.13
   2   0  -7    0.22    0.19
   2   0  -6  365.18    5.76
   2   0  -6  359.64    5.55
   2   0  -5    0.06    0.11
   2   0  -4 9999.00  144.08
   2   0  -3    0.01    0.07
   2   0  -2  220.60    3.34
  -2   0   1    0.03    0.04
   2   0  -1   -0.01    0.03
   2   0  -1    0.01    0.01
  -2   0   1   -0.01    0.02
  -2   0   0   11.44    0.26
  -2   0  -1    0.06    0.05
  -2   0  -2 1183.54   17.18
  -2   0  -2 1180.67   17.14
   2   0   2 1172.13   17.18
  -2   0  -3    0.06    0.08
   2   0   3    0.02    0.09
   2   0   3    0.19    0.08
  -2   0  -3    0.17    0.08
   2   0   4  190.33    3.11
  -2   0  -4  191.45    3.13
   2   0   4  184.16    3.13
  -2   0  -4  197.70    3.01
   2   0   5    0.02    0.14
   2   0   5    0.03    0.12
  -2   0  -5   -0.04    0.12
  -2   0  -5   -0.05    0.09
   2   0   6    8.48    0.43
  -2   0  -6    8.83    0.33
  -2   0  -6    8.74    0.43
   2   0   6    9.02    0.45
  -2   0  -7    0.27    0.19
   2   0   7    0.10    0.22
  -2   0  -7    0.04    0.13
   2   0   7   -0.02    0.18
  -2   0  -8  177.84    3.23
   2   0   8  175.73    3.24
   2   0   8  175.07    3.22
   2   0   9   -0.03    0.32
   2   0   9   -0.10    0.25
  -2   0  -9    0.09    0.27
  -2   0 -10   52.92    1.47
   2   0  10   53.71    1.49
  -2   0 -11   -0.08    0.35
   2   0  11   -0.12    0.35
  -2   0 -12    4.91    0.55
   2   0  12    5.12    0.57
  -2   0 -13    0.05    0.38
  -2   0 -14    1.55    0.50
  -2   0 -14    1.63    0.32
  -2   0 -15    0.57    0.49
  -2   0 -15   -0.18    0.28
  -2   0 -16   18.63    1.10
   2  -2 -16    1.38    0.54
   2   2 -16    0.22    0.55
   2   2 -16    1.22    0.42
   2  -2 -15    7.44    0.69
   2   2 -15    6.82    0.74
   2   2 -15    6.63    0.57
   2  -2 -14    2.59    0.51
   2   2 -14    4.32    0.47
   2   2 -14    4.62    0.62
   2  -2 -14    3.35    0.26
   2  -2 -13   53.71    1.10
   2  -2 -13   57.32    1.61
   2   2 -13   54.65    1.66
   2   2 -13   59.05    1.48
   2   2 -12   12.86    0.64
   2  -2 -12   11.61    0.70
   2   2 -12   12.41    0.76
   2  -2 -12   11.61    0.42
   2   2 -12   11.94    0.74
   2  -2 -11    6.74    0.32
   2  -2 -11    6.65    0.55
   2   2 -11    5.57    0.55
   2  -2 -10   13.22    0.42
   2  -2 -10   12.88    0.67
   2   2 -10   13.15    0.69
   2  -2  -9   10.63    0.35
  -2  -2   9   10.37    0.63
   2   2  -9   10.08    0.57
   2  -2  -9   10.23    0.56
   2  -2  -8   68.42    1.55
  -2  -2   8   67.67    1.65
   2   2  -8   67.31    1.57
  -2   2   8   65.50    1.20
   2  -2  -8   67.75    1.21
   2  -2  -7  191.95    3.35
   2  -2  -7  192.26    3.00
   2   2  -7  196.74    3.39
  -2  -2   7  192.02    3.45
   2   2  -7  191.27    3.40
   2   2  -6   82.75    1.69
  -2  -2   6   86.74    1.77
   2  -2  -6   84.59    1.41
   2   2  -6   87.19    1.75
   2  -2  -6   81.45    1.67
  -2   2   5  120.67    1.89
   2   2  -5  115.94    2.16
   2   2  -5  116.40    2.13
  -2  -2   5  119.48    2.21
  -2  -2   4    5.70    0.32
  -2   2   4    6.00    0.20
   2   2  -4    6.41    0.32
  -2   2   3  169.92    2.59
   2   2  -3  171.58    2.77
   2   2  -3  167.93    2.76
   2   2  -2  609.13    8.99
   2   2  -2  603.83    9.01
  -2  -2   2  609.60    9.02
   2   2  -1   61.44    1.03
   2   2  -1   59.11    1.08
  -2  -2   1   61.09    1.08
   2   2  -1   60.78    1.02
   2  -2   0    0.55    0.06
   2  -2   1    6.90    0.22
  -2  -2  -2  219.50    3.24
   2   2   2  221.70    3.34
   2   2   2  212.38    3.23
   2   2   3  208.65    3.26
  -2  -2  -3  202.81    3.15
  -2   2  -3  207.58    3.26
   2   2   3  207.81    3.17
   2   2   4    0.42    0.13
  -2  -2  -4    0.34    0.10
   2   2   4    0.42    0.11
   2   2   4    0.50    0.11
  -2   2  -4    0.36    0.12
   2  -2   4    0.38    0.14
   2   2   5  597.34    8.80
   2   2   5  585.69    8.89
   2  -2   5  580.58    8.96
  -2   2  -5  585.40    8.88
   2   2   5  587.11    8.77
  -2  -2  -5  571.61    8.77
   2   2   6   75.72    1.52
  -2  -2  -6   74.71    1.49
   2   2   6   77.33    1.59
  -2   2  -6   77.39    1.58
   2   2   6   75.58    1.44
   2  -2   6   74.60    1.63
  -2   2  -7    7.65    0.44
   2   2   7    7.92    0.42
   2   2   7    7.26    0.34
  -2  -2  -7    6.84    0.39
   2   2   7    7.00    0.43
   2  -2   7    8.40    0.48
  -2   2  -7    7.42    0.32
   2   2   8   73.62    1.69
   2   2   8   70.56    1.42
  -2   2  -8   75.55    1.69
  -2   2  -8   74.47    1.38
   2  -2   8   73.15    1.73
  -2  -2  -8   74.01    1.58
  -2   2  -9   22.99    0.62
   2   2   9   22.53    0.88
   2  -2   9   22.68    0.90
  -2  -2  -9   23.27    0.79
  -2   2  -9   22.62    0.87
   2   2   9   23.20    0.66
  -2   2 -10   49.80    1.39
  -2  -2 -10   46.93    0.90
  -2   2 -10   49.23    1.03
   2  -2  10   46.85    1.43
  -2  -2 -11    2.25    0.19
  -2   2 -11    2.60    0.26
  -2   2 -11    1.75    0.39
   2  -2  11    2.68    0.46
  -2  -2 -12    0.02    0.13
   2  -2  12    0.38    0.40
  -2   2 -12    0.08    0.36
   2  -2  13   45.11    1.54
  -2  -2 -13   40.80    0.80
  -2   2 -13   43.51    1.44
   2  -2  14   11.72    0.90
  -2  -2 -14   10.03    0.30
  -2   2 -14   11.92    0.83
  -2   2 -15    3.16    0.62
  -2  -2 -16    0.34    0.53
  -2   2 -16   -0.22    0.52
   2   4 -16    3.08    0.64
   2   4 -16    4.43    0.60
   2  -4 -16    3.54    0.67
   2  -4 -16    5.09    0.62
   2  -4 -15    5.25    0.62
   2  -4 -15    3.95    0.63
   2   4 -15    4.28    0.65
   2   4 -15    4.12    0.56
   2  -4 -14   -0.58    0.47
   2  -4 -14   -0.17    0.40
   2   4 -14    0.05    0.45
  -2   4  13    0.58    0.21
   2  -4 -13   -0.16    0.39
   2   4 -13    0.48    0.41
   2  -4 -13   -0.31    0.42
   2   4 -12    6.72    0.60
   2  -4 -12    7.66    0.62
  -2   4  12    6.20    0.36
  -2  -4  12    6.77    0.69
   2  -4 -12    5.53    0.53
   2   4 -11    8.29    0.61
   2  -4 -11    8.40    0.58
  -2   4  11    7.80    0.39
   2  -4 -11    8.32    0.62
  -2  -4  11    7.56    0.67
   2   4 -11    7.40    0.25
   2  -4 -10    7.00    0.51
  -2   4  10    7.28    0.37
   2  -4 -10    6.69    0.54
   2   4 -10    6.47    0.53
  -2  -4  10    6.58    0.57
  -2  -4   9   20.19    0.89
   2  -4  -9   20.53    0.82
   2  -4  -9   20.67    0.78
   2   4  -9   18.29    0.77
   2  -4  -8   83.42    1.76
   2   4  -8   79.72    1.77
   2   4  -8   83.58    1.86
   2  -4  -8   82.78    1.81
   2   4  -7  286.78    4.83
   2   4  -7  302.78    4.94
   2  -4  -7  296.53    4.85
   2   4  -7  287.99    4.92
   2  -4  -6    6.46    0.38
  -2   4   6    6.29    0.21
   2   4  -6    6.41    0.38
   2   4  -6    5.94    0.42
   2   4  -6    6.32    0.44
   2   4  -5  168.28    2.85
   2   4  -5  169.85    2.96
   2   4  -5  169.67    2.99
  -2   4   5  168.65    2.61
   2  -4  -5  167.79    2.87
   2   4  -4  206.38    3.46
   2   4  -4  209.34    3.52
   2   4  -4  209.17    3.35
   2   4  -3 1019.04   15.28
  -2  -4   3 1039.00   15.27
   2   4  -2  543.50    8.32
  -2  -4   2  560.63    8.32
  -2  -4   2  543.88    8.22
   2   4  -1   18.72    0.40
   2  -4  -1   19.41    0.40
   2   4  -1   18.41    0.55
  -2  -4   1   18.90    0.46
  -2  -4   0   20.76    0.59
   2  -4   0   22.02    0.54
  -2  -4   0   22.26    0.45
   2  -4   1    0.67    0.09
  -2   4  -1    0.64    0.12
   2  -4   1    0.79    0.13
   2   4   1    0.69    0.08
   2  -4   2  436.20    6.40
   2   4   2  427.40    6.38
   2  -4   2  438.88    6.54
  -2  -4  -3  152.52    2.06
   2   4   3  151.18    2.05
  -2   4  -3  146.39    2.18
   2  -4   3  154.31    2.08
  -2   4  -3  153.74    2.06
   2   4   4   22.73    0.63
  -2   4  -4   24.55    0.64
   2  -4   4   22.54    0.64
  -2  -4  -4   23.40    0.53
  -2  -4  -4   25.16    0.64
  -2   4  -4   24.09    0.71
  -2   4  -5    4.85    0.35
   2   4   5    5.19    0.33
  -2   4  -5    5.52    0.32
   2  -4   5    4.51    0.31
  -2  -4  -5    4.64    0.29
   2  -4   5    4.51    0.36
  -2  -4  -5    4.69    0.24
   2   4   6  126.02    2.32
   2  -4   6  125.22    2.46
  -2  -4  -6  125.93    2.32
   2  -4   6  124.49    2.34
  -2  -4  -6  125.76    2.16
  -2   4  -6  123.69    2.31
   2   4   7  104.83    2.10
   2   4   7  104.20    2.01
   2  -4   7  107.44    2.22
  -2  -4  -7  105.24    1.93
  -2   4  -7  103.40    2.07
   2  -4   7  103.73    2.11
  -2  -4  -7  105.75    2.09
   2  -4   8   30.35    1.00
   2   4   8   33.31    1.02
   2  -4   8   31.53    1.07
  -2   4  -8   32.34    0.99
  -2  -4  -8   34.62    1.02
   2   4   8   32.08    0.90
  -2  -4  -8   32.38    0.88
  -2   4  -9    5.97    0.49
   2   4   9    5.93    0.39
  -2  -4  -9    6.18    0.41
  -2  -4  -9    5.77    0.49
   2  -4   9    7.04    0.58
   2  -4  10   31.94    1.20
  -2   4 -10   34.18    1.12
  -2  -4 -10   33.31    1.12
  -2  -4 -10   34.13    1.00
   2   4  10   30.67    0.90
   2   4  11   36.93    1.00
   2  -4  11   34.88    1.30
  -2   4 -11   36.14    0.89
  -2  -4 -11   38.21    1.11
  -2   4 -11   36.11    1.22
  -2  -4 -11   37.88    1.24
  -2  -4 -12   -0.08    0.40
  -2   4 -12   -0.04    0.37
   2  -4  12   -0.10    0.43
  -2   4 -12    0.39    0.22
   2   4  12    0.53    0.27
  -2   4 -13   36.03    0.88
   2  -4  13   40.31    1.50
  -2  -4 -13   38.72    1.36
  -2   4 -13   36.40    1.32
   2   4  13   39.03    1.00
  -2  -4 -14    8.67    0.77
  -2   4 -14    8.32    0.74
   2  -4  14    7.49    0.79
  -2  -4 -15    8.13    0.79
   2  -4  15    6.10    0.78
  -2   4 -15    5.89    0.70
  -2   4 -16    3.95    0.71
   2  -4  16    5.00    0.82
  -2  -4 -16    5.00    0.73
   2  -6 -16    3.42    0.57
   2  -6 -16    1.80    0.63
   2   6 -16    3.27    0.68
   2   6 -16    3.40    0.59
   2   6 -15    0.05    0.51
   2  -6 -15    0.15    0.51
  -2   6  15   -0.08    0.28
   2  -6 -15    0.47    0.43
   2   6 -14    5.41    0.66
  -2   6  14    4.59    0.41
   2  -6 -14    5.20    0.60
   2  -6 -14    6.07    0.68
   2  -6 -13    0.58    0.46
   2   6 -13    0.13    0.41
  -2   6  13    0.48    0.29
   2  -6 -13    0.19    0.37
   2   6 -13    0.33    0.17
  -2  -6  13    0.29    0.52
   2  -6 -12    2.15    0.42
  -2   6  12    1.39    0.32
   2   6 -12    1.35    0.42
   2  -6 -12    0.82    0.41
   2  -6 -11    9.00    0.63
   2  -6 -11    8.80    0.57
   2   6 -11    9.35    0.65
   2  -6 -10   51.51    1.38
   2   6 -10   50.22    1.41
   2   6  -9    7.53    0.54
   2  -6  -9    8.17    0.55
   2  -6  -9    8.66    0.53
   2   6  -8  143.71    2.74
   2  -6  -8  147.99    2.77
   2  -6  -7    3.92    0.35
  -2   6   7    3.83    0.18
   2   6  -7    4.17    0.34
  -2  -6   7    3.33    0.39
   2   6  -6  149.42    2.63
   2  -6  -6  148.90    2.66
  -2  -6   6  149.67    2.87
   2  -6  -5  137.14    2.40
   2   6  -5  134.92    2.38
  -2  -6   5  142.79    2.64
  -2  -6   4  360.71    5.71
   2   6  -4  350.44    5.38
  -2  -6   4  346.63    5.62
   2  -6  -4  346.25    5.39
  -2  -6   3   39.46    0.96
  -2  -6   3   38.70    1.03
   2  -6  -3   38.86    0.80
   2   6  -3   38.61    0.78
   2   6  -2    6.03    0.21
  -2  -6   2    6.03    0.31
   2   6  -2    6.08    0.22
   2  -6  -2    5.77    0.22
  -2  -6   2    6.56    0.38
  -2  -6   1   38.51    0.99
  -2  -6   1   38.92    0.84
   2  -6  -1   37.84    0.92
  -2  -6   0  309.12    4.97
   2  -6   0  307.42    4.89
   2   6   1   87.74    1.39
  -2   6  -1   88.40    1.69
   2  -6   1   88.78    1.70
   2  -6   1   88.50    1.41
   2  -6   2   36.81    0.92
  -2   6  -2   36.26    0.91
   2   6   2   34.98    0.69
   2  -6   2   35.86    0.71
   2  -6   3   80.93    1.47
  -2   6  -3   81.60    1.67
   2  -6   3   83.10    1.67
   2   6   3   81.60    1.45
   2   6   4  252.99    4.05
   2  -6   4  255.33    4.08
  -2   6  -4  259.80    4.28
  -2   6  -5   48.41    1.24
   2  -6   5   46.51    1.10
  -2  -6  -5   48.46    0.94
  -2   6  -5   49.50    1.09
   2   6   5   47.40    1.09
  -2  -6  -5   48.52    1.08
   2   6   6  110.30    2.11
  -2  -6  -6  113.99    2.11
  -2   6  -6  112.57    2.26
  -2  -6  -6  108.93    1.92
   2  -6   6  108.95    2.13
  -2   6  -6  112.38    2.10
  -2  -6  -7    0.69    0.19
  -2   6  -7    0.97    0.33
  -2   6  -7    1.06    0.26
  -2  -6  -7    0.68    0.25
  -2  -6  -8   39.51    0.95
  -2   6  -8   36.54    1.08
  -2  -6  -8   38.52    1.10
  -2   6  -8   38.46    1.20
   2  -6   9    0.80    0.40
   2   6   9    0.55    0.30
  -2   6  -9    0.82    0.37
  -2  -6  -9    0.75    0.32
  -2  -6  -9    0.36    0.23
  -2   6  -9    0.33    0.28
   2  -6  10   22.44    1.05
  -2  -6 -10   22.05    0.92
  -2   6 -10   22.04    0.97
   2   6  10   22.16    0.83
  -2  -6 -10   22.47    0.77
  -2   6 -10   21.31    0.90
  -2  -6 -11   24.64    0.99
   2   6  11   22.34    0.85
  -2  -6 -11   24.69    0.84
   2  -6  11   21.64    1.07
  -2   6 -11   23.11    0.96
  -2   6 -11   23.89    1.03
  -2  -6 -12    5.02    0.57
   2  -6  12    4.16    0.66
  -2   6 -12    3.30    0.57
  -2   6 -12    4.19    0.54
   2   6  12    4.27    0.45
  -2  -6 -13   13.55    0.82
  -2   6 -13   11.61    0.52
   2   6  13   11.21    0.61
  -2   6 -13   12.21    0.79
   2  -6  13   13.04    0.96
  -2  -6 -14   32.95    1.31
   2   6  14   30.08    0.98
   2  -6  14   32.99    1.45
  -2   6 -14   31.01    1.25
  -2  -6 -15    0.21    0.53
   2   6  15    0.49    0.35
  -2   6 -15    1.63    0.59
   2  -6  15    0.99    0.58
   2   8 -16    2.09    0.62
   2  -8 -16    1.71    0.60
   2  -8 -16    1.98    0.50
   2  -8 -15    0.81    0.55
  -2   8  15    1.52    0.41
   2  -8 -15    0.60    0.44
   2   8 -15    0.82    0.56
   2  -8 -14    6.96    0.71
   2   8 -14    6.36    0.70
   2  -8 -14    7.12    0.64
  -2   8  14    6.25    0.55
   2  -8 -13    6.59    0.61
  -2   8  13    7.25    0.56
   2  -8 -13    8.00    0.69
   2   8 -13    7.26    0.70
   2  -8 -12    6.76    0.64
   2   8 -12    8.08    0.74
   2  -8 -12    6.29    0.56
   2   8 -12    6.21    0.63
  -2  -8  12    5.80    0.72
   2  -8 -11   39.85    1.19
   2  -8 -11   38.22    1.26
  -2  -8  11   38.92    1.48
   2   8 -11   38.94    1.26
   2   8 -11   42.46    1.44
   2  -8 -10    8.30    0.55
   2  -8 -10    9.15    0.61
  -2  -8  10    6.69    0.64
   2   8 -10    6.21    0.54
   2  -8  -9    9.39    0.59
   2   8  -9   11.19    0.61
   2  -8  -9   11.70    0.60
  -2  -8   9   11.27    0.74
   2   8  -8    2.00    0.32
   2  -8  -8    2.43    0.34
  -2   8   8    1.96    0.16
  -2  -8   8    2.25    0.41
   2   8  -7  110.06    2.14
  -2  -8   7  110.76    2.44
   2  -8  -7  114.56    2.18
   2   8  -6    0.02    0.19
  -2  -8   6    0.20    0.27
   2  -8  -6   -0.24    0.20
  -2  -8   5   10.31    0.60
   2  -8  -5    9.97    0.42
  -2  -8   5   10.43    0.57
   2   8  -5    9.32    0.40
   2   8  -4    0.95    0.17
   2  -8  -4    1.11    0.17
  -2  -8   4    1.44    0.26
   2   8  -3   74.70    1.25
  -2  -8   3   73.98    1.53
   2  -8  -3   73.55    1.24
   2   8  -3   72.72    1.21
  -2  -8   3   76.60    1.68
   2  -8  -2    5.72    0.40
   2   8  -2    5.90    0.18
  -2  -8   2    5.32    0.43
  -2  -8   2    4.95    0.33
  -2  -8   1   65.32    1.55
   2  -8  -1   66.75    1.49
  -2  -8   1   66.85    1.35
   2  -8   0    0.33    0.21
  -2  -8   0    0.42    0.25
   2  -8   1   27.30    0.86
  -2  -8  -1   28.95    0.92
  -2   8  -2   37.34    1.03
   2  -8   2   36.47    1.02
   2  -8   3  128.71    2.49
  -2   8  -3  130.13    2.50
  -2   8  -4  142.02    2.68
   2  -8   4  134.45    2.66
  -2   8  -5    0.15    0.30
  -2  -8  -5    0.03    0.06
  -2   8  -6   23.30    0.86
  -2  -8  -6   22.57    0.50
   2  -8   6   22.97    0.87
   2  -8   7   31.50    1.10
  -2  -8  -7   31.20    0.73
  -2   8  -7   31.63    0.89
  -2  -8  -7   31.66    0.91
  -2   8  -7   32.76    1.09
  -2  -8  -8   13.22    0.64
   2  -8   8   14.16    0.80
  -2   8  -8   14.21    0.64
  -2   8  -8   14.13    0.76
  -2  -8  -8   13.99    0.50
  -2  -8  -9   -0.40    0.34
  -2  -8  -9   -0.11    0.23
  -2   8  -9   -0.12    0.31
  -2   8  -9    0.12    0.39
  -2   8 -10   15.02    0.77
  -2  -8 -10   14.67    0.76
  -2  -8 -10   14.75    0.60
  -2   8 -10   14.37    0.86
  -2  -8 -11   41.71    1.31
  -2   8 -11   39.55    1.28
   2   8  11   38.52    1.24
  -2   8 -11   39.47    1.39
  -2  -8 -11   38.79    1.06
   2   8  12   11.23    0.70
  -2  -8 -12   11.69    0.78
  -2   8 -12   12.76    0.79
  -2   8 -12   12.89    0.86
  -2   8 -13    1.73    0.55
   2   8  13    1.98    0.44
  -2  -8 -13    1.59    0.51
  -2   8 -14   -0.46    0.54
  -2  -8 -14   -0.34    0.52
   2  -8  14    0.46    0.67
   2   8  14   -0.21    0.38
   2   8  15    2.28    0.47
  -2  -8 -15    1.50    0.59
  -2   8 -15    1.39    0.59
   2 -10 -15    0.87    0.51
  -2  10  15    0.58    0.42
   2 -10 -15    0.22    0.38
   2  10 -15    0.19    0.55
   2  10 -14    0.22    0.48
   2 -10 -14    0.45    0.48
   2 -10 -14    0.94    0.43
  -2  10  14    0.30    0.43
   2 -10 -13    1.64    0.54
  -2 -10  13    2.63    0.70
   2  10 -13    3.99    0.58
   2 -10 -13    2.75    0.48
   2 -10 -12   -0.27    0.46
  -2 -10  12    0.49    0.59
   2 -10 -12   -0.38    0.38
   2  10 -12    0.04    0.43
   2 -10 -11   14.32    0.71
   2  10 -11   13.64    0.94
   2 -10 -11   13.28    0.75
   2  10 -11   14.73    0.78
  -2 -10  11   13.97    0.98
   2  10 -10    3.88    0.60
   2 -10 -10    3.96    0.44
   2 -10 -10    3.82    0.46
  -2 -10  10    2.92    0.59
   2  10 -10    3.92    0.45
  -2  10   9    1.28    0.14
   2  10  -9    0.84    0.33
   2 -10  -9    1.16    0.37
   2  10  -9    1.12    0.44
  -2 -10   9    1.61    0.49
   2  10  -8    0.31    0.40
  -2 -10   8   -0.04    0.39
   2  10  -8    0.09    0.26
   2 -10  -8   -0.10    0.28
  -2 -10   7    4.45    0.51
   2 -10  -7    4.81    0.38
   2  10  -7    4.57    0.54
   2  10  -7    4.94    0.37
   2  10  -6   -0.08    0.36
  -2 -10   6   -0.04    0.30
   2  10  -6    0.13    0.21
   2 -10  -6   -0.05    0.18
   2  10  -5    0.99    0.37
   2  10  -5    0.95    0.20
  -2 -10   5    0.78    0.37
   2  10  -5    1.06    0.19
  -2 -10   5    1.14    0.32
   2 -10  -5    1.44    0.20
  -2 -10   4   25.49    0.94
   2  10  -4   22.36    0.47
   2 -10  -4   22.36    0.49
   2  10  -4   23.71    0.90
  -2 -10   4   25.60    0.84
   2  10  -4   23.84    0.51
  -2 -10   3    2.78    0.40
  -2 -10   3    3.27    0.36
   2 -10  -3    2.55    0.41
   2  10  -3    2.82    0.41
  -2 -10   2   14.17    0.59
  -2 -10   2   14.85    0.74
   2 -10  -2   13.43    0.69
  -2 -10   1   92.23    1.81
   2 -10  -1   92.50    2.02
  -2 -10   1   91.27    2.09
  -2 -10   0   76.47    1.84
  -2 -10   0   74.23    1.50
   2 -10   0   76.17    1.76
   2 -10   1  108.02    2.26
  -2 -10  -1  107.87    2.34
   2 -10   2   -0.03    0.31
  -2 -10  -2   -0.49    0.37
  -2  10  -3   22.44    0.87
   2 -10   3   21.83    0.87
  -2  10  -4    3.65    0.44
   2 -10   4    3.65    0.45
  -2  10  -5    9.37    0.63
   2 -10   5    9.38    0.62
  -2  10  -6   17.69    0.84
   2  10   6   16.53    0.57
   2 -10   6   17.55    0.85
  -2 -10  -7    0.52    0.14
   2 -10   7    1.69    0.42
   2  10   7    1.27    0.17
  -2  10  -7    1.76    0.43
  -2  10  -8    3.90    0.54
  -2 -10  -8    4.22    0.29
   2 -10   8    4.40    0.55
   2 -10   9   14.64    0.92
  -2 -10  -9   13.40    0.50
  -2  10  -9   14.61    0.87
  -2  10 -10    0.33    0.49
  -2 -10 -10    0.11    0.25
   2 -10  10    0.39    0.53
   2 -10  11    3.22    0.69
  -2  10 -11    4.16    0.66
   2 -10  12   -0.31    0.58
   2  10  12   -0.26    0.45
   2 -10  13    0.53    0.64
   2  10  13    0.08    0.44
   2  10  14   -0.04    0.45
   2  10  15    3.55    0.56
   2 -12 -15    0.18    0.52
   2 -12 -14    0.56    0.49
   2 -12 -13    0.56    0.49
   2  12 -13   -0.31    0.46
   2 -12 -12    5.53    0.52
   2 -12 -12    4.83    0.58
  -2 -12  12    5.48    0.82
   2  12 -12    5.24    0.61
   2 -12 -11    1.80    0.43
  -2 -12  11    0.79    0.58
   2  12 -11    1.39    0.42
   2 -12 -11    1.46    0.39
   2 -12 -10    2.28    0.42
   2  12 -10    2.00    0.41
   2 -12 -10    2.22    0.40
  -2 -12  10    2.56    0.63
   2  12  -9    0.62    0.51
  -2 -12   9    1.06    0.52
   2 -12  -9    0.98    0.34
   2  12  -9    0.79    0.34
   2  12  -8   12.22    0.86
   2 -12  -8   11.08    0.54
   2  12  -8   10.98    0.53
   2 -12  -7    0.45    0.25
   2  12  -7    0.61    0.25
   2  12  -7    1.14    0.49
  -2 -12   7    0.68    0.42
   2 -12  -6    7.63    0.39
   2  12  -6    8.76    0.70
  -2 -12   6    8.58    0.65
  -2 -12   6    9.22    0.74
   2  12  -6    9.64    0.41
  -2 -12   5   10.07    0.66
   2  12  -5    9.38    0.70
   2 -12  -5    8.44    0.32
  -2 -12   5   11.15    0.78
  -2 -12   4   20.59    0.85
   2 -12  -4   21.39    0.94
  -2 -12   4   19.67    0.95
  -2 -12   3    4.76    0.55
  -2 -12   3    4.10    0.42
   2 -12  -3    3.80    0.50
  -2 -12   2   23.29    0.99
  -2 -12   2   20.65    0.77
   2 -12  -2   21.71    0.95
  -2 -12   1    3.00    0.47
   2 -12  -1    2.26    0.45
  -2 -12   1    2.44    0.32
  -2 -12   0   25.05    1.03
   2 -12   0   23.49    0.97
  -2 -12   0   23.65    0.76
   2 -12   1    0.29    0.35
  -2 -12  -1    0.12    0.39
  -2 -12  -1   -0.02    0.23
  -2 -12  -2    3.12    0.49
   2 -12   2    2.41    0.46
  -2 -12  -3    4.37    0.54
   2 -12   3    4.99    0.53
  -2 -12  -4   10.59    0.73
  -2  12  -4    7.47    0.23
  -2  12  -4   10.97    0.70
   2 -12   4    9.69    0.68
   2 -12   4   12.96    0.71
   2 -12   5    2.29    0.45
  -2  12  -5    2.60    0.48
   2 -12   6    4.47    0.56
  -2 -12  -6    4.33    0.23
   2  12   6    4.95    0.40
  -2  12  -6    5.18    0.59
   2 -12   7   -0.05    0.45
  -2 -12  -7    0.34    0.15
   2  12   7    0.67    0.26
  -2  12  -7    1.03    0.52
  -2  12  -8    7.34    0.72
  -2 -12  -8    6.79    0.28
   2 -12   9    4.57    0.69
  -2  12  -9    4.60    0.67
   2 -12  10    0.18    0.58
   2 -12  11   -0.06    0.57
   2  12  12    4.68    0.62
   2  12  13    1.52    0.53
   2  12  14    1.20    0.53
  -2 -14  11    4.36    0.77
   2 -14 -10   -0.05    0.34
   2 -14 -10    0.24    0.32
  -2 -14  10    0.36    0.57
   2 -14  -9    3.19    0.40
   2 -14  -9    4.22    0.43
  -2 -14   9    3.88    0.67
  -2 -14   8    0.42    0.51
   2 -14  -8    0.16    0.28
   2 -14  -7    5.68    0.32
  -2 -14   7    7.57    0.72
   2  14  -6    1.17    0.51
   2 -14  -6    1.35    0.54
  -2 -14   6    0.23    0.47
  -2 -14   6    0.57    0.48
  -2 -14   5    3.72    0.63
  -2 -14   5    2.42    0.49
   2 -14  -5    3.65    0.60
   2 -14  -4    4.62    0.61
  -2 -14   4    6.19    0.59
  -2 -14   4    5.51    0.68
  -2 -14   3    2.05    0.55
  -2 -14   3    2.23    0.43
   2 -14  -3    3.09    0.56
   2 -14  -2   15.49    0.88
  -2 -14   2   16.17    0.74
  -2 -14   2   14.13    0.88
  -2 -14   1    0.30    0.30
  -2 -14   1    0.34    0.47
   2 -14  -1    0.13    0.44
  -2 -14   0    0.55    0.29
   2 -14   0    0.61    0.45
  -2 -14   0    0.33    0.50
   2 -14   1   12.57    0.81
  -2 -14  -1   11.73    0.84
  -2 -14  -1   10.75    0.52
   2 -14   2    3.69    0.58
  -2 -14  -2    3.37    0.59
  -2 -14  -2    4.26    0.34
   2 -14   3   18.53    0.88
  -2 -14  -3   18.06    0.56
   2 -14   3   19.50    0.99
  -2 -14  -3   19.49    1.03
   2 -14   4    7.02    0.63
  -2 -14  -4    5.56    0.68
  -2 -14  -4    6.24    0.31
   2 -14   4    5.00    0.66
   2 -14   5   25.96    1.09
  -2 -14  -5   25.06    1.16
  -2 -14  -6    1.43    0.60
   2  14   6    0.61    0.35
   2 -14   6    1.46    0.53
  -2  14  -6    1.66    0.56
  -2 -14  -6    0.54    0.19
   2 -14   7    3.13    0.61
   2  14   7    2.21    0.36
  -2  14  -7    1.73    0.53
   2  14   8   -0.22    0.25
   2 -14   8   -0.11    0.53
   2 -14   9    3.01    0.68
   2 -14  10    0.89    0.60
  -2 -16   9    3.54    0.72
  -2 -16   8    3.49    0.68
  -2 -16   7    1.68    0.57
   2 -16  -7    1.82    0.65
  -2 -16   6    1.93    0.55
   2 -16  -6    2.11    0.67
  -2 -16   6    2.76    0.69
  -2 -16   5    4.69    0.74
   2 -16  -5    4.13    0.73
  -2 -16   5    4.73    0.61
   2 -16  -4    7.06    0.80
  -2 -16   4    6.37    0.80
  -2 -16   4    4.96    0.60
  -2 -16   3    1.38    0.42
  -2 -16   3    1.38    0.58
   2 -16  -3    1.58    0.60
  -2 -16   2    1.64    0.57
   2 -16  -2    1.71    0.59
  -2 -16   2    2.53    0.44
  -2 -16   1   -0.32    0.54
  -2 -16   1    0.88    0.35
   2 -16  -1   -0.05    0.56
   2 -16   0    0.44    0.52
  -2 -16   0    0.55    0.53
  -2 -16   0    0.93    0.34
  -2 -16  -1    0.82    0.60
  -2 -16  -1    0.83    0.31
   2 -16   1    0.53    0.39
   2 -16   1    0.45    0.54
  -2 -16  -2    8.13    0.45
  -2 -16  -2    7.88    0.81
   2 -16   2    7.40    0.76
   2 -16   2    8.12    0.67
   2 -16   3    5.87    0.65
  -2 -16  -3    5.94    0.35
   2 -16   3    5.55    0.75
  -2 -16  -3    7.06    0.83
   2 -16   4    2.08    0.53
  -2 -16  -4    2.56    0.67
  -2 -16  -4    1.68    0.16
   2 -16   4    2.79    0.65
   2 -16   5    2.56    0.58
  -2 -16  -5    3.08    0.70
   2 -16   6    4.11    0.66
   2  16   6    4.40    0.51
   2 -16   7    1.63    0.59
   2 -16   8    0.98    0.62
  -2 -18   7   -0.22    0.60
  -2 -18   6    1.58    0.57
  -2 -18   5   -0.24    0.49
  -2 -18   4    0.13    0.47
  -2 -18   3   -0.59    0.48
   2 -18  -1    0.24    0.40
   2 -18   0    4.49    0.56
   2 -18   1    0.47    0.45
   2 -18   2    1.23    0.50
   2 -18   3    0.50    0.49
   2 -18   4    0.89    0.55
   2 -18   5    0.10    0.56
   2 -18   6    1.36    0.65
   3   1 -16    0.22    0.53
   3   1 -16   -0.03    0.35
   3   1 -15    5.28    0.68
   3   1 -15    5.90    0.70
   3  -1 -15    5.33    0.65
   3   1 -15    5.52    0.51
   3  -1 -15    6.02    0.41
   3   1 -14    4.38    0.44
   3   1 -14    4.03    0.61
   3  -1 -14    4.06    0.36
   3  -1 -14    3.54    0.55
   3   1 -14    3.84    0.58
   3  -1 -13   30.11    1.13
   3   1 -13   28.04    0.93
   3   1 -13   26.55    1.12
   3  -1 -13   26.04    0.78
   3   1 -13   26.64    1.16
   3  -1 -12    2.09    0.29
   3  -1 -12    2.25    0.46
   3   1 -12    2.41    0.48
   3   1 -12    1.94    0.45
   3   1 -12    1.53    0.32
   3   1 -11   44.04    1.34
   3  -1 -11   43.85    1.03
   3   1 -11   43.04    1.34
   3  -1 -11   41.03    1.30
   3   1 -11   43.31    1.15
   3  -1 -10    7.13    0.37
   3   1 -10    6.82    0.53
   3  -1 -10    8.11    0.56
   3   1 -10    7.20    0.45
   3   1  -9  172.59    3.27
   3   1  -9  174.47    3.07
   3  -1  -9  173.65    2.91
   3  -1  -9  177.01    3.26
   3   1  -8    8.37    0.45
   3   1  -8    9.67    0.53
   3  -1  -8    8.63    0.53
   3  -1  -8    8.59    0.37
   3   1  -7  200.78    3.53
   3  -1  -7  202.25    3.25
   3   1  -7  203.82    3.38
   3  -1  -6    0.34    0.12
   3   1  -6    0.02    0.16
   3   1  -6    0.44    0.16
   3  -1  -5    4.59    0.23
   3   1  -5    4.31    0.26
  -3   1   5    4.80    0.24
   3   1  -5    3.88    0.30
   3   1  -4 1286.12   18.87
   3   1  -4 1290.11   18.95
   3  -1  -4 1269.79   18.76
  -3   1   4 1304.67   18.77
   3   1  -3  597.04    8.65
   3  -1  -3  586.68    8.76
   3   1  -3  595.65    8.85
   3   1  -3  593.34    8.89
  -3  -1   2   44.76    0.89
   3   1  -2   45.96    0.89
   3   1  -2   46.33    0.87
   3   1  -2   46.28    0.80
   3   1  -1  787.06   11.42
  -3  -1   1  772.64   11.48
   3   1  -1  783.14   11.47
   3   1  -1  776.84   11.44
  -3   1   1  784.95   11.44
   3   1  -1  783.47   11.41
   3   1   0  842.52   12.38
  -3  -1   0  845.24   12.37
  -3  -1   0  851.54   12.38
   3   1   1  444.69    6.73
  -3  -1  -1  454.61    6.66
  -3  -1  -1  453.42    6.73
   3   1   2   29.81    0.65
  -3  -1  -2   31.34    0.67
  -3  -1  -3   16.84    0.46
   3   1   3   16.15    0.42
   3   1   4    1.89    0.17
   3   1   4    2.00    0.20
  -3   1  -4    2.08    0.19
  -3  -1  -4    2.32    0.18
   3   1   4    2.58    0.19
  -3  -1  -5   39.06    0.85
   3  -1   5   38.02    0.94
   3   1   5   37.05    0.88
  -3   1  -5   37.25    0.92
  -3   1  -5   37.02    0.81
   3   1   5   36.58    0.83
   3   1   5   37.66    0.93
   3   1   6   33.87    0.93
   3   1   6   34.56    0.80
   3   1   6   34.17    0.89
  -3   1  -6   34.30    0.93
   3  -1   6   33.84    0.93
  -3   1  -6   34.58    0.79
   3   1   7  149.56    2.59
   3  -1   7  152.94    2.84
   3   1   7  155.57    2.79
  -3   1  -7  157.74    2.84
  -3   1  -7  157.70    2.59
   3   1   7  151.30    2.83
   3   1   8    0.05    0.22
  -3   1  -8    0.20    0.25
  -3   1  -8    0.03    0.17
   3   1   8    0.18    0.26
   3  -1   8    0.09    0.24
  -3   1  -9   63.73    1.58
   3   1   9   62.76    1.60
  -3   1  -9   63.34    1.29
   3  -1   9   64.72    1.62
   3   1   9   61.64    1.56
   3  -1  10    2.31    0.41
   3   1  10    2.90    0.47
  -3   1 -10    1.93    0.40
   3   1  10    3.19    0.40
  -3   1 -10    2.87    0.28
   3  -1  11   21.85    0.99
   3   1  11   22.39    0.95
  -3   1 -11   21.81    0.94
   3  -1  12   14.08    0.84
  -3   1 -12   13.69    0.80
  -3   1 -13    5.11    0.61
   3  -1  13    3.89    0.58
  -3  -1 -13    5.22    0.33
  -3   1 -14    1.96    0.53
  -3  -1 -14    1.66    0.26
   3  -1  14    2.20    0.59
  -3   1 -15    0.85    0.53
  -3   1 -16    2.83    0.63
   3  -3 -16    3.90    0.61
   3   3 -16    4.03    0.55
   3   3 -16    4.83    0.72
   3  -3 -16    4.51    0.69
   3   3 -15   -0.11    0.41
   3   3 -15    0.56    0.56
   3  -3 -15   -0.42    0.54
   3  -3 -15    1.02    0.47
   3   3 -14    4.54    0.62
   3   3 -14    3.88    0.51
   3  -3 -14    4.19    0.58
   3  -3 -14    4.52    0.61
   3  -3 -13   -0.09    0.40
   3   3 -13   -0.05    0.43
   3   3 -13   -0.11    0.37
   3  -3 -13   -0.16    0.39
   3   3 -12   55.99    1.52
   3   3 -12   58.26    1.67
   3  -3 -12   55.33    1.65
   3  -3 -11    6.93    0.59
   3   3 -11    6.66    0.57
   3  -3 -11    7.23    0.57
  -3   3  11    6.19    0.28
  -3   3  10   48.09    0.99
   3   3 -10   52.20    1.45
   3  -3 -10   51.95    1.44
   3  -3 -10   49.65    1.37
   3   3 -10   51.69    1.42
   3  -3  -9    0.79    0.31
  -3  -3   9    0.52    0.31
   3   3  -9    0.93    0.28
   3  -3  -9    0.64    0.28
   3   3  -9    0.37    0.29
   3  -3  -8   66.11    1.54
   3  -3  -8   66.62    1.57
  -3  -3   8   64.54    1.63
   3   3  -8   64.91    1.58
   3   3  -8   68.53    1.57
   3  -3  -7  134.63    2.60
   3   3  -7  139.99    2.60
  -3  -3   7  138.66    2.70
   3   3  -7  142.30    2.66
   3   3  -6  116.41    2.19
   3   3  -6  116.42    2.24
  -3   3   6  117.35    1.91
   3   3  -6  117.15    2.25
   3   3  -5   52.57    1.21
  -3   3   5   54.10    0.98
   3   3  -4   27.13    0.73
   3   3  -4   27.49    0.75
   3   3  -3   87.16    1.63
  -3  -3   3   87.37    1.63
   3   3  -3   86.36    1.58
   3   3  -2   25.82    0.57
   3   3  -2   25.15    0.59
   3  -3  -2   24.16    0.56
   3   3  -2   24.38    0.63
  -3  -3   2   25.67    0.64
   3   3  -1   14.88    0.37
  -3  -3   1   14.83    0.45
  -3  -3   1   13.99    0.36
  -3  -3   1   15.11    0.37
   3   3  -1   14.77    0.44
  -3   3   1   14.45    0.36
   3   3   0   66.44    1.05
  -3  -3   0   65.68    1.24
   3  -3   0   66.79    1.13
   3   3   1   26.80    0.60
  -3   3  -1   27.15    0.58
  -3   3  -2  151.55    2.50
   3  -3   2  153.54    2.48
   3   3   2  156.49    2.43
   3   3   2  156.76    2.47
   3   3   3    0.20    0.11
   3  -3   3    0.26    0.12
   3   3   3    0.01    0.02
   3  -3   4  234.97    3.81
   3   3   4  239.81    3.80
  -3   3  -4  237.65    3.80
  -3  -3  -4  231.65    3.80
   3  -3   5   77.79    1.57
  -3   3  -5   76.50    1.55
   3   3   5   77.97    1.54
  -3  -3  -5   77.35    1.55
   3   3   5   78.72    1.56
  -3   3  -6  270.45    4.44
  -3  -3  -6  266.31    4.43
   3  -3   6  264.85    4.46
   3   3   6  268.22    4.36
   3   3   6  275.20    4.46
   3  -3   6  272.27    4.55
   3   3   7   80.80    1.64
   3  -3   7   80.87    1.77
   3   3   7   82.46    1.77
  -3  -3  -7   83.46    1.76
   3  -3   7   82.85    1.84
  -3   3  -7   83.24    1.76
  -3  -3  -8    1.58    0.30
   3   3   8    1.05    0.31
   3  -3   8    0.92    0.30
  -3   3  -8    1.27    0.29
   3  -3   8    0.90    0.29
   3   3   8    0.71    0.21
  -3   3  -9    1.80    0.25
  -3   3  -9    1.86    0.36
   3   3   9    1.70    0.27
  -3  -3  -9    1.35    0.33
   3   3   9    1.28    0.36
   3  -3   9    1.47    0.35
   3  -3   9    1.62    0.37
   3   3  10   31.48    1.13
  -3   3 -10   35.66    1.14
   3  -3  10   35.55    1.22
  -3   3 -10   34.07    0.87
   3  -3  10   35.20    1.19
   3   3  10   35.68    0.95
  -3  -3 -10   35.14    1.15
  -3  -3 -11    2.42    0.45
   3  -3  11    2.69    0.48
  -3   3 -11    2.35    0.29
  -3   3 -11    2.41    0.42
   3   3  11    2.40    0.32
   3  -3  12    3.54    0.59
  -3   3 -12    3.61    0.32
  -3   3 -12    4.51    0.55
  -3  -3 -12    4.09    0.53
   3  -3  13    0.48    0.48
  -3  -3 -13    1.89    0.51
  -3   3 -13    1.40    0.48
  -3   3 -13    1.31    0.27
  -3   3 -14    7.17    0.72
   3  -3  14    5.26    0.70
  -3  -3 -14    6.16    0.69
  -3  -3 -15    0.59    0.54
  -3   3 -15    0.79    0.53
   3  -3  15    1.09    0.58
  -3   3 -16    1.29    0.60
  -3  -3 -16    2.29    0.62
   3  -3  16    0.65    0.62
   3  -5 -16    1.09    0.46
   3  -5 -16    1.44    0.59
   3   5 -16    1.37    0.50
   3   5 -16    1.45    0.58
   3  -5 -15    6.15    0.65
   3   5 -15    5.97    0.64
   3   5 -15    5.17    0.68
   3   5 -14    8.25    0.72
  -3   5  14    7.26    0.39
   3  -5 -14    8.80    0.74
   3  -5 -14    7.59    0.67
   3   5 -14    7.23    0.74
   3   5 -14    7.00    0.67
   3  -5 -13    0.08    0.38
   3   5 -13    0.41    0.45
   3  -5 -13    0.32    0.43
  -3   5  13    0.07    0.23
   3   5 -13   -0.17    0.43
  -3   5  12    1.59    0.27
   3  -5 -12    1.81    0.47
  -3  -5  12    1.46    0.50
   3   5 -12    2.34    0.47
   3   5 -12    1.48    0.48
   3  -5 -12    1.80    0.42
   3   5 -12    1.56    0.12
   3  -5 -11    9.59    0.66
   3   5 -11   10.08    0.66
  -3  -5  11    8.11    0.71
   3  -5 -11    9.53    0.62
   3   5 -11    9.86    0.69
   3   5 -10    8.85    0.65
   3  -5 -10    9.36    0.59
   3   5 -10    8.79    0.59
   3  -5 -10    7.85    0.58
   3   5  -9  111.14    2.35
   3   5  -9  115.75    2.49
   3  -5  -9  115.17    2.38
   3  -5  -9  117.57    2.35
  -3   5   8   19.88    0.45
   3  -5  -8   19.89    0.77
   3   5  -8   20.51    0.77
   3   5  -8   20.41    0.83
  -3   5   7  105.18    1.72
   3   5  -7  106.68    2.18
   3  -5  -7  100.99    2.07
   3   5  -7  102.91    2.06
   3   5  -7  105.68    2.21
   3   5  -6   24.80    0.86
  -3   5   6   24.62    0.56
   3  -5  -6   23.65    0.74
   3   5  -6   24.47    0.81
   3   5  -6   24.64    0.75
  -3  -5   5   36.29    1.02
   3   5  -5   39.16    1.06
   3   5  -5   36.18    0.89
   3   5  -5   37.46    1.00
  -3  -5   4    0.67    0.20
   3   5  -4    0.62    0.22
  -3  -5   4    0.51    0.20
   3   5  -3   41.75    1.04
  -3  -5   3   40.97    0.96
  -3  -5   3   40.21    1.01
   3  -5  -2   20.31    0.49
   3   5  -2   20.28    0.49
  -3  -5   2   19.81    0.64
  -3  -5   2   21.06    0.57
   3   5  -2   19.81    0.64
   3  -5  -1   22.64    0.61
  -3  -5   1   24.31    0.70
   3   5  -1   24.70    0.70
  -3  -5   1   24.04    0.57
  -3  -5   0    0.54    0.09
  -3  -5   0    0.43    0.16
   3  -5   0    0.66    0.14
   3   5   1  199.62    3.05
   3  -5   1  198.43    3.22
  -3   5  -1  198.74    3.22
   3   5   2  379.64    5.71
  -3   5  -2  370.83    5.87
   3  -5   2  386.49    5.89
   3  -5   2  381.08    5.72
   3  -5   3  804.75   11.92
   3   5   3  816.22   11.90
   3   5   3  795.04   11.87
  -3   5  -3  802.16   12.05
   3  -5   4  182.81    2.73
   3   5   4  185.93    2.71
  -3   5  -4  189.47    2.86
   3   5   5   84.42    1.66
  -3   5  -5   84.65    1.65
   3  -5   5   82.45    1.67
  -3  -5  -5   83.75    1.65
  -3  -5  -5   84.42    1.44
  -3   5  -5   85.17    1.76
   3  -5   6   18.08    0.75
  -3  -5  -6   18.02    0.64
  -3   5  -6   19.54    0.66
   3  -5   6   16.89    0.65
   3   5   6   16.99    0.63
  -3  -5  -6   18.06    0.50
  -3   5  -6   16.96    0.68
  -3  -5  -7  171.25    3.04
   3  -5   7  163.71    3.05
   3   5   7  163.76    3.03
  -3   5  -7  168.75    3.03
   3   5   7  166.51    3.03
   3  -5   7  172.66    3.24
  -3   5  -7  162.93    3.09
  -3  -5  -7  167.98    2.80
   3   5   8   37.94    1.13
  -3  -5  -8   39.94    0.97
  -3   5  -8   39.99    1.12
   3   5   8   37.66    1.08
   3  -5   8   39.76    1.17
   3  -5   8   40.71    1.25
  -3  -5  -8   39.47    1.13
  -3   5  -9    0.72    0.31
  -3  -5  -9    0.64    0.33
   3  -5   9    0.69    0.35
   3   5   9    1.55    0.36
   3  -5   9    0.41    0.30
   3   5   9    0.77    0.26
   3  -5  10    0.81    0.40
  -3  -5 -10    1.39    0.38
   3   5  10    1.38    0.32
   3   5  11    5.18    0.43
   3  -5  11    5.11    0.60
  -3  -5 -11    4.74    0.51
  -3   5 -11    4.25    0.51
  -3   5 -12   17.26    0.63
  -3  -5 -12   17.12    0.88
   3   5  12   17.01    0.71
   3  -5  12   16.93    0.99
  -3   5 -12   16.55    0.86
  -3   5 -13    1.85    0.52
   3  -5  13    1.03    0.55
   3   5  13    1.57    0.36
  -3   5 -13    1.26    0.30
  -3  -5 -13    1.07    0.47
  -3   5 -14   -0.22    0.30
  -3  -5 -14    0.50    0.50
   3  -5  14    0.85    0.58
  -3   5 -14   -0.29    0.50
   3   5  14   -0.39    0.36
  -3   5 -15    6.64    0.75
   3  -5  15    6.23    0.84
  -3  -5 -15    7.41    0.78
  -3   7  16    1.71    0.33
   3   7 -16    2.15    0.61
   3  -7 -16    2.02    0.49
   3  -7 -16    3.03    0.67
   3  -7 -15    1.16    0.46
   3   7 -15    1.14    0.58
   3  -7 -15    0.10    0.54
  -3   7  15    0.91    0.34
   3  -7 -14    1.67    0.49
   3  -7 -14    0.19    0.51
  -3   7  14    0.69    0.33
   3   7 -14    0.14    0.50
   3  -7 -13   19.13    0.89
  -3   7  13   16.51    0.71
   3  -7 -13   17.20    0.93
   3   7 -13   17.04    0.92
   3  -7 -12    3.23    0.52
   3  -7 -12    2.96    0.47
   3   7 -12    2.76    0.49
   3  -7 -11   27.07    0.99
   3   7 -11   24.77    1.01
   3  -7 -11   27.34    1.05
   3  -7 -10    6.76    0.53
  -3  -7  10    5.09    0.59
   3   7 -10    5.26    0.50
   3  -7 -10    5.79    0.53
   3   7  -9   59.89    1.49
   3  -7  -9   58.81    1.48
   3   7  -8    0.47    0.25
  -3   7   8    0.30    0.13
   3  -7  -8    0.27    0.26
  -3  -7   8    0.31    0.32
   3  -7  -7   11.32    0.55
   3   7  -7   11.17    0.53
  -3  -7   7   11.42    0.66
   3   7  -6    6.77    0.39
  -3  -7   6    6.94    0.50
   3  -7  -6    6.69    0.40
  -3  -7   5    2.88    0.34
   3  -7  -5    2.49    0.25
  -3  -7   5    3.37    0.37
   3   7  -5    2.98    0.26
   3  -7  -4    0.03    0.15
  -3  -7   4   -0.15    0.19
   3   7  -4   -0.01    0.16
  -3  -7   4    0.17    0.26
   3   7  -3    0.22    0.11
   3  -7  -3    0.45    0.12
  -3  -7   3    0.08    0.21
  -3  -7   3    0.31    0.19
   3   7  -3    0.43    0.13
  -3  -7   2    2.88    0.33
  -3  -7   2    2.64    0.23
  -3  -7   1   47.27    1.01
  -3  -7   1   50.25    1.25
   3  -7  -1   51.57    1.15
  -3  -7   0   11.78    0.56
  -3  -7   0   13.09    0.39
   3  -7   0   12.40    0.50
   3   7   1   50.49    0.89
  -3  -7  -1   51.49    1.27
  -3  -7  -1   51.42    0.93
   3  -7   1   52.98    1.19
   3  -7   1   52.10    0.92
  -3   7  -2   45.47    1.09
   3   7   2   44.25    0.84
   3  -7   2   44.01    0.87
   3  -7   2   42.78    1.07
   3  -7   3    0.52    0.16
   3   7   3    0.49    0.14
  -3   7  -3    0.80    0.23
   3  -7   3    0.67    0.23
   3   7   4   77.78    1.46
  -3   7  -4   79.25    1.69
   3  -7   4   75.66    1.49
   3   7   4   76.46    1.47
   3   7   5  132.45    2.37
   3  -7   5  135.15    2.41
   3   7   5  129.36    2.19
  -3   7  -5  138.95    2.59
  -3   7  -6   74.69    1.70
   3  -7   6   72.07    1.55
   3   7   6   72.80    1.53
  -3  -7  -7   41.14    0.89
   3  -7   7   43.61    1.17
  -3   7  -7   42.55    1.25
  -3   7  -8    6.70    0.48
  -3   7  -8    7.79    0.59
  -3  -7  -8    7.25    0.37
  -3  -7  -8    7.44    0.51
  -3   7  -9   37.53    1.15
  -3   7  -9   36.69    1.24
   3   7   9   36.78    1.17
  -3  -7  -9   40.09    1.18
  -3  -7  -9   37.46    0.94
   3  -7  10    6.99    0.71
   3   7  10    6.59    0.54
  -3  -7 -10    6.20    0.56
  -3   7 -10    6.54    0.56
  -3   7 -10    6.76    0.62
  -3   7 -11    7.26    0.68
   3  -7  11    8.81    0.78
  -3  -7 -11    8.58    0.65
   3   7  11    8.08    0.60
  -3   7 -11    8.53    0.63
   3   7  12    8.61    0.62
  -3   7 -12    7.85    0.66
   3  -7  12    7.62    0.77
  -3   7 -12    7.01    0.70
  -3  -7 -12    8.66    0.69
   3  -7  13    3.80    0.69
   3   7  13    5.04    0.53
  -3   7 -13    4.86    0.61
  -3  -7 -13    5.53    0.62
  -3   7 -13    4.53    0.69
  -3   7 -13    5.45    0.43
  -3  -7 -14   -0.35    0.53
   3   7  14   -0.42    0.41
   3  -7  14    1.10    0.63
  -3   7 -14    0.76    0.52
   3   7  15    6.28    0.55
   3   7  16    1.78    0.43
   3  -9 -16    1.64    0.48
   3  -9 -16    1.26    0.56
   3  -9 -15   -0.45    0.49
  -3   9  15   -0.25    0.38
   3   9 -15   -0.95    0.54
   3  -9 -15    0.36    0.42
  -3   9  14   13.21    0.74
   3   9 -14   13.05    0.84
   3  -9 -14   13.91    0.89
  -3  -9  14   15.81    1.12
   3  -9 -14   12.51    0.79
   3  -9 -13    0.30    0.42
  -3  -9  13    0.31    0.58
   3   9 -13    0.70    0.46
   3  -9 -13    0.87    0.51
   3   9 -12   11.32    0.87
   3  -9 -12   10.34    0.75
   3   9 -12    9.85    0.72
  -3  -9  12   11.41    0.91
   3  -9 -12   11.78    0.72
   3  -9 -11   -0.62    0.44
  -3  -9  11   -0.11    0.48
   3   9 -11   -0.17    0.42
   3  -9 -11   -0.10    0.35
  -3  -9  10    2.74    0.52
   3   9 -10    3.03    0.43
   3  -9 -10    3.35    0.45
   3  -9 -10    2.08    0.43
  -3   9   9    4.32    0.22
   3  -9  -9    4.96    0.47
   3   9  -9    4.56    0.43
  -3  -9   9    4.54    0.57
   3   9  -8    9.46    0.53
  -3  -9   8    9.57    0.68
   3  -9  -8   10.49    0.56
   3  -9  -7   10.88    0.53
   3   9  -7   10.45    0.51
  -3  -9   7   10.94    0.69
   3   9  -6   26.71    0.76
  -3  -9   6   25.79    0.97
   3  -9  -6   27.01    0.77
  -3  -9   6   26.23    1.02
   3   9  -5    6.05    0.35
   3   9  -5    6.51    0.34
  -3  -9   5    6.19    0.48
   3  -9  -5    6.16    0.33
  -3  -9   5    6.35    0.54
   3  -9  -4   31.55    0.74
  -3  -9   4   32.31    0.99
  -3  -9   4   33.06    1.10
   3   9  -4   30.08    0.71
   3   9  -4   32.98    0.76
   3  -9  -4   31.47    0.73
  -3  -9   3    0.15    0.20
  -3  -9   3    0.03    0.27
   3   9  -3    0.40    0.12
  -3  -9   2  136.09    2.54
   3  -9  -2  130.38    2.39
   3   9  -2  114.31    1.81
   3  -9  -2  117.53    1.84
  -3  -9   2  131.66    2.26
  -3  -9   1    3.96    0.29
  -3  -9   1    4.10    0.43
   3  -9  -1    3.97    0.39
   3  -9   0  113.28    2.23
  -3  -9   0  114.52    2.36
  -3  -9   0  109.67    1.95
  -3  -9  -1   41.24    1.23
  -3  -9  -1   42.33    0.87
   3  -9   1   43.33    1.16
  -3  -9  -2   13.17    0.70
   3  -9   2   12.67    0.62
  -3  -9  -2   13.55    0.37
  -3   9  -2   13.12    0.60
   3  -9   3   16.41    0.71
  -3   9  -3   16.62    0.71
  -3   9  -4   32.87    1.05
   3  -9   4   31.37    1.02
   3   9   5    0.45    0.21
  -3  -9  -5    0.45    0.10
  -3   9  -5    0.48    0.34
   3   9   6    0.31    0.16
  -3   9  -6    0.76    0.36
   3  -9   6    0.58    0.34
  -3   9  -7   22.57    0.96
   3  -9   7   22.89    1.00
   3  -9   8    0.73    0.40
  -3  -9  -8    0.78    0.20
  -3   9  -8    0.44    0.42
   3  -9   9   12.04    0.82
  -3   9  -9   11.82    0.77
  -3   9 -10   22.59    1.03
   3   9  11    1.09    0.42
  -3   9 -11    1.19    0.51
   3   9  12   13.64    0.80
  -3   9 -12   14.23    0.92
   3   9  13   -0.32    0.44
   3   9  14    6.52    0.64
   3   9  15    0.34    0.44
  -3  11  15    0.12    0.44
   3  11 -15    0.31    0.52
   3 -11 -15    0.33    0.49
   3 -11 -14    1.93    0.51
   3  11 -14    1.34    0.53
   3 -11 -14    2.01    0.46
   3 -11 -13    4.10    0.53
   3 -11 -13    3.88    0.60
   3  11 -13    4.07    0.59
  -3 -11  13    4.42    0.76
   3  11 -12   -0.04    0.42
   3 -11 -12   -0.45    0.45
  -3 -11  12   -0.18    0.58
   3 -11 -12   -0.47    0.41
   3 -11 -11    6.31    0.56
   3 -11 -11    6.20    0.58
  -3 -11  11    5.31    0.72
   3  11 -11    6.32    0.57
  -3 -11  10    4.96    0.69
   3  11 -10    4.69    0.69
   3 -11 -10    4.09    0.48
   3  11 -10    5.00    0.49
   3 -11 -10    5.42    0.52
   3  11  -9    2.84    0.58
   3  11  -9    2.71    0.38
   3 -11  -9    3.12    0.41
  -3 -11   9    2.33    0.53
  -3  11   9    2.59    0.24
   3 -11  -8   10.28    0.54
  -3 -11   8   10.47    0.75
   3  11  -8   11.91    0.82
   3  11  -8   10.69    0.54
  -3 -11   7    6.39    0.59
   3 -11  -7    5.84    0.40
   3  11  -7    5.36    0.40
   3  11  -7    6.16    0.40
   3  11  -7    5.92    0.63
   3 -11  -6    4.13    0.31
   3  11  -6    3.36    0.52
   3 -11  -6    4.10    0.32
   3  11  -6    3.85    0.32
  -3 -11   6    3.88    0.47
   3  11  -6    3.86    0.30
  -3 -11   5    3.24    0.42
  -3 -11   5    3.46    0.51
   3  11  -5    3.50    0.49
   3 -11  -5    3.45    0.24
   3  11  -5    2.77    0.23
   3  11  -5    3.18    0.26
   3 -11  -5    3.30    0.26
  -3 -11   4   24.77    1.02
   3  11  -4   24.15    1.01
  -3 -11   4   26.35    0.92
  -3 -11   3   45.46    1.41
   3 -11  -3   45.99    1.34
  -3 -11   3   47.67    1.26
  -3 -11   2   11.43    0.56
  -3 -11   2   13.20    0.76
   3 -11  -2   12.18    0.70
  -3 -11   1   85.47    2.06
   3 -11  -1   83.07    1.93
  -3 -11   1   83.71    1.70
   3 -11   0    2.56    0.43
  -3 -11   0    1.52    0.26
  -3 -11   0    1.40    0.46
  -3 -11  -1   35.20    1.23
  -3 -11  -1   34.19    0.82
   3 -11   1   35.01    1.12
  -3 -11  -2    8.83    0.67
   3 -11   2    8.68    0.60
  -3 -11  -2    8.00    0.33
  -3 -11  -3    4.90    0.23
  -3 -11  -3    4.46    0.55
   3 -11   3    5.00    0.49
   3 -11   4   25.64    0.96
  -3  11  -4   25.65    0.95
   3  11   5    3.80    0.36
  -3  11  -5    2.70    0.45
   3  11   6    1.41    0.28
  -3  11  -6    1.11    0.41
   3 -11   6    0.92    0.40
   3  11   7    1.59    0.24
  -3  11  -7    1.13    0.46
   3 -11   7    1.50    0.45
  -3  11  -8    0.13    0.44
   3 -11   8    0.15    0.47
   3  11   8    0.07    0.13
  -3  11  -9    5.93    0.69
   3 -11   9    5.46    0.67
  -3  11 -10    0.05    0.52
   3 -11  10   -0.80    0.58
   3 -11  11    8.12    0.87
   3  11  11    6.42    0.69
   3 -11  12    0.32    0.61
   3  11  12    1.98    0.54
   3  11  13    0.05    0.47
   3  11  14    2.70    0.55
   3  11  15    4.70    0.63
   3 -13 -14    1.27    0.49
   3 -13 -13    1.29    0.49
   3 -13 -12   -0.24    0.43
   3 -13 -11    5.73    0.53
  -3 -13  11    6.42    0.82
   3 -13 -11    5.95    0.55
  -3  13  10    2.41    0.21
   3  13 -10    3.37    0.46
   3  13 -10    2.88    0.43
   3 -13 -10    3.48    0.45
  -3  13  10    2.86    0.22
   3 -13 -10    3.64    0.46
   3  13  -9    4.58    0.44
   3  13  -9    5.11    0.47
  -3 -13   9    5.66    0.71
   3 -13  -9    5.35    0.46
   3 -13  -9    4.45    0.46
  -3 -13   8    4.85    0.65
   3 -13  -8    3.93    0.37
   3 -13  -8    3.78    0.39
   3  13  -8    4.65    0.42
   3 -13  -7    5.34    0.37
   3  13  -7    6.56    0.70
   3  13  -7    5.12    0.36
  -3 -13   7    6.64    0.66
   3  13  -6    6.77    0.70
  -3 -13   6    5.95    0.59
  -3 -13   6    7.05    0.70
  -3 -13   5    6.44    0.58
  -3 -13   5    6.91    0.70
   3 -13  -5    6.78    0.65
  -3 -13   4    5.34    0.52
   3 -13  -4    5.09    0.58
  -3 -13   4    5.24    0.66
  -3 -13   3    0.60    0.34
  -3 -13   3    1.76    0.53
   3 -13  -3    1.37    0.45
   3 -13  -2    2.73    0.50
  -3 -13   2    3.54    0.54
  -3 -13   2    3.04    0.40
   3 -13  -1    1.22    0.44
  -3 -13   1    1.64    0.49
  -3 -13   1    1.05    0.30
  -3 -13   0    1.69    0.48
  -3 -13   0    2.55    0.32
   3 -13   0    1.02    0.43
  -3 -13  -1    0.23    0.44
  -3 -13  -1    0.46    0.22
   3 -13   1    0.08    0.40
  -3 -13  -2   11.88    0.43
  -3 -13  -2   11.71    0.81
   3 -13   2   12.03    0.75
  -3 -13  -3    2.09    0.54
   3 -13   3    2.44    0.48
  -3 -13  -3    1.92    0.20
  -3 -13  -4    6.18    0.66
   3 -13   4    5.06    0.59
   3 -13   5    3.99    0.54
  -3  13  -5    3.13    0.55
  -3 -13  -5    2.97    0.59
   3  13   5    3.32    0.42
   3  13   6    2.27    0.37
   3 -13   6    2.60    0.57
  -3  13  -6    3.10    0.58
   3  13   7    2.65    0.35
   3 -13   7    3.36    0.58
  -3  13  -7    3.30    0.58
   3 -13   8    0.05    0.51
  -3  13  -8    0.34    0.49
   3 -13   9    0.64    0.56
   3 -13  10   -0.12    0.54
   3  13  12    0.65    0.53
   3  13  13    1.49    0.59
  -3 -15  10    1.71    0.66
  -3 -15   9    0.17    0.56
  -3 -15   8    6.47    0.76
   3 -15  -7    0.20    0.57
  -3 -15   7    0.25    0.50
  -3 -15   6    8.81    0.75
   3 -15  -6    9.26    0.81
  -3 -15   6    7.68    0.81
  -3 -15   5    0.08    0.42
   3 -15  -5    0.34    0.56
  -3 -15   5    0.44    0.52
  -3 -15   4    6.23    0.59
   3 -15  -4    5.60    0.66
  -3 -15   4    4.26    0.68
   3 -15  -3    0.37    0.49
  -3 -15   3    0.16    0.53
  -3 -15   3    0.10    0.36
  -3 -15   2    2.66    0.60
   3 -15  -2    2.71    0.58
  -3 -15   2    2.73    0.43
   3 -15  -1   -0.36    0.51
  -3 -15   1   -0.31    0.52
  -3 -15   1   -0.11    0.30
  -3 -15   0    2.45    0.61
  -3 -15   0    2.71    0.36
   3 -15   0    2.82    0.58
  -3 -15  -1    0.26    0.54
  -3 -15  -1    0.06    0.25
   3 -15   1    0.23    0.48
  -3 -15  -2   20.56    0.60
  -3 -15  -2   22.33    1.14
   3 -15   2   23.21    1.08
   3 -15   3    0.52    0.44
   3 -15   3    0.99    0.56
  -3 -15  -3    0.49    0.17
  -3 -15  -3    0.86    0.57
  -3 -15  -4   14.31    0.97
   3 -15   4   15.46    0.93
   3 -15   4   15.91    0.91
   3 -15   5    0.79    0.49
  -3 -15  -5    0.34    0.56
   3  15   5    0.30    0.37
  -3 -15  -6    1.14    0.60
   3  15   6    2.56    0.43
   3 -15   7   -0.06    0.53
  -3 -15  -7    0.12    0.56
   3  15   7    0.15    0.30
   3 -15   8    2.93    0.66
  -3 -17   8    0.62    0.54
  -3 -17   7    0.63    0.58
  -3 -17   6    0.73    0.52
  -3 -17   5    1.97    0.53
   3 -17  -5    1.63    0.66
  -3 -17   4    0.37    0.43
   3 -17  -4   -0.05    0.61
   3 -17  -3    0.68    0.60
  -3 -17   3    0.48    0.40
   3 -17  -2    1.71    0.65
  -3 -17   2    2.83    0.46
  -3 -17   1    4.25    0.46
   3 -17  -1    4.17    0.71
  -3 -17   0    2.92    0.40
   3 -17   0    2.86    0.69
   3 -17   1    1.90    0.66
   3 -17   1    2.16    0.49
   3 -17   2    0.79    0.48
   3 -17   2   -0.21    0.63
   3 -17   3    4.51    0.75
   3 -17   3    4.95    0.65
   3 -17   4    0.39    0.48
   3 -17   4   -0.05    0.60
   3  17   4   -0.25    0.43
   3 -17   5    4.70    0.68
   3 -17   6    1.33    0.60
   4   0 -16    0.29    0.34
   4   0 -16    0.28    0.55
   4   0 -15   -0.25    0.48
   4   0 -15   -0.16    0.50
   4   0 -14   38.45    1.43
   4   0 -14   36.26    1.05
   4   0 -13    0.04    0.43
   4   0 -13   -0.13    0.29
   4   0 -13   -0.27    0.41
   4   0 -12  127.05    2.72
   4   0 -12  123.17    2.74
   4   0 -12  121.61    2.35
   4   0 -11    0.31    0.36
   4   0 -11    0.21    0.23
   4   0 -11    0.12    0.33
   4   0 -10  310.32    5.04
   4   0 -10  312.80    5.36
   4   0 -10  309.46    5.37
   4   0  -9    0.32    0.30
   4   0  -9   -0.02    0.20
   4   0  -8  740.91   11.10
   4   0  -8  730.33   11.36
   4   0  -7    0.12    0.16
   4   0  -6  411.87    6.34
   4   0  -5    0.23    0.13
   4   0  -4  176.55    2.85
  -4   0   4  174.72    2.63
  -4   0   3    0.03    0.05
   4   0  -3    0.02    0.09
   4   0  -2  294.96    4.52
   4   0  -2  295.83    4.54
   4   0  -1    0.13    0.05
   4   0  -1    0.06    0.08
  -4   0   1    0.07    0.07
  -4   0   1    0.02    0.07
  -4   0   0  342.39    5.16
  -4   0  -1   -0.02    0.08
  -4   0  -2  725.80   10.74
   4   0   3    0.04    0.11
  -4   0  -3   -0.04    0.10
  -4   0  -4  224.48    3.58
   4   0   4  222.20    3.65
   4   0   5   -0.02    0.17
  -4   0  -5   -0.04    0.13
   4   0   5    0.02    0.14
  -4   0  -5   -0.02    0.15
   4   0   6   12.76    0.52
  -4   0  -6   13.29    0.56
   4   0   6   13.03    0.56
  -4   0  -6   12.58    0.46
  -4   0  -7    0.10    0.21
   4   0   7   -0.05    0.19
   4   0   7    0.05    0.21
  -4   0  -7    0.03    0.16
  -4   0  -8  281.88    4.83
   4   0   8  283.97    4.84
   4   0   8  282.24    4.80
  -4   0  -8  284.77    4.56
  -4   0  -9    0.07    0.28
   4   0   9   -0.03    0.29
  -4   0  -9   -0.14    0.22
   4   0   9   -0.40    0.32
   4   0  10  219.01    4.13
   4   0  10  230.26    4.15
  -4   0 -10  225.18    4.14
  -4   0 -11    0.12    0.34
   4   0  11    0.36    0.35
   4   0  11   -0.04    0.39
   4   0  12    0.48    0.37
  -4   0 -12   -0.09    0.37
  -4   0 -13    0.37    0.42
   4   0  13   -0.57    0.45
  -4   0 -14    0.40    0.49
  -4   0 -15   -0.49    0.57
   4   2 -16    1.76    0.58
   4   2 -16    1.51    0.44
   4   2 -15   13.32    0.74
   4   2 -15   13.14    0.93
   4  -2 -15   14.04    0.88
   4   2 -15   13.12    0.90
   4  -2 -14    2.19    0.48
   4   2 -14    0.44    0.49
   4   2 -14    2.40    0.56
   4   2 -14    1.04    0.39
   4  -2 -14    1.74    0.27
   4   2 -13   22.52    0.88
   4  -2 -13   21.31    0.65
   4   2 -13   20.81    1.01
   4  -2 -13   21.05    1.00
   4   2 -12    7.06    0.54
   4  -2 -12    6.32    0.60
   4  -2 -12    5.92    0.35
   4   2 -12    7.29    0.63
   4   2 -11  222.73    3.87
   4  -2 -11  215.24    4.01
   4  -2 -11  214.78    3.51
   4   2 -11  211.47    4.03
   4  -2 -10   64.67    1.64
   4   2 -10   63.28    1.51
   4   2 -10   63.81    1.64
   4  -2 -10   63.10    1.27
   4  -2  -9   17.79    0.54
   4   2  -9   17.12    0.76
   4   2  -9   17.72    0.70
   4   2  -9   19.27    0.79
   4  -2  -9   18.49    0.78
   4  -2  -8   66.24    1.57
   4   2  -8   68.92    1.60
   4   2  -8   65.73    1.49
   4   2  -8   65.69    1.62
   4  -2  -8   67.13    1.29
   4  -2  -7  418.01    6.38
   4   2  -7  424.75    6.76
   4   2  -7  421.56    6.64
   4   2  -6  130.24    2.41
  -4   2   6  133.26    2.22
   4   2  -6  131.97    2.02
   4  -2  -6  132.06    2.20
   4   2  -6  135.80    2.49
   4   2  -5  154.57    2.70
  -4   2   5  154.71    2.52
   4   2  -5  154.79    2.39
   4   2  -5  157.11    2.75
  -4   2   4  641.12    9.40
   4   2  -4  623.65    9.55
   4   2  -4  635.32    9.57
   4   2  -4  627.55    9.54
   4   2  -3  498.38    7.47
   4   2  -3  494.28    7.48
  -4   2   3  494.58    7.38
   4   2  -3  488.07    7.51
   4   2  -2   62.21    1.23
   4   2  -2   64.56    1.18
   4   2  -2   63.37    1.18
   4   2  -1   59.06    1.10
  -4   2   1   60.86    1.09
   4   2  -1   61.53    1.12
  -4  -2   1   60.87    1.16
  -4  -2   0   53.07    1.01
   4   2   0   51.06    1.02
   4   2   1  287.70    4.52
  -4  -2  -1  293.96    4.45
   4   2   2    0.27    0.07
  -4  -2  -2    0.30    0.08
   4   2   3  490.47    7.26
  -4  -2  -3  489.87    7.26
   4   2   3  488.64    7.41
   4   2   4   27.93    0.72
   4   2   4   27.87    0.74
  -4  -2  -4   27.93    0.57
   4   2   4   26.83    0.63
  -4   2  -5  245.62    4.06
   4   2   5  244.01    4.06
   4   2   5  247.99    3.94
   4   2   5  250.80    4.00
  -4   2  -6   10.33    0.49
   4   2   6   10.02    0.43
   4  -2   6   11.20    0.52
   4   2   6   10.69    0.51
   4   2   6   10.81    0.44
  -4   2  -7  296.07    4.69
  -4   2  -7  293.10    4.91
   4   2   7  292.33    4.73
   4  -2   7  296.92    4.96
   4   2   7  287.77    4.90
   4   2   7  302.21    4.82
   4   2   8   86.79    1.80
   4   2   8   81.21    1.66
   4   2   8   84.59    1.87
  -4   2  -8   85.03    1.86
  -4   2  -8   81.18    1.62
   4  -2   8   83.81    1.90
   4   2   9    4.54    0.41
   4  -2   9    3.34    0.42
   4   2   9    3.52    0.43
  -4   2  -9    3.91    0.42
  -4   2  -9    3.21    0.30
   4   2   9    3.57    0.32
   4   2  10    4.26    0.50
   4  -2  10    4.71    0.50
  -4   2 -10    4.10    0.48
   4   2  10    4.11    0.44
  -4   2 -10    4.88    0.36
   4   2  11   40.11    1.33
  -4   2 -11   39.24    0.99
  -4   2 -11   38.96    1.30
   4  -2  11   39.38    1.35
  -4  -2 -12   16.02    0.45
   4  -2  12   18.11    0.96
  -4   2 -12   17.68    0.62
  -4   2 -12   16.13    0.88
   4  -2  13   -0.21    0.46
  -4   2 -13   -0.28    0.46
  -4  -2 -13   -0.05    0.16
  -4  -2 -14    1.12    0.14
  -4   2 -14    0.65    0.50
   4  -2  14    0.38    0.50
  -4   2 -15    0.32    0.52
   4  -2  15    1.59    0.60
   4  -4 -16    0.84    0.50
   4   4 -16   -0.04    0.47
   4   4 -16    0.38    0.56
   4  -4 -16   -0.06    0.57
   4  -4 -15    1.60    0.51
   4   4 -15    1.54    0.50
   4  -4 -15    2.24    0.61
   4   4 -15    1.84    0.57
   4   4 -14    2.48    0.51
   4  -4 -14    1.63    0.53
   4   4 -14    2.08    0.55
   4  -4 -14    2.80    0.52
   4  -4 -13    1.44    0.47
   4   4 -13    2.15    0.49
   4   4 -13    1.36    0.40
   4  -4 -13    1.78    0.48
   4   4 -12   -0.35    0.43
   4  -4 -12    0.04    0.38
   4   4 -12    0.29    0.39
   4   4 -12   -0.19    0.39
  -4   4  12    0.01    0.18
   4  -4 -12    0.17    0.38
   4   4 -11    0.66    0.40
   4  -4 -11    1.22    0.38
   4  -4 -11    1.23    0.41
   4   4 -11    1.13    0.39
   4   4 -10   35.00    1.18
   4  -4 -10   31.63    1.10
   4  -4 -10   34.00    1.10
   4   4 -10   31.29    1.10
   4   4 -10   31.17    1.08
   4  -4  -9   70.18    1.67
   4   4  -9   63.82    1.66
   4   4  -9   67.97    1.70
   4  -4  -9   69.24    1.65
   4   4  -9   66.10    1.63
  -4   4   8   95.21    1.63
   4   4  -8   92.52    2.05
   4   4  -8   92.03    1.99
   4   4  -8   91.19    2.04
   4  -4  -8   94.57    2.01
   4   4  -7    2.91    0.33
   4   4  -7    2.50    0.35
  -4   4   7    3.37    0.22
   4   4  -7    2.54    0.32
   4   4  -6   55.78    1.35
   4   4  -6   58.97    1.39
  -4   4   6   56.69    1.09
   4   4  -5  329.43    5.27
   4   4  -5  324.22    5.31
   4   4  -4   92.24    1.81
   4   4  -4   93.55    1.76
  -4  -4   4   89.66    1.77
  -4  -4   4   89.97    1.79
   4   4  -3   50.97    1.04
   4   4  -3   51.37    1.14
  -4  -4   3   48.55    1.07
   4  -4  -3   51.47    1.03
   4   4  -3   48.44    1.06
  -4  -4   3   49.40    1.12
  -4  -4   2  420.04    6.53
   4   4  -2  424.50    6.38
   4   4  -2  420.46    6.53
   4  -4  -2  432.17    6.38
  -4  -4   2  415.58    6.42
   4   4  -2  421.89    6.39
   4   4  -1  444.33    6.79
  -4   4   1  444.61    6.62
  -4  -4   1  441.30    6.63
  -4  -4   1  437.20    6.80
   4   4  -1  445.53    6.59
   4  -4  -1  441.43    6.61
   4  -4   0  281.12    4.23
   4   4   0  278.74    4.12
  -4  -4   0  267.12    4.40
   4  -4   1  344.72    5.20
   4   4   1  340.02    5.27
  -4   4  -1  341.67    5.19
   4  -4   2  149.75    2.44
  -4   4  -2  148.66    2.46
   4   4   2  147.16    2.43
   4   4   2  149.92    2.43
   4   4   3   47.33    0.90
   4  -4   3   45.43    0.99
   4   4   3   47.40    0.98
  -4   4  -3   45.66    1.01
  -4   4  -4  104.26    1.40
   4  -4   4  104.24    1.37
   4   4   4  101.43    1.33
   4   4   5  150.13    2.64
   4   4   5  148.31    2.68
   4  -4   5  146.66    2.64
   4   4   6    0.83    0.23
   4   4   6    0.61    0.21
  -4  -4  -6    0.72    0.23
   4  -4   6    0.78    0.23
   4   4   7   55.12    1.31
   4   4   7   52.35    1.32
  -4  -4  -7   57.89    1.37
   4  -4   7   54.99    1.44
   4  -4   7   52.76    1.35
  -4   4  -7   53.64    1.33
   4   4   8   27.80    0.96
  -4   4  -8   29.75    0.97
  -4  -4  -8   30.37    0.99
   4  -4   8   30.89    1.07
   4   4   8   29.16    0.90
   4  -4   8   31.64    1.02
   4   4   9    0.58    0.27
  -4   4  -9    1.01    0.34
  -4  -4  -9    1.27    0.34
   4  -4   9    0.86    0.34
   4   4   9    1.16    0.34
   4  -4   9    0.58    0.33
   4   4  10    1.58    0.30
  -4  -4 -10    1.22    0.37
  -4   4 -10    1.96    0.30
   4  -4  10    2.09    0.42
   4   4  10    1.44    0.40
   4  -4  10    1.44    0.41
  -4   4 -10    1.83    0.38
   4   4  11    0.05    0.27
   4  -4  11   -0.09    0.41
  -4  -4 -11   -0.16    0.36
  -4   4 -11   -0.15    0.25
   4  -4  11    0.04    0.39
  -4   4 -11    0.20    0.36
   4  -4  12    0.05    0.46
  -4   4 -12    0.43    0.40
   4   4  12    0.57    0.30
  -4  -4 -12    1.01    0.44
  -4   4 -12    0.75    0.28
  -4  -4 -13   10.04    0.77
  -4   4 -13   10.51    0.77
  -4   4 -13   10.33    0.51
   4  -4  13   10.10    0.81
  -4   4 -14    0.40    0.49
  -4  -4 -14    0.15    0.48
  -4   4 -14    0.46    0.29
   4  -4  14    0.18    0.54
  -4   4 -15    8.06    0.80
  -4  -4 -15    9.45    0.82
   4  -4  15    8.01    0.88
   4  -6 -16    1.61    0.49
   4  -6 -16    1.16    0.61
   4   6 -16    1.07    0.63
   4   6 -16    1.48    0.54
   4  -6 -15   -0.14    0.43
   4   6 -15   -0.40    0.54
   4   6 -15   -0.38    0.47
  -4   6  15   -0.21    0.26
   4  -6 -15   -0.88    0.57
  -4   6  14   -0.27    0.27
   4  -6 -14   -0.22    0.45
   4   6 -14    0.05    0.49
   4   6 -14    0.28    0.47
   4  -6 -14    0.19    0.48
   4   6 -13    5.01    0.65
   4  -6 -13    6.02    0.66
   4   6 -13    6.16    0.63
   4  -6 -13    5.75    0.60
  -4   6  13    5.44    0.40
   4  -6 -12   -0.31    0.39
   4   6 -12    0.78    0.47
   4  -6 -12    0.21    0.39
   4   6 -12   -0.04    0.38
   4  -6 -11    0.64    0.37
   4   6 -11    0.40    0.33
   4   6 -11   -0.09    0.41
   4  -6 -11    0.29    0.35
   4   6 -10    9.60    0.66
   4  -6 -10    9.88    0.63
   4  -6 -10   10.73    0.64
   4   6 -10    9.51    0.61
   4  -6  -9   20.78    0.84
  -4   6   9   20.82    0.51
  -4  -6   9   21.68    0.95
   4   6  -9   23.01    0.86
   4   6  -9   21.78    0.93
   4   6  -8   40.03    1.14
  -4  -6   8   42.79    1.31
  -4   6   8   41.73    0.85
   4   6  -8   42.59    1.30
   4  -6  -8   41.69    1.18
   4   6  -7    3.53    0.41
  -4   6   7    3.42    0.23
   4  -6  -7    4.65    0.39
   4   6  -7    3.55    0.34
  -4  -6   7    3.95    0.43
   4   6  -6  101.01    2.00
   4   6  -6  108.14    2.22
  -4  -6   6  103.96    2.18
  -4  -6   5   60.66    1.48
  -4  -6   5   59.60    1.43
   4   6  -5   63.63    1.50
   4   6  -4   10.88    0.54
  -4  -6   4   10.22    0.52
   4   6  -4   10.89    0.42
  -4  -6   4    9.47    0.47
  -4  -6   3    2.88    0.30
  -4  -6   3    3.21    0.27
   4   6  -3    3.50    0.32
   4   6  -3    2.85    0.21
   4  -6  -3    3.37    0.22
   4   6  -2   35.02    0.96
  -4  -6   2   35.28    0.84
  -4  -6   2   35.00    0.96
   4  -6  -1  161.98    2.74
  -4  -6   1  161.55    2.65
  -4  -6   1  169.25    2.93
  -4  -6   0    0.14    0.20
   4  -6   0    0.23    0.16
  -4  -6   0    0.28    0.10
  -4   6   0    0.49    0.10
  -4  -6   0    0.36    0.10
   4  -6   1    2.53    0.25
  -4   6  -1    2.49    0.24
  -4   6  -2  197.45    3.27
   4   6   2  197.76    3.10
   4   6   2  193.73    3.24
   4  -6   2  193.30    3.11
   4  -6   2  197.64    3.28
   4   6   3   19.72    0.55
  -4   6  -3   20.67    0.66
   4   6   3   18.74    0.56
   4  -6   3   20.46    0.58
  -4   6  -4    0.15    0.21
   4  -6   4    0.30    0.17
   4   6   4    0.33    0.16
   4   6   5    4.09    0.31
  -4   6  -5    3.31    0.33
   4  -6   5    3.45    0.31
  -4   6  -6   32.84    1.02
   4  -6   6   35.38    0.98
   4   6   6   33.78    0.94
   4   6   7   16.11    0.67
  -4   6  -7   16.36    0.74
   4  -6   7   15.09    0.67
   4   6   7   16.52    0.72
   4  -6   7   16.24    0.78
   4  -6   8   13.93    0.69
   4   6   8   12.98    0.66
   4  -6   8   13.40    0.75
  -4   6  -8   13.47    0.72
   4   6   8   12.49    0.65
   4  -6   9   37.06    1.29
   4   6   9   36.08    1.12
   4  -6   9   37.84    1.19
   4   6   9   36.22    1.16
  -4  -6  -9   37.85    1.17
  -4   6  -9   37.43    1.22
   4  -6  10    6.31    0.56
   4   6  10    5.35    0.49
  -4  -6 -10    6.39    0.56
   4  -6  10    6.76    0.64
  -4   6 -10    6.24    0.59
  -4   6 -10    5.08    0.52
   4   6  11    3.03    0.44
  -4  -6 -11    3.92    0.52
  -4   6 -11    2.35    0.52
  -4   6 -11    3.17    0.48
   4  -6  11    3.31    0.57
   4   6  12   10.73    0.64
  -4   6 -12   10.68    0.72
   4  -6  12   11.93    0.87
  -4   6 -12   10.80    0.55
  -4  -6 -12   10.69    0.73
   4  -6  13    0.12    0.55
  -4   6 -13    0.36    0.31
  -4   6 -13    0.57    0.46
   4   6  13    0.38    0.35
  -4  -6 -13   -0.09    0.46
   4  -6  14   10.38    0.93
   4   6  14   10.17    0.63
   4   8 -16   -0.16    0.58
   4  -8 -16    0.41    0.49
   4  -8 -16    0.48    0.56
   4  -8 -15    3.04    0.64
   4   8 -15    2.64    0.62
  -4   8  15    3.13    0.43
   4  -8 -15    2.49    0.52
   4  -8 -14   -0.71    0.53
   4   8 -14   -0.59    0.57
   4  -8 -14   -0.93    0.47
  -4   8  14   -0.14    0.37
   4   8 -13    3.77    0.61
   4  -8 -13    4.84    0.61
   4  -8 -13    4.63    0.57
   4   8 -12    6.95    0.64
   4  -8 -12    6.98    0.66
  -4  -8  12    7.13    0.76
   4  -8 -12    6.88    0.62
   4  -8 -11    3.60    0.48
   4  -8 -11    2.57    0.48
   4   8 -11    3.76    0.53
  -4  -8  11    4.00    0.61
  -4  -8  10   10.61    0.76
   4   8 -10    9.78    0.62
   4  -8 -10   11.02    0.66
  -4   8   9   10.07    0.35
   4  -8  -9   11.28    0.61
   4   8  -9   10.01    0.58
  -4  -8   9    9.15    0.70
   4  -8  -8   28.57    0.93
   4   8  -8   27.19    0.90
  -4  -8   8   29.20    1.11
  -4   8   8   29.16    0.70
   4  -8  -7    8.80    0.50
   4   8  -7    9.35    0.50
  -4  -8   7    9.42    0.61
   4   8  -6   62.03    1.34
  -4  -8   6   59.96    1.56
   4  -8  -6   61.00    1.36
   4   8  -5   52.17    1.15
  -4  -8   5   53.06    1.37
   4  -8  -5   53.26    1.17
   4  -8  -5   52.49    1.16
   4   8  -5   54.23    1.19
  -4  -8   5   55.62    1.48
   4   8  -4   25.19    0.67
  -4  -8   4   25.38    0.82
   4   8  -4   23.47    0.63
  -4  -8   4   24.68    0.91
   4  -8  -4   24.40    0.66
  -4  -8   3   33.26    1.04
  -4  -8   3   33.08    0.91
  -4  -8   2    5.63    0.34
   4  -8  -2    5.80    0.39
  -4  -8   2    6.45    0.47
   4  -8  -1   26.42    0.80
  -4  -8   1   25.17    0.89
  -4  -8   1   25.98    0.68
  -4  -8   0    7.16    0.48
  -4  -8   0    7.80    0.31
   4  -8   0    6.54    0.40
  -4  -8  -1   20.14    0.78
   4   8   1   18.71    0.44
   4  -8   1   18.40    0.67
  -4  -8  -1   19.43    0.44
   4  -8   1   19.09    0.46
  -4   8  -2   28.65    0.85
   4   8   2   29.23    0.64
   4  -8   2   28.42    0.66
  -4   8  -3    6.39    0.42
   4   8   3    7.00    0.38
   4  -8   3    6.20    0.42
   4   8   3    5.73    0.29
   4  -8   3    5.66    0.31
   4   8   4   10.46    0.44
   4   8   4   10.33    0.43
   4  -8   4   10.38    0.45
  -4   8  -4   11.27    0.58
  -4   8  -5  208.64    3.70
   4   8   5  204.76    3.45
   4   8   5  204.16    3.33
   4  -8   5  206.72    3.50
   4   8   6  143.68    2.19
   4  -8   6  151.97    2.27
  -4   8  -6  150.16    2.47
  -4   8  -7    0.99    0.35
   4   8   7    1.08    0.30
   4  -8   7    1.65    0.34
  -4   8  -8    0.26    0.39
   4  -8   8   -0.12    0.34
  -4   8  -9   87.04    2.11
   4   8   9   85.77    2.07
  -4   8 -10   13.55    0.83
   4   8  10   16.58    0.83
   4   8  11   10.07    0.68
  -4   8 -11   11.40    0.80
   4   8  12    0.23    0.41
  -4   8 -12    0.63    0.47
   4  -8  12    0.24    0.54
   4   8  13    5.02    0.56
   4  -8  13    4.90    0.72
   4   8  14   -0.19    0.42
   4   8  15    0.64    0.42
   4 -10 -15    0.21    0.41
   4  10 -15    0.05    0.55
   4 -10 -15    0.19    0.48
  -4  10  15    0.52    0.42
   4 -10 -14    0.16    0.42
   4  10 -14    0.04    0.50
   4 -10 -14    0.27    0.47
   4 -10 -13    6.60    0.64
   4 -10 -13    6.04    0.68
   4  10 -13    6.82    0.67
  -4 -10  13    5.42    0.80
   4 -10 -12    6.00    0.63
   4 -10 -12    6.04    0.60
   4  10 -12    5.17    0.59
  -4 -10  12    5.92    0.79
  -4 -10  11    2.29    0.60
   4  10 -11    1.23    0.43
   4 -10 -11    1.87    0.44
   4 -10 -11    2.44    0.49
  -4  10  10    0.14    0.13
   4 -10 -10   -0.19    0.35
   4  10 -10   -0.03    0.36
  -4 -10  10   -0.21    0.48
   4  10  -9    8.40    0.54
   4 -10  -9    8.32    0.55
  -4  10   9    8.26    0.36
  -4 -10   9    8.16    0.69
  -4 -10   8    0.13    0.36
   4 -10  -8   -0.10    0.29
   4  10  -8   -0.05    0.28
  -4 -10   7    4.26    0.50
   4  10  -7    4.09    0.38
   4  10  -7    4.33    0.37
   4 -10  -6   -0.12    0.21
   4 -10  -6    0.08    0.20
   4  10  -6    0.16    0.20
   4  10  -6    0.14    0.21
  -4 -10   6    0.12    0.38
  -4 -10   6    0.07    0.30
   4 -10  -5   18.56    0.58
  -4 -10   5   18.44    0.78
   4 -10  -5   17.98    0.56
   4  10  -5   17.57    0.55
  -4 -10   5   17.90    0.88
   4  10  -5   18.11    0.58
   4 -10  -4    7.44    0.32
  -4 -10   4    7.64    0.50
   4  10  -4    8.20    0.33
  -4 -10   4    7.57    0.59
  -4 -10   3   11.11    0.56
   4  10  -3   10.51    0.32
   4 -10  -3   10.80    0.61
  -4 -10   3   11.50    0.68
   4 -10  -2   60.51    1.45
  -4 -10   2   59.22    1.30
  -4 -10   2   59.39    1.56
   4 -10  -1   78.30    1.75
  -4 -10   1   74.43    1.52
  -4 -10   1   76.01    1.88
   4 -10   0   12.27    0.62
  -4 -10   0   12.13    0.72
  -4 -10   0   11.09    0.43
  -4 -10  -1   13.24    0.41
   4 -10   1   13.04    0.65
  -4 -10  -1   11.93    0.73
  -4 -10  -2  117.75    1.88
   4 -10   2  123.05    2.43
  -4 -10  -2  118.33    2.56
  -4  10  -3  118.05    2.41
   4 -10   3  118.31    2.45
   4  10   4   11.72    0.56
  -4  10  -4   13.90    0.70
  -4  10  -5    1.54    0.38
   4  10   5    1.13    0.26
  -4  10  -6   51.58    1.45
   4  10   6   46.56    1.06
   4 -10   7   35.12    1.29
  -4  10  -7   35.90    1.23
  -4  10  -8   15.35    0.85
   4 -10   8   13.32    0.86
  -4  10  -9   22.67    1.03
   4 -10   9   19.94    1.06
   4  10  10    4.17    0.58
   4 -10  10    2.68    0.63
  -4  10 -10    2.75    0.56
  -4  10 -11    2.04    0.54
   4  10  11    2.20    0.54
   4 -10  11    0.77    0.57
   4  10  12    3.31    0.58
   4  10  13    0.13    0.47
   4  10  14   -0.61    0.50
   4  10  15   -0.30    0.45
   4 -12 -15    0.27    0.49
   4 -12 -14    2.75    0.56
   4  12 -13    0.04    0.44
   4 -12 -13   -0.39    0.47
   4 -12 -13   -0.47    0.43
   4 -12 -12    3.05    0.54
   4  12 -12    4.12    0.56
   4 -12 -12    4.37    0.54
  -4 -12  12    5.30    0.79
   4  12 -11    0.03    0.39
  -4 -12  11    0.18    0.52
   4 -12 -11    0.27    0.38
   4 -12 -11    0.13    0.38
  -4  12  10    8.59    0.34
  -4 -12  10    7.04    0.78
   4 -12 -10    7.78    0.57
   4  12 -10    9.22    0.59
   4 -12  -9    2.21    0.38
   4  12  -9    2.02    0.56
   4  12  -9    2.53    0.39
  -4 -12   9    2.03    0.53
   4  12  -9    2.34    0.40
   4 -12  -9    2.09    0.40
  -4 -12   8    4.37    0.60
   4  12  -8    3.29    0.37
   4  12  -8    3.86    0.39
   4 -12  -8    2.91    0.38
   4  12  -8    3.01    0.59
   4 -12  -8    2.88    0.38
   4 -12  -7    0.11    0.25
   4  12  -7    0.05    0.45
  -4 -12   7    0.18    0.39
   4 -12  -7    0.04    0.25
   4  12  -7    0.21    0.24
   4  12  -7    0.41    0.27
   4  12  -6   13.77    0.84
   4  12  -6   12.64    0.49
   4 -12  -6   12.00    0.47
   4  12  -6   12.02    0.45
  -4 -12   6   12.22    0.84
   4 -12  -6   12.28    0.47
  -4 -12   6   14.49    0.80
  -4 -12   5    0.32    0.43
   4  12  -5    0.99    0.44
   4  12  -5    0.23    0.18
  -4 -12   5    0.36    0.37
   4 -12  -4    3.85    0.52
  -4 -12   4    4.54    0.47
  -4 -12   4    4.44    0.57
  -4 -12   3    8.20    0.52
   4 -12  -3    7.43    0.60
   4 -12  -2   36.35    1.19
  -4 -12   2   36.92    1.04
  -4 -12   2   38.80    1.34
  -4 -12   1   12.19    0.78
  -4 -12   1   11.76    0.54
   4 -12  -1   12.47    0.71
  -4 -12   0   44.62    1.04
   4 -12   0   46.74    1.35
  -4 -12   0   45.55    1.47
  -4 -12  -1   17.68    0.53
  -4 -12  -1   18.12    0.93
   4 -12   1   17.65    0.82
  -4 -12  -2   20.46    0.50
   4 -12   2   21.80    0.92
  -4 -12  -2   22.18    1.02
  -4 -12  -3    2.74    0.54
  -4 -12  -3    2.08    0.15
   4 -12   3    2.78    0.49
   4 -12   4   67.87    1.80
  -4 -12  -4   68.32    1.93
   4  12   4   71.38    1.66
  -4  12  -5    2.77    0.50
   4  12   5    3.18    0.39
   4  12   6   54.85    1.29
   4 -12   6   54.26    1.68
  -4  12  -7   -0.26    0.47
   4  12   7    0.23    0.23
   4 -12   7    0.20    0.47
   4 -12   8    9.01    0.79
  -4  12  -8    9.14    0.76
   4 -12   9    4.74    0.70
  -4  12  -9    4.87    0.66
   4 -12  10   12.08    0.95
   4 -12  11    0.19    0.61
   4  12  11   -0.36    0.53
   4  12  12    0.72    0.52
   4  12  13    0.25    0.50
   4  12  14    1.75    0.55
   4 -14 -11    0.54    0.38
   4 -14 -11    0.46    0.40
  -4 -14  11    0.94    0.63
   4 -14 -10    1.23    0.37
   4 -14 -10    1.56    0.40
  -4 -14  10    0.94    0.58
  -4 -14   9    7.53    0.78
   4 -14  -9    5.21    0.45
  -4 -14   8    0.31    0.52
   4 -14  -8   -0.43    0.28
  -4 -14   7   10.74    0.81
   4 -14  -6    0.68    0.51
  -4 -14   6    0.91    0.54
  -4 -14   6   -0.22    0.43
  -4 -14   5    2.90    0.62
   4 -14  -5    2.57    0.54
  -4 -14   5    3.26    0.53
  -4 -14   4   17.04    0.82
  -4 -14   4   15.32    0.97
   4 -14  -4   16.87    0.91
  -4 -14   3    1.62    0.56
   4 -14  -3    1.27    0.51
  -4 -14   3    1.37    0.40
  -4 -14   2   14.29    0.89
  -4 -14   2   12.50    0.63
   4 -14  -2   12.72    0.82
  -4 -14   1    3.45    0.61
  -4 -14   1    3.00    0.36
  -4 -14   0   44.35    1.07
   4 -14   0   43.55    1.42
  -4 -14   0   44.64    1.55
   4 -14   1   11.47    0.78
  -4 -14  -1   10.77    0.45
  -4 -14  -1   12.91    0.89
  -4 -14  -2    1.23    0.56
   4 -14   2    0.67    0.48
  -4 -14  -2    1.13    0.19
   4 -14   3   14.86    0.88
  -4 -14  -3   14.64    0.96
   4  14   4    7.02    0.58
  -4 -14  -4    7.08    0.75
   4 -14   4    6.79    0.66
   4 -14   5    6.07    0.66
   4  14   5    6.44    0.53
  -4 -14  -5    4.58    0.19
   4  14   6    0.03    0.32
  -4  14  -6    0.18    0.47
  -4 -14  -6   -0.17    0.57
   4 -14   6   -0.67    0.50
   4  14   7    6.15    0.44
   4 -14   7    6.99    0.76
   4 -14   8    0.74    0.55
   4 -14   9    3.84    0.72
  -4 -16   9    0.81    0.60
   4 -16  -8   -0.16    0.60
  -4 -16   8   -0.16    0.54
   4 -16  -7    3.79    0.72
  -4 -16   7    3.49    0.61
   4 -16  -6    1.29    0.61
  -4 -16   6    1.34    0.50
  -4 -16   5    5.06    0.77
  -4 -16   5    5.28    0.63
   4 -16  -4    1.37    0.61
  -4 -16   4    0.29    0.61
  -4 -16   4    1.76    0.45
   4 -16  -3    5.49    0.71
  -4 -16   3    4.80    0.74
  -4 -16   3    5.18    0.53
  -4 -16   2   -0.79    0.64
   4 -16  -2   -1.18    0.60
  -4 -16   2   -0.36    0.33
  -4 -16   1    0.81    0.32
   4 -16  -1   -0.09    0.55
  -4 -16   1    0.67    0.58
  -4 -16   0    2.26    0.66
  -4 -16   0    1.67    0.32
   4 -16   0    1.55    0.55
  -4 -16  -1    5.49    0.78
   4 -16   1    5.79    0.71
  -4 -16  -2   -0.29    0.62
   4 -16   2    0.05    0.54
   4 -16   3    5.07    0.63
   4  16   3    3.79    0.56
  -4 -16  -3    4.51    0.74
   4 -16   3    5.24    0.70
  -4 -16  -4    3.26    0.68
   4 -16   4    2.38    0.56
   4  16   4    3.24    0.51
   4 -16   4    1.81    0.58
   4 -16   5    1.00    0.57
   4  16   5    0.86    0.40
   4 -16   6    1.32    0.56
   4  16   6    1.43    0.43
   4 -16   7    4.18    0.74
   4 -18  -2    2.95    0.72
   4 -18  -1    0.47    0.65
   4 -18   0    2.10    0.70
   4 -18   1   -0.31    0.47
   4 -18   1    0.05    0.64
   4 -18   2    0.23    0.48
   4 -18   3    0.05    0.51
   4 -18   4    1.14    0.56
   4 -18   5    1.37    0.61
   5   1 -16   -0.03    0.39
   5   1 -16    0.62    0.55
   5   1 -15    2.94    0.57
   5  -1 -15    2.19    0.57
   5   1 -15    2.65    0.43
   5   1 -15    2.16    0.58
   5  -1 -15    3.14    0.37
   5   1 -14    0.19    0.47
   5   1 -14   -0.05    0.45
   5  -1 -14   -0.16    0.29
   5   1 -14    0.09    0.32
   5  -1 -14   -0.75    0.51
   5   1 -13    1.46    0.47
   5   1 -13    1.45    0.45
   5  -1 -13    1.61    0.32
   5  -1 -13    1.25    0.44
   5   1 -13    1.22    0.36
   5  -1 -12    1.43    0.48
   5  -1 -12    1.44    0.30
   5   1 -12    1.58    0.37
   5   1 -12    1.40    0.45
   5  -1 -11    6.04    0.40
   5   1 -11    6.15    0.48
   5  -1 -11    6.29    0.56
   5   1 -11    5.05    0.55
   5  -1 -10    0.02    0.21
   5   1 -10   -0.18    0.32
   5  -1 -10   -0.22    0.35
   5   1 -10    0.49    0.27
   5   1  -9   55.42    1.32
   5   1  -9   53.27    1.44
   5  -1  -9   54.52    1.45
   5  -1  -9   54.35    1.21
   5  -1  -8  306.69    4.81
   5   1  -8  304.94    4.93
   5   1  -7    6.78    0.39
   5  -1  -7    7.54    0.36
   5   1  -7    6.95    0.47
   5   1  -6  289.17    4.67
   5  -1  -6  290.35    4.57
  -5   1   6  289.87    4.59
   5   1  -6  290.11    4.79
  -5   1   5   63.01    1.25
   5  -1  -5   62.12    1.23
   5   1  -5   63.17    1.31
   5   1  -4   45.18    0.83
  -5   1   4   47.92    0.99
   5   1  -4   44.97    1.03
  -5  -1   4   47.13    0.84
   5  -1  -4   46.47    0.97
   5   1  -3  138.00    2.33
   5   1  -3  140.51    2.25
   5   1  -3  140.26    2.41
  -5  -1   3  145.10    2.26
   5   1  -3  143.78    2.41
   5   1  -2 1298.49   18.96
   5   1  -2 1302.22   19.07
  -5  -1   2 1306.32   19.08
  -5   1   2 1288.26   19.05
   5   1  -2 1295.99   18.96
   5   1  -2 1315.68   19.06
   5   1  -1  328.77    5.02
   5   1  -1  332.34    5.06
  -5  -1   1  332.16    5.07
  -5   1   1  323.73    5.04
   5   1  -1  330.28    4.94
  -5  -1   0  230.57    3.69
  -5  -1   0  240.70    3.70
   5   1   0  235.22    3.70
   5   1   1  222.61    3.58
  -5  -1  -1  225.95    3.58
  -5  -1  -1  227.26    3.53
  -5  -1  -2    5.14    0.27
  -5  -1  -3    9.57    0.39
   5   1   3    8.85    0.37
  -5  -1  -4   23.32    0.67
   5   1   4   22.93    0.68
   5   1   4   24.61    0.67
  -5   1  -4   24.10    0.66
   5   1   5   44.64    1.04
  -5   1  -5   46.29    1.04
  -5  -1  -5   47.04    1.07
   5   1   5   47.18    1.12
   5   1   5   47.49    1.05
   5   1   6    1.17    0.19
  -5  -1  -6    1.30    0.21
  -5   1  -6    1.26    0.20
   5   1   6    1.18    0.25
   5   1   6    1.66    0.22
   5  -1   6    1.32    0.23
   5  -1   7   96.65    2.04
   5   1   7  103.09    2.01
   5   1   7  100.85    2.08
  -5   1  -7   99.22    2.07
  -5  -1  -7  100.43    1.94
  -5   1  -7  101.02    1.91
   5   1   8    4.34    0.42
   5   1   8    3.85    0.37
  -5   1  -8    2.99    0.37
   5  -1   8    3.84    0.39
  -5   1  -8    3.82    0.32
  -5   1  -9  168.72    2.95
   5   1   9  167.90    3.16
   5   1   9  163.81    3.22
   5  -1   9  165.64    3.23
  -5   1  -9  172.26    3.25
  -5   1 -10   -0.22    0.37
   5  -1  10    0.08    0.33
  -5   1 -10    0.13    0.24
   5   1  10    0.23    0.38
   5   1  10    0.24    0.31
   5   1  11   36.98    1.27
   5   1  11   34.49    1.19
   5  -1  11   32.53    1.22
  -5   1 -11   35.34    1.24
  -5   1 -11   33.60    0.94
   5  -1  12    3.69    0.57
  -5   1 -12    4.45    0.59
   5   1  12    6.00    0.63
   5   1  12    5.63    0.57
   5  -1  13    7.31    0.70
  -5   1 -13    7.06    0.69
   5   1  13    6.40    0.66
   5  -1  14    1.17    0.55
  -5   1 -14    0.66    0.51
   5  -1  15    9.24    0.85
   5   3 -16    1.76    0.49
   5  -3 -16    1.24    0.57
   5   3 -16    1.60    0.57
   5   3 -15    0.23    0.40
   5  -3 -15   -0.21    0.55
   5   3 -15    0.52    0.56
   5  -3 -15    0.68    0.50
   5   3 -14    0.19    0.43
   5   3 -14    0.04    0.40
   5  -3 -14    0.47    0.46
   5  -3 -14    0.20    0.46
   5  -3 -13    1.05    0.45
   5   3 -13    1.47    0.49
   5  -3 -13    0.88    0.47
   5   3 -13    0.91    0.40
   5  -3 -12   44.30    1.40
   5   3 -12   42.36    1.37
   5   3 -12   43.60    1.27
   5  -3 -12   44.90    1.37
   5   3 -11   51.28    1.50
   5   3 -11   52.17    1.42
   5   3 -11   50.89    1.51
   5  -3 -11   50.64    1.50
   5  -3 -11   50.21    1.49
   5  -3 -10   16.27    0.79
   5   3 -10   15.30    0.77
   5  -3 -10   15.14    0.76
   5   3 -10   15.55    0.72
   5   3 -10   15.65    0.79
   5  -3  -9   17.82    0.78
   5   3  -9   18.38    0.80
   5   3  -9   16.94    0.76
   5   3  -9   16.51    0.72
   5  -3  -9   17.11    0.77
   5   3  -8   80.32    1.84
   5   3  -8   79.23    1.77
  -5   3   8   81.57    1.52
   5   3  -8   79.00    1.28
   5   3  -7   98.31    1.61
  -5   3   7   97.44    1.77
   5   3  -7  101.92    2.04
   5   3  -7   99.51    2.08
   5   3  -7   97.78    2.02
   5   3  -6  235.64    4.06
  -5   3   6  239.36    3.80
   5   3  -6  236.08    4.06
   5   3  -6  245.18    4.07
  -5   3   5   19.18    0.54
   5   3  -5   19.00    0.66
   5   3  -5   19.93    0.67
   5   3  -5   19.63    0.68
   5   3  -4  100.56    1.97
   5   3  -4  104.02    1.94
   5   3  -4  105.47    1.95
   5   3  -3   15.77    0.53
   5   3  -3   17.07    0.52
   5   3  -3   17.67    0.58
   5   3  -3   16.39    0.52
   5  -3  -3   15.91    0.50
   5   3  -2   14.17    0.43
   5   3  -2   14.31    0.50
   5  -3  -2   13.41    0.43
   5   3  -2   14.34    0.45
  -5   3   2   14.44    0.44
  -5  -3   2   14.61    0.45
   5   3  -2   14.23    0.47
   5   3  -1    1.98    0.18
  -5  -3   1    1.64    0.15
  -5   3   1    1.89    0.16
  -5  -3   0    5.98    0.28
   5  -3   0    5.96    0.17
  -5  -3  -1  250.15    3.85
   5   3   1  238.19    3.81
   5   3   1  244.28    3.93
  -5   3  -1  240.60    3.68
  -5  -3  -2    2.90    0.19
  -5   3  -2    2.45    0.17
   5   3   2    2.72    0.18
   5  -3   3  162.15    2.73
   5   3   3  162.24    2.73
   5   3   3  163.14    2.51
  -5  -3  -3  161.28    2.61
   5   3   4  664.12   10.18
  -5  -3  -4  672.06    9.91
   5  -3   4  658.82   10.14
   5   3   4  679.14    9.92
   5   3   4  671.77   10.13
   5   3   5   50.52    1.18
   5  -3   5   49.86    1.18
   5   3   5   50.05    1.18
   5   3   5   49.45    1.02
  -5  -3  -5   50.28    0.94
  -5  -3  -6  142.31    2.25
   5   3   6  143.47    2.47
   5  -3   6  139.08    2.64
   5   3   6  142.99    2.63
   5   3   6  139.43    2.58
   5   3   7  128.41    2.43
   5   3   7  134.05    2.38
  -5  -3  -7  129.51    2.07
   5   3   7  130.30    2.53
   5  -3   7  128.16    2.54
   5  -3   7  131.65    2.62
   5  -3   8   90.87    2.03
   5   3   8   90.96    1.89
  -5  -3  -8   95.88    2.04
  -5   3  -8   96.42    1.84
  -5  -3  -8   90.48    1.50
   5   3   8   92.58    2.02
   5  -3   8   93.33    2.09
   5   3   8   92.97    1.89
   5   3   9    0.15    0.25
   5  -3   9    0.42    0.32
  -5   3  -9    0.33    0.25
  -5  -3  -9    0.46    0.11
   5   3   9    0.99    0.35
  -5  -3  -9    0.24    0.31
   5   3   9    1.05    0.30
   5  -3   9    0.17    0.33
  -5   3  -9    0.23    0.29
  -5   3 -10   60.04    1.31
   5   3  10   61.12    1.60
  -5  -3 -10   60.11    1.58
   5   3  10   62.21    1.37
   5  -3  10   59.96    1.64
   5  -3  10   62.69    1.63
  -5   3 -10   60.28    1.57
   5  -3  11    0.96    0.42
  -5   3 -11    0.56    0.37
  -5  -3 -11    0.37    0.39
   5   3  11    1.28    0.44
   5  -3  11    1.01    0.41
  -5   3 -11    0.94    0.29
  -5   3 -12   18.82    0.95
   5   3  12   19.79    0.98
   5  -3  12   20.36    1.02
  -5  -3 -12   18.09    0.93
  -5   3 -12   20.28    0.71
  -5   3 -13    2.77    0.55
  -5  -3 -13    3.11    0.58
  -5   3 -13    2.98    0.37
   5  -3  13    3.32    0.60
   5  -3  14   14.55    0.99
   5  -3  15    0.37    0.57
   5  -3  16    1.42    0.64
   5   5 -17    2.14    0.59
   5   5 -16   -0.22    0.55
   5  -5 -16    0.06    0.55
   5  -5 -16   -0.50    0.49
   5   5 -16    0.19    0.46
   5  -5 -15    0.16    0.54
   5  -5 -15   -0.38    0.46
   5   5 -15   -0.15    0.53
   5   5 -15    0.23    0.45
   5   5 -14    6.94    0.73
   5   5 -14    6.89    0.69
   5   5 -14    6.69    0.66
   5  -5 -14    6.47    0.72
   5  -5 -14    6.72    0.67
   5   5 -13    3.10    0.53
   5   5 -13    3.02    0.51
   5  -5 -13    3.06    0.50
   5   5 -13    3.01    0.54
  -5   5  13    2.79    0.27
   5  -5 -13    3.71    0.56
   5   5 -12    6.56    0.58
   5   5 -12    5.89    0.61
   5  -5 -12    6.83    0.59
   5   5 -12    6.64    0.62
   5  -5 -12    6.94    0.64
   5   5 -12    6.84    0.65
   5   5 -11   29.75    1.08
   5  -5 -11   30.13    1.08
   5   5 -11   28.56    1.08
   5  -5 -11   27.81    1.07
   5   5 -11   29.47    1.13
   5   5 -11   30.96    1.15
   5  -5 -10   38.27    1.22
   5  -5 -10   37.39    1.20
   5   5 -10   35.41    1.18
   5   5 -10   37.27    1.24
   5   5 -10   36.80    1.24
  -5   5   9  104.13    1.84
   5  -5  -9  103.30    2.25
   5   5  -9  102.30    2.23
   5   5  -9  111.20    2.36
   5   5  -9  108.26    2.34
   5   5  -8   77.94    1.85
   5  -5  -8   75.99    1.76
   5   5  -8   78.22    1.84
   5   5  -8   76.88    1.75
  -5   5   8   77.94    1.44
   5   5  -7  304.03    5.11
  -5  -5   7  292.34    5.11
   5   5  -7  297.54    5.04
  -5   5   7  299.87    4.67
  -5  -5   6    3.44    0.35
   5   5  -6    3.12    0.33
   5   5  -6    2.80    0.35
  -5   5   6    3.11    0.24
  -5  -5   5  138.27    2.62
   5   5  -5  143.48    2.66
   5   5  -5  137.89    2.56
  -5  -5   4  136.03    2.52
   5   5  -4  138.09    2.48
   5   5  -4  142.31    2.45
   5   5  -4  141.23    2.59
   5  -5  -4  137.79    2.43
   5  -5  -3    9.27    0.38
   5   5  -3    8.78    0.38
   5   5  -3    8.07    0.44
   5   5  -3    9.08    0.37
   5   5  -2   50.51    1.17
   5   5  -2   49.74    1.02
  -5   5   1   31.23    0.70
   5   5  -1   31.81    0.67
  -5  -5   1   30.59    0.71
   5  -5  -1   32.07    0.71
   5  -5   0   51.02    1.00
   5   5   0   50.68    1.15
   5  -5   1  161.29    2.63
  -5   5  -1  159.73    2.63
   5   5   1  161.28    2.74
  -5   5  -2  228.42    3.69
   5   5   2  232.88    3.72
   5  -5   3  201.54    3.30
  -5   5  -3  200.23    3.34
   5   5   3  201.41    3.28
   5   5   3  202.59    3.24
  -5   5  -4    3.76    0.31
   5   5   4    3.42    0.28
   5   5   4    3.53    0.21
   5  -5   4    3.71    0.29
   5  -5   5  193.88    3.30
   5   5   5  191.03    3.27
  -5   5  -5  188.38    3.33
   5   5   5  191.28    3.41
   5   5   6   56.80    1.41
   5   5   6   59.77    1.37
   5  -5   6   58.74    1.38
  -5   5  -6   57.54    1.40
   5   5   7  124.59    2.42
   5  -5   7  119.61    2.41
   5   5   7  121.88    2.44
   5  -5   7  125.94    2.59
   5  -5   8    6.48    0.50
   5   5   8    5.89    0.46
   5   5   8    5.58    0.47
   5  -5   8    5.33    0.52
   5   5   9   21.46    0.83
   5  -5   9   22.28    0.96
   5  -5   9   23.64    0.93
   5   5   9   21.58    0.89
   5   5  10   20.66    0.82
   5  -5  10   20.95    0.92
   5  -5  10   22.09    1.03
   5   5  10   19.58    0.90
  -5   5 -11   10.18    0.54
   5   5  11    9.73    0.58
   5   5  11   10.69    0.73
   5  -5  11    8.77    0.70
   5  -5  11   11.17    0.80
  -5   5 -12    5.81    0.45
   5   5  12    6.02    0.52
   5  -5  12    5.99    0.69
   5   5  13   13.88    0.69
   5  -5  13   15.25    0.98
  -5   5 -13   14.22    0.65
  -5   5 -14    0.27    0.33
   5  -5  14    0.25    0.57
   5  -5  15    2.81    0.72
   5  -7 -16   -0.39    0.49
   5   7 -16    0.53    0.58
   5  -7 -16    0.11    0.56
   5   7 -15    0.40    0.55
  -5   7  15    0.52    0.30
   5  -7 -15    0.19    0.46
   5   7 -15    0.72    0.52
   5  -7 -15   -0.10    0.56
   5  -7 -14    4.18    0.57
   5  -7 -14    4.22    0.66
   5   7 -14    4.41    0.65
   5   7 -14    3.93    0.66
  -5   7  14    4.80    0.43
   5   7 -13    3.53    0.62
   5   7 -13    3.88    0.61
   5  -7 -13    4.36    0.61
   5   7 -13    2.36    0.22
   5   7 -13    2.68    0.56
   5  -7 -13    4.20    0.57
   5  -7 -12    1.82    0.45
   5  -7 -12    1.99    0.49
   5   7 -12    3.13    0.58
   5   7 -12    1.73    0.45
   5  -7 -11   54.56    1.54
   5   7 -11   51.72    1.50
   5  -7 -11   55.36    1.55
   5   7 -11   55.90    1.67
  -5  -7  10   30.78    1.24
  -5   7  10   30.75    0.69
   5  -7 -10   32.76    1.11
   5   7 -10   34.70    1.11
   5   7 -10   32.43    1.21
  -5   7   9   14.75    0.47
   5  -7  -9   15.97    0.75
  -5  -7   9   15.43    0.83
   5   7  -9   16.59    0.85
   5   7  -9   14.11    0.71
   5   7  -8   23.17    0.97
   5  -7  -8   23.38    0.84
   5   7  -8   23.86    0.83
  -5  -7   8   22.26    0.95
  -5   7   8   22.36    0.62
   5  -7  -7   74.06    1.64
   5   7  -7   71.81    1.61
  -5  -7   7   70.18    1.77
   5   7  -6   41.40    1.23
  -5  -7   6   39.24    1.17
   5   7  -5   97.22    2.09
  -5  -7   5   91.46    1.98
   5   7  -5   98.18    1.86
  -5  -7   5   95.32    2.10
   5  -7  -5   93.64    1.83
   5   7  -4   26.00    0.90
   5  -7  -4   24.60    0.69
  -5  -7   4   25.05    0.81
  -5  -7   4   24.96    0.89
   5   7  -4   26.68    0.72
   5   7  -3    4.68    0.40
  -5  -7   3    3.71    0.30
  -5  -7   3    3.95    0.38
   5  -7  -3    3.85    0.25
   5   7  -3    4.16    0.26
   5  -7  -2    4.38    0.32
  -5  -7   2    4.19    0.39
   5   7  -2    4.84    0.39
  -5  -7   2    4.63    0.29
   5  -7  -1  145.22    2.52
  -5  -7   1  141.54    2.72
  -5  -7   1  143.00    2.39
  -5  -7   0   28.10    0.65
  -5  -7   0   29.28    0.92
   5  -7   0   28.54    0.77
  -5   7   0   28.06    0.65
  -5  -7  -1    5.85    0.44
   5   7   1    6.70    0.39
   5  -7   1    5.77    0.34
  -5   7  -2    7.65    0.39
   5   7   2    6.58    0.29
   5  -7   2    6.77    0.38
   5  -7   2    6.97    0.32
   5   7   2    6.24    0.37
   5   7   3   50.91    1.07
   5  -7   3   51.06    1.10
  -5   7  -3   51.27    1.21
   5   7   3   51.81    1.14
   5   7   4    0.80    0.18
  -5   7  -4    0.74    0.23
   5   7   4    0.63    0.20
   5  -7   4    0.76    0.21
   5   7   5   30.35    0.70
  -5   7  -5   28.90    0.92
   5  -7   5   28.43    0.86
   5   7   5   28.14    0.83
   5   7   6  142.31    2.64
   5  -7   6  141.29    2.67
  -5   7  -6  144.98    2.77
   5   7   7   59.23    1.44
   5  -7   7   58.01    1.47
   5   7   7   60.26    1.58
  -5   7  -7   61.01    1.55
   5   7   8    3.65    0.45
  -5   7  -8    3.80    0.47
   5   7   8    3.34    0.42
   5  -7   8    3.62    0.46
   5   7   9   20.40    0.87
   5  -7   9   20.71    0.89
   5   7   9   18.69    0.84
   5  -7   9   22.81    1.05
  -5   7  -9   22.15    0.95
   5   7  10   18.30    0.86
   5  -7  10   18.88    0.98
  -5   7 -10   21.03    0.97
   5   7  10   17.33    0.86
   5  -7  10   19.33    0.90
   5  -7  11    0.16    0.50
   5   7  11   -0.04    0.38
  -5   7 -11    0.85    0.47
   5   7  12    0.62    0.40
   5  -7  12    0.41    0.52
  -5   7 -12    0.75    0.50
   5   7  13    6.26    0.59
   5  -7  13    5.76    0.73
  -5   7 -13    5.79    0.51
  -5   7 -13    6.63    0.72
   5   7  14    0.18    0.40
   5  -7  14    0.07    0.59
   5   7  15    1.03    0.42
   5  -9 -16    1.54    0.59
  -5   9  15    0.96    0.40
   5  -9 -15    1.25    0.55
   5   9 -15    0.39    0.54
   5  -9 -15    0.68    0.49
   5   9 -14   11.11    0.82
   5  -9 -14   10.50    0.83
   5  -9 -14   12.06    0.80
   5  -9 -13   -0.13    0.44
   5   9 -13    0.04    0.46
   5  -9 -13   -0.48    0.47
   5  -9 -12    3.70    0.57
   5  -9 -12    4.27    0.55
   5   9 -12    3.75    0.54
   5  -9 -11   10.87    0.72
  -5  -9  11   12.28    0.87
   5   9 -11   10.05    0.68
   5  -9 -11   11.59    0.72
   5  -9 -10    0.30    0.33
  -5   9  10    0.18    0.16
   5   9 -10    0.06    0.32
  -5  -9  10   -0.10    0.45
   5  -9  -9   -0.21    0.31
   5   9  -9   -0.14    0.30
  -5   9   9    0.10    0.18
  -5  -9   9    0.18    0.38
   5  -9  -8   22.70    0.82
   5   9  -8   23.59    0.82
  -5  -9   8   22.04    0.99
   5  -9  -7    0.39    0.27
   5   9  -7    0.43    0.26
   5   9  -7    0.15    0.25
  -5  -9   7    0.04    0.30
   5   9  -6    2.79    0.30
   5  -9  -6    2.90    0.32
   5   9  -6    2.66    0.32
   5  -9  -6    2.45    0.30
  -5  -9   6    3.33    0.49
  -5  -9   6    3.11    0.39
   5  -9  -5    5.23    0.33
  -5  -9   5    6.16    0.55
   5  -9  -5    5.18    0.34
   5   9  -5    5.70    0.36
   5   9  -5    4.96    0.32
  -5  -9   5    5.09    0.45
  -5  -9   4   58.48    1.55
   5  -9  -4   53.97    1.14
  -5  -9   4   56.45    1.39
   5   9  -4   56.75    1.17
  -5  -9   3   52.94    1.46
  -5  -9   3   52.87    1.27
   5  -9  -3   54.65    1.33
   5  -9  -2   66.45    1.49
  -5  -9   2   63.92    1.37
  -5  -9   2   64.00    1.64
  -5  -9   1   21.28    0.62
  -5  -9   1   20.71    0.87
   5  -9  -1   21.53    0.75
  -5  -9   0  118.71    2.42
  -5  -9   0  112.25    1.90
   5  -9   0  117.00    2.21
  -5  -9  -1   10.02    0.64
   5   9   1   11.30    0.34
   5  -9   1   10.97    0.36
  -5  -9  -1    9.80    0.35
  -5   9  -1   10.53    0.35
   5  -9   1   11.03    0.54
   5  -9   2   82.40    1.50
  -5   9  -2   85.21    1.78
   5   9   2   81.23    1.77
  -5  -9  -2   81.45    1.96
   5   9   2   84.29    1.48
   5  -9   2   83.21    1.78
  -5   9  -3   11.25    0.59
   5   9   3    9.86    0.51
   5   9   3   10.46    0.41
   5  -9   3   10.57    0.44
   5  -9   3   10.33    0.57
   5   9   4   88.36    1.78
   5   9   4   87.04    1.69
   5  -9   4   90.44    1.73
   5  -9   5    2.38    0.32
   5   9   5    3.01    0.28
  -5   9  -5    2.17    0.38
   5   9   5    2.41    0.30
  -5   9  -6    5.88    0.51
   5   9   6    5.84    0.42
   5  -9   6    5.24    0.41
   5   9   6    4.70    0.29
   5   9   7   29.37    0.94
  -5   9  -7   28.16    1.06
   5  -9   7   28.51    0.95
   5  -9   7   30.79    1.17
   5  -9   8    9.14    0.60
  -5   9  -8   10.90    0.71
  -5   9  -9    3.48    0.55
   5   9   9    3.48    0.52
   5   9  10   15.42    0.86
  -5   9 -10   16.83    0.90
   5   9  11   -0.13    0.47
  -5   9 -11    0.61    0.49
  -5   9 -12   -0.15    0.51
   5   9  12    0.60    0.44
   5   9  13    0.21    0.47
   5  -9  13    0.52    0.64
   5   9  14   -0.25    0.47
   5   9  15    2.10    0.53
   5  11 -15   -0.09    0.51
   5 -11 -15    0.47    0.49
   5 -11 -14    0.21    0.43
   5 -11 -14   -0.49    0.49
   5  11 -14   -0.04    0.48
   5 -11 -13    4.30    0.58
   5 -11 -13    2.49    0.55
   5  11 -13    2.85    0.56
   5 -11 -12    0.81    0.47
   5 -11 -12   -0.15    0.46
   5  11 -12    0.26    0.42
   5  11 -11    3.14    0.50
   5 -11 -11    3.47    0.51
  -5 -11  11    3.89    0.66
   5 -11 -10    1.90    0.42
   5  11 -10    1.30    0.39
  -5  11  10    2.41    0.26
  -5 -11  10    2.04    0.55
   5 -11  -9    0.45    0.33
   5  11  -9    0.28    0.32
  -5 -11   9    0.39    0.44
   5 -11  -9    0.34    0.34
   5  11  -9    0.32    0.32
   5  11  -8   -0.28    0.30
   5 -11  -8   -0.40    0.31
  -5 -11   8    0.50    0.40
   5  11  -8    0.02    0.28
   5 -11  -8   -0.40    0.33
  -5 -11   7    0.75    0.40
   5  11  -7    0.62    0.28
   5 -11  -7    0.50    0.27
   5 -11  -7    0.71    0.28
   5  11  -7    1.02    0.26
   5 -11  -6   19.26    0.64
  -5 -11   6   20.36    1.00
   5  11  -6   19.23    0.65
  -5 -11   6   19.89    0.89
   5 -11  -6   18.85    0.63
   5  11  -6   20.97    0.64
   5 -11  -5   11.67    0.44
   5  11  -5   11.65    0.44
  -5 -11   5   11.88    0.77
  -5 -11   4    7.74    0.65
  -5 -11   4    8.19    0.54
   5 -11  -4    6.34    0.29
   5  11  -4    6.93    0.30
   5 -11  -4    6.74    0.54
  -5 -11   3   45.97    1.41
   5 -11  -3   44.31    1.27
  -5 -11   3   44.59    1.17
   5  11  -3   40.78    0.77
   5 -11  -2   12.85    0.69
  -5 -11   2   13.88    0.59
  -5 -11   2   14.30    0.79
  -5 -11   1  150.02    2.66
   5 -11  -1  155.46    2.94
  -5 -11   1  153.46    3.15
  -5 -11   0   81.39    2.02
  -5 -11   0   77.42    1.48
   5 -11   0   80.07    1.82
   5 -11   1    8.36    0.57
  -5 -11  -1    7.24    0.65
  -5 -11  -2   57.38    1.64
   5 -11   2   61.35    1.51
  -5 -11  -3    3.80    0.56
   5 -11   3    4.36    0.48
   5  11   3    3.22    0.40
   5  11   4    8.75    0.53
  -5  11  -4   11.22    0.65
   5  11   5   12.12    0.56
  -5  11  -5   12.61    0.72
  -5  11  -6   19.33    0.91
   5  11   6   19.69    0.65
   5  11   7    8.79    0.39
   5 -11   7    9.27    0.74
  -5  11  -8   15.26    0.89
   5 -11   8   14.12    0.92
  -5  11  -9   15.37    0.91
   5 -11   9   14.45    0.95
  -5  11 -10    0.29    0.49
   5 -11  10   -0.18    0.56
   5  11  10   -0.05    0.49
   5  11  11    0.10    0.47
   5 -11  11    0.25    0.59
   5  11  12    0.25    0.44
   5  11  13   -0.10    0.44
   5  11  14    0.62    0.49
   5  11  15    1.26    0.52
   5 -13 -14   -0.16    0.46
   5 -13 -13    0.75    0.48
   5 -13 -13    1.61    0.48
   5 -13 -12   -0.04    0.42
   5 -13 -12    0.21    0.41
   5 -13 -12   -0.42    0.45
   5 -13 -11    1.89    0.45
   5 -13 -11    1.03    0.43
  -5 -13  11    0.92    0.60
   5  13 -10    0.37    0.38
   5 -13 -10    1.45    0.40
   5  13 -10    1.35    0.40
   5 -13 -10    0.88    0.38
  -5  13  10    1.91    0.29
  -5 -13  10    0.80    0.56
   5 -13  -9    8.52    0.56
  -5 -13   9    9.29    0.81
   5 -13  -9    7.86    0.53
   5  13  -9    8.63    0.52
   5  13  -9    7.57    0.54
   5  13  -8    3.13    0.38
   5 -13  -8    2.77    0.37
   5  13  -8    2.68    0.35
   5 -13  -8    2.97    0.36
  -5 -13   8    3.06    0.57
   5  13  -7   10.67    0.46
  -5 -13   7   10.46    0.77
   5 -13  -7   10.25    0.48
  -5 -13   6    7.31    0.74
   5  13  -6    6.09    0.32
   5  13  -6    6.82    0.73
  -5 -13   6    7.17    0.64
   5 -13  -6    7.24    0.35
  -5 -13   5   10.84    0.69
   5 -13  -5   10.91    0.74
  -5 -13   5   11.66    0.84
   5 -13  -5    8.88    0.31
  -5 -13   4    5.36    0.53
  -5 -13   4    4.17    0.63
   5 -13  -4    5.94    0.60
  -5 -13   3   43.63    1.50
  -5 -13   3   41.08    1.18
   5 -13  -3   41.59    1.34
  -5 -13   2    1.92    0.54
   5 -13  -2    1.44    0.46
  -5 -13   2    1.21    0.30
  -5 -13   1    6.38    0.41
   5 -13  -1    5.70    0.58
  -5 -13   1    5.84    0.64
  -5 -13   0    1.14    0.48
   5 -13   0    0.91    0.44
  -5 -13   0    0.79    0.23
  -5 -13  -1   15.22    0.92
   5 -13   1   16.02    0.83
  -5 -13  -2   10.66    0.81
   5 -13   2    9.85    0.69
   5  13   3   10.87    0.65
  -5 -13  -3   11.52    0.82
   5 -13   3    9.85    0.70
  -5 -13  -4    7.68    0.73
   5  13   4    8.39    0.57
  -5  13  -5   27.51    1.11
  -5 -13  -5   28.17    1.25
   5  13   5   27.54    0.92
  -5  13  -6    2.89    0.57
   5 -13   6    3.12    0.60
   5  13   6    2.02    0.35
   5 -13   7   12.47    0.90
   5  13   7   12.36    0.52
  -5  13  -7   11.62    0.82
   5 -13   8   -0.11    0.54
  -5  13  -8   -0.14    0.49
   5 -13   9    2.20    0.63
   5  13  10    4.60    0.73
   5 -13  10    5.87    0.82
   5  13  11    4.02    0.70
   5  13  12    1.62    0.58
  -5 -15  10    2.22    0.64
  -5 -15   9    0.84    0.57
   5 -15  -8    3.26    0.67
  -5 -15   8    3.89    0.66
   5 -15  -7    0.87    0.57
  -5 -15   7    0.24    0.47
   5 -15  -6   18.54    1.00
  -5 -15   6   16.40    0.90
  -5 -15   6   17.11    1.08
   5 -15  -5    0.28    0.50
  -5 -15   5   -0.17    0.57
  -5 -15   5    0.55    0.40
   5 -15  -4    4.08    0.64
  -5 -15   4    5.17    0.73
  -5 -15   4    4.08    0.50
  -5 -15   3    0.50    0.33
  -5 -15   3    0.16    0.56
   5 -15  -3    0.17    0.51
  -5 -15   2    2.97    0.66
  -5 -15   2    2.65    0.39
   5 -15  -2    1.89    0.54
   5 -15  -1   -0.30    0.50
  -5 -15   1   -0.55    0.58
  -5 -15   1   -0.07    0.27
   5 -15   0    3.40    0.59
  -5 -15   0    2.50    0.62
   5 -15   1   -0.17    0.48
  -5 -15  -1   -0.27    0.55
  -5 -15  -2   20.02    1.12
   5  15   2   17.70    0.93
   5 -15   2   19.98    1.00
   5 -15   3    0.04    0.50
   5  15   3   -0.28    0.43
  -5 -15  -3   -1.01    0.62
   5  15   4    8.53    0.65
  -5 -15  -4   10.25    0.89
  -5 -15  -5    0.47    0.56
   5  15   5    0.46    0.38
   5 -15   5   -0.05    0.50
   5 -15   6    3.50    0.62
  -5 -15  -6    3.16    0.70
   5  15   6    3.40    0.44
   5  15   7    0.27    0.31
   5 -15   7    0.17    0.55
   5 -15   8    3.74    0.72
  -5 -17   7    1.80    0.59
   5 -17  -6    0.42    0.61
  -5 -17   6    0.60    0.48
   5 -17  -5    0.82    0.60
  -5 -17   5    0.08    0.43
  -5 -17   4    0.41    0.41
   5 -17  -4    0.45    0.59
   5 -17  -3    1.03    0.60
   5 -17  -2   -0.05    0.58
   5 -17  -1   -0.05    0.55
   5 -17   0    1.07    0.59
   5 -17   1   -0.44    0.58
   5  17   2    0.24    0.45
   5 -17   2    0.15    0.56
   5 -17   3    0.70    0.53
   5  17   3    0.68    0.43
   5 -17   3    0.64    0.57
   5  17   4    0.74    0.43
   5 -17   4    1.53    0.58
   5 -17   5    1.94    0.62
   5 -19   3    0.83    0.58
   6   0 -16   -0.06    0.56
   6   0 -16   -0.29    0.36
   6   0 -15   -0.67    0.50
   6   0 -15    0.03    0.36
   6   0 -15    0.37    0.52
   6   0 -14    4.24    0.61
   6   0 -14    4.00    0.45
   6   0 -13   -0.03    0.31
   6   0 -13   -0.23    0.42
   6   0 -13   -0.41    0.47
   6   0 -12    1.47    0.49
   6   0 -12    1.74    0.45
   6   0 -12    2.44    0.36
   6   0 -11    0.15    0.26
   6   0 -11    0.12    0.34
   6   0 -10    5.75    0.39
   6   0 -10    5.02    0.51
   6   0  -9   -0.02    0.21
   6   0  -8   15.04    0.59
   6   0  -7   -0.12    0.17
   6   0  -6  163.34    2.83
  -6   0   6  165.65    2.85
  -6   0   6  163.31    2.51
  -6   0   5    0.09    0.15
   6   0  -5    0.07    0.14
  -6   0   5    0.11    0.09
  -6   0   4  610.79    9.01
   6   0  -4  598.87    9.20
   6   0  -4  620.77    9.28
   6   0  -3   -0.02    0.14
  -6   0   3    0.03    0.09
   6   0  -3    0.02    0.11
   6   0  -3   -0.06    0.11
   6   0  -2 4675.91   67.31
  -6   0   2 4663.18   67.52
  -6   0   2 4607.95   67.53
   6   0  -2 4687.83   67.52
   6   0  -2 4684.19   67.51
   6   0  -1   -0.07    0.07
  -6   0   1    0.11    0.11
  -6   0   1   -0.10    0.07
  -6   0   0  448.13    6.87
  -6   0   0  458.86    6.88
  -6   0  -1    0.09    0.11
  -6   0  -2   53.45    1.12
  -6   0  -3    0.07    0.12
   6   0   4  302.95    4.78
  -6   0  -4  290.88    4.74
   6   0   5    0.02    0.18
  -6   0  -5   -0.06    0.16
   6   0   6   12.64    0.57
  -6   0  -6   11.47    0.50
   6   0   6   12.28    0.53
  -6   0  -7   -0.13    0.23
   6   0   7    0.05    0.22
   6   0   7    0.20    0.26
  -6   0  -8  334.83    5.39
   6   0   8  330.60    5.54
   6   0   8  333.76    5.61
   6   0   9   -0.07    0.29
  -6   0  -9   -0.29    0.28
   6   0   9   -0.52    0.37
  -6   0 -10  142.79    2.64
   6   0  10  142.43    2.89
   6   0  10  136.23    2.90
   6   0  11   -0.13    0.40
   6   0  11   -0.32    0.40
   6   0  12   22.03    1.00
   6   0  12   21.69    1.04
   6   0  13   -0.43    0.44
   6   0  13    0.25    0.50
   6   0  14   10.46    0.82
   6   0  15   -0.50    0.59
   6   2 -16    0.17    0.59
   6   2 -16    2.59    0.49
   6   2 -15    1.81    0.46
   6  -2 -15    1.62    0.54
   6   2 -15    1.25    0.56
   6   2 -14    0.05    0.46
   6   2 -14   -0.42    0.38
   6  -2 -14   -0.39    0.45
   6   2 -13   31.55    1.23
   6   2 -13   29.52    1.04
   6  -2 -13   30.64    1.20
   6  -2 -13   28.81    0.83
   6  -2 -12   -0.34    0.43
   6   2 -12   -0.16    0.36
   6  -2 -12    0.14    0.24
   6   2 -12    0.52    0.42
   6   2 -11    7.74    0.56
   6   2 -11    7.82    0.64
   6  -2 -11    9.48    0.68
   6  -2 -11    9.20    0.45
   6   2 -10   -0.04    0.33
   6   2 -10   -0.27    0.36
   6   2 -10    0.21    0.28
   6  -2 -10    0.04    0.20
   6  -2 -10    0.07    0.34
   6   2  -9   29.50    0.95
   6  -2  -9   28.65    1.03
   6   2  -9   28.35    1.03
   6  -2  -9   30.59    0.80
   6   2  -8   23.53    0.81
  -6   2   8   23.97    0.71
   6  -2  -8   23.02    0.68
   6   2  -8   23.29    0.88
  -6   2   7   69.71    1.42
   6   2  -7   70.96    1.57
   6   2  -7   70.10    1.64
  -6   2   6   17.08    0.55
   6   2  -6   16.40    0.40
   6   2  -6   17.75    0.67
   6   2  -6   15.92    0.61
   6   2  -6   16.92    0.63
   6   2  -5  122.34    2.33
  -6   2   5  128.83    2.24
   6   2  -5  128.55    2.37
   6   2  -5  125.22    2.30
   6   2  -5  127.81    2.06
   6   2  -4  324.76    5.12
   6   2  -4  321.54    4.90
  -6   2   4  323.11    5.02
   6   2  -4  321.39    5.06
   6   2  -4  313.26    5.13
  -6  -2   3   27.22    0.76
   6   2  -3   27.19    0.75
   6   2  -3   27.78    0.65
   6   2  -3   27.48    0.73
   6   2  -3   27.09    0.69
  -6   2   2   61.47    1.25
   6   2  -2   62.44    1.21
   6   2  -2   65.78    1.23
   6   2  -2   62.44    1.29
  -6  -2   2   65.17    1.32
  -6   2   1    3.69    0.23
  -6  -2   1    4.00    0.26
   6   2  -1    4.13    0.25
   6   2   0  304.91    4.69
  -6  -2   0  300.68    4.67
   6   2   1  146.06    2.51
  -6  -2  -1  144.99    2.52
  -6  -2  -1  149.40    2.45
   6   2   1  141.81    2.42
  -6  -2  -2   10.45    0.44
  -6  -2  -2   10.63    0.38
  -6  -2  -3   18.06    0.61
  -6  -2  -3   17.22    0.49
   6   2   4    2.32    0.26
  -6  -2  -4    2.48    0.26
  -6  -2  -4    2.83    0.20
   6   2   4    2.59    0.26
   6   2   5  548.64    8.28
   6   2   5  541.37    8.45
   6   2   5  543.96    8.41
  -6  -2  -5  547.89    8.18
   6   2   6   81.06    1.63
  -6   2  -6   83.64    1.67
   6   2   6   83.98    1.78
   6   2   6   84.99    1.72
   6   2   7   44.21    1.13
   6  -2   7   45.10    1.23
   6   2   7   43.47    1.22
   6   2   7   45.81    1.13
  -6   2  -7   46.15    1.12
   6   2   8    0.32    0.29
   6  -2   8   -0.17    0.28
   6   2   8    0.10    0.24
  -6   2  -8    0.34    0.23
   6   2   8   -0.14    0.25
  -6   2  -9  247.72    4.17
   6   2   9  245.05    4.43
   6   2   9  249.40    4.32
   6  -2   9  247.30    4.46
   6  -2  10    1.89    0.41
   6   2  10    1.63    0.36
   6   2  10    1.12    0.41
  -6   2 -10    0.93    0.28
   6   2  11   43.74    1.42
   6   2  11   42.56    1.32
   6  -2  11   42.35    1.42
  -6   2 -11   43.78    1.14
   6  -2  12    4.01    0.58
  -6   2 -12    3.88    0.39
   6   2  12    3.58    0.60
   6   2  12    4.02    0.54
  -6   2 -13   20.84    0.77
   6   2  13   20.10    1.05
   6  -2  13   21.38    1.08
   6  -2  14    0.34    0.51
  -6  -2 -14    0.30    0.15
   6  -2  15    2.36    0.66
   6  -2  16    0.25    0.60
   6   4 -17    1.79    0.54
   6   4 -16    3.27    0.55
   6  -4 -16    3.98    0.70
   6   4 -16    1.96    0.64
   6   4 -15    5.65    0.64
   6  -4 -15    6.34    0.75
   6   4 -15    6.46    0.76
   6  -4 -15    6.82    0.71
   6   4 -14    0.86    0.47
   6   4 -14    0.36    0.51
   6   4 -14    0.29    0.44
   6   4 -14    0.37    0.45
   6  -4 -14    0.93    0.48
   6  -4 -14    0.33    0.44
   6   4 -13    0.86    0.46
   6  -4 -13    0.85    0.46
   6  -4 -13    1.07    0.48
   6   4 -13    0.89    0.41
   6   4 -13    1.47    0.47
   6   4 -13    0.72    0.46
   6  -4 -12   17.66    0.89
   6  -4 -12   19.11    0.94
   6   4 -12   18.12    0.86
   6   4 -12   17.58    0.91
   6   4 -12   17.21    0.91
   6   4 -12   16.95    0.89
   6   4 -11   19.20    0.90
   6  -4 -11   18.90    0.90
   6   4 -11   19.70    0.89
   6  -4 -11   19.96    0.91
   6   4 -11   19.14    0.92
   6   4 -11   17.17    0.87
   6   4 -10   80.83    1.91
   6   4 -10   76.64    1.87
   6  -4 -10   77.79    1.90
   6   4 -10   78.19    1.94
   6   4 -10   75.91    1.90
   6  -4 -10   76.53    1.89
   6   4  -9    2.45    0.40
   6   4  -9    2.76    0.18
  -6   4   9    2.76    0.27
   6   4  -9    2.86    0.40
   6   4  -9    3.73    0.43
   6   4  -8  118.12    1.98
   6   4  -8  115.26    2.42
  -6   4   8  121.03    2.14
   6   4  -8  120.68    2.48
   6   4  -8  122.33    2.47
   6   4  -7   47.34    1.28
   6   4  -7   48.21    1.29
   6   4  -7   46.84    1.27
  -6   4   7   48.03    1.06
  -6   4   6   96.88    1.80
   6   4  -6   98.14    2.06
   6   4  -6   99.59    2.03
   6   4  -6   99.23    2.03
   6   4  -5   10.22    0.52
   6   4  -5   10.40    0.50
  -6   4   5   10.94    0.42
   6   4  -5   10.17    0.51
   6   4  -4    9.56    0.49
   6   4  -4   10.60    0.49
   6   4  -4   10.88    0.46
   6   4  -4   10.57    0.45
   6  -4  -4   10.90    0.45
   6   4  -3   16.75    0.59
   6   4  -3   17.09    0.55
   6  -4  -3   16.62    0.55
   6   4  -3   16.63    0.63
   6   4  -3   16.81    0.55
   6   4  -2   11.95    0.48
   6   4  -2   12.65    0.42
  -6  -4   2   12.35    0.44
  -6   4   2   12.95    0.44
  -6  -4   1   95.06    1.74
   6   4  -1   99.38    1.67
  -6   4   1   98.69    1.75
   6  -4  -1   97.76    1.59
   6  -4   0    2.26    0.14
   6   4   0    2.25    0.23
   6   4   1  360.91    5.73
   6   4   1  362.60    5.59
  -6   4  -1  356.45    5.40
  -6  -4  -2  601.58    8.94
   6   4   2  594.41    8.91
  -6   4  -2  583.80    8.83
  -6  -4  -3 1175.59   17.25
   6   4   3 1174.00   17.33
   6  -4   3 1166.51   17.33
   6   4   3 1178.78   17.22
   6   4   3 1170.48   17.01
  -6   4  -3 1172.80   17.28
   6   4   4    5.54    0.23
  -6  -4  -4    5.37    0.27
   6   4   4    5.48    0.35
   6  -4   4    4.99    0.35
   6   4   4    5.31    0.38
   6  -4   5   63.81    1.44
  -6  -4  -5   64.09    1.21
   6   4   5   65.07    1.22
   6   4   5   67.03    1.45
   6   4   5   66.72    1.50
  -6  -4  -6  138.85    2.29
   6   4   6  142.57    2.68
   6   4   6  140.82    2.65
   6   4   6  145.64    2.43
   6  -4   6  144.12    2.67
   6   4   7  108.91    2.20
   6   4   7  114.24    2.03
   6   4   7  112.38    2.24
   6  -4   7  110.66    2.26
   6   4   8   60.64    1.51
   6  -4   8   62.00    1.54
   6   4   8   63.06    1.48
   6   4   8   62.88    1.36
   6  -4   8   60.76    1.60
   6  -4   9   -0.04    0.34
   6   4   9   -0.06    0.26
   6  -4   9   -0.39    0.36
   6   4   9    0.24    0.33
   6   4  10   27.62    0.94
  -6   4 -10   27.31    0.88
   6   4  10   26.92    1.06
   6  -4  10   27.20    1.07
   6  -4  10   28.47    1.13
   6  -4  11    3.68    0.54
   6   4  11    3.39    0.41
   6   4  11    4.73    0.57
   6  -4  11    3.26    0.53
  -6   4 -11    2.65    0.36
   6  -4  12    4.22    0.65
   6   4  12    4.35    0.46
  -6   4 -12    4.17    0.43
   6   4  12    3.39    0.59
   6  -4  12    3.93    0.59
   6  -4  13    7.44    0.78
  -6   4 -13    7.32    0.51
  -6   4 -14    1.59    0.35
   6  -4  14    0.90    0.61
   6  -4  15    4.96    0.77
   6   6 -16    1.76    0.55
   6   6 -16    1.99    0.66
   6  -6 -16    2.06    0.64
   6  -6 -15   -0.34    0.51
  -6   6  15    0.17    0.22
   6   6 -15    0.10    0.50
   6  -6 -15   -0.42    0.55
   6   6 -15   -0.52    0.54
   6  -6 -14    4.85    0.63
  -6   6  14    3.65    0.34
   6   6 -14    4.89    0.63
   6   6 -14    3.25    0.59
   6  -6 -14    4.26    0.62
   6   6 -13   -0.09    0.43
   6  -6 -13   -0.14    0.43
   6   6 -13    0.39    0.42
   6   6 -13   -0.10    0.49
   6  -6 -13    0.18    0.44
   6  -6 -12    2.43    0.48
   6   6 -12    1.85    0.50
   6   6 -12    2.40    0.48
   6   6 -12    2.60    0.53
   6   6 -12    2.18    0.18
   6  -6 -12    2.52    0.48
   6   6 -12    1.86    0.46
   6   6 -11    1.00    0.47
   6   6 -11    1.36    0.46
   6   6 -11    1.87    0.46
   6  -6 -11    1.46    0.44
   6   6 -11    1.28    0.20
   6  -6 -11    2.04    0.46
   6   6 -11    1.38    0.41
   6  -6 -10   18.87    0.86
   6   6 -10   19.72    0.90
   6   6 -10   21.14    0.94
   6   6 -10   20.25    0.87
  -6   6  10   18.89    0.57
   6   6 -10   19.85    0.93
   6   6  -9   -0.41    0.33
   6   6  -9    0.08    0.36
   6  -6  -9    0.10    0.31
  -6   6   9    0.26    0.18
   6   6  -9   -0.23    0.32
  -6   6   8   51.56    1.12
   6   6  -8   50.15    1.44
   6   6  -8   50.14    1.40
   6   6  -7    0.15    0.27
  -6   6   7    0.41    0.18
   6   6  -7    0.44    0.33
   6   6  -6  146.36    2.87
   6   6  -6  147.92    2.78
   6   6  -5   75.39    1.72
   6   6  -5   73.34    1.61
   6  -6  -5   75.56    1.57
   6   6  -5   75.43    1.58
   6   6  -4   66.70    1.54
   6   6  -4   64.23    1.40
   6   6  -4   66.22    1.37
   6  -6  -4   63.26    1.35
   6   6  -3    0.12    0.15
   6   6  -3    0.18    0.21
   6   6  -3    0.38    0.15
   6  -6  -3    0.13    0.14
   6   6  -2   70.57    1.58
   6   6  -2   73.69    1.38
   6  -6  -1   27.11    0.68
   6   6  -1   27.87    0.85
  -6   6   1   27.40    0.68
  -6  -6   1   26.37    0.68
   6   6   0  606.68    9.32
   6  -6   0  605.58    9.08
   6   6   1   75.06    1.57
  -6   6  -1   74.90    1.44
   6  -6   1   77.58    1.45
  -6   6  -2  163.01    2.79
   6   6   2  168.43    2.86
   6   6   3    0.56    0.17
   6   6   3    0.41    0.18
  -6   6  -3    0.41    0.18
   6  -6   3    0.29    0.18
   6   6   4  161.22    2.80
   6   6   4  161.38    2.70
   6  -6   4  161.36    2.83
  -6   6  -4  159.82    2.85
   6   6   5    6.78    0.50
   6  -6   5    6.25    0.41
   6   6   5    6.68    0.41
   6   6   5    6.60    0.29
  -6   6  -5    6.57    0.43
   6   6   6   63.21    1.58
   6   6   6   64.21    1.48
  -6   6  -6   64.72    1.53
   6  -6   6   65.32    1.51
   6  -6   7   16.95    0.73
   6   6   7   17.26    0.71
   6   6   7   16.40    0.76
  -6   6  -7   16.80    0.76
   6  -6   8   10.57    0.63
   6   6   8   11.70    0.65
  -6   6  -8   11.13    0.64
   6  -6   8   10.51    0.69
   6   6   8   10.49    0.62
   6   6   9    5.18    0.50
   6   6   9    4.39    0.49
   6  -6   9    5.17    0.58
   6  -6   9    4.59    0.53
  -6   6  -9    3.82    0.49
   6   6  10    3.88    0.46
   6  -6  10    3.46    0.56
   6   6  10    4.07    0.53
   6  -6  10    3.68    0.52
  -6   6 -10    3.12    0.50
   6   6  11    1.93    0.43
   6  -6  11    2.55    0.55
   6   6  11    1.51    0.46
   6  -6  11    2.26    0.54
  -6   6 -11    2.05    0.51
   6   6  12    7.68    0.59
  -6   6 -12    7.24    0.54
   6  -6  12    7.88    0.78
  -6   6 -12    7.69    0.68
   6  -6  12    7.17    0.70
   6  -6  13    0.84    0.55
   6   6  13    0.73    0.37
  -6   6 -13    0.34    0.35
  -6   6 -13    0.62    0.49
   6   6  14   15.94    0.78
   6  -6  14   14.47    1.06
   6   8 -16   -0.05    0.58
   6  -8 -16    0.22    0.56
   6  -8 -15    3.96    0.60
   6  -8 -15    5.36    0.69
   6   8 -15    3.65    0.68
  -6   8  15    3.48    0.43
   6  -8 -14    0.54    0.54
   6  -8 -14    1.29    0.49
   6   8 -14    0.65    0.52
   6   8 -13    7.72    0.37
   6   8 -13    8.10    0.77
   6  -8 -13    9.70    0.75
   6  -8 -13    8.66    0.71
   6   8 -13    8.53    0.70
   6  -8 -12   -0.08    0.41
   6   8 -12   -0.05    0.49
   6   8 -12   -0.15    0.45
   6   8 -12    0.20    0.42
   6  -8 -12    0.25    0.44
   6  -8 -11    9.52    0.66
   6   8 -11    8.81    0.64
  -6   8  11    8.45    0.33
   6   8 -10   -0.23    0.45
  -6   8  10    0.04    0.17
   6   8 -10   -0.17    0.35
   6  -8 -10   -0.60    0.37
   6   8  -9    4.59    0.46
   6   8  -9    4.29    0.55
  -6   8   9    4.20    0.32
   6  -8  -9    4.12    0.45
   6  -8  -8   11.63    0.60
   6   8  -8   11.95    0.75
  -6  -8   8   12.06    0.74
  -6   8   8   11.05    0.47
   6  -8  -7   18.54    0.71
   6   8  -7   17.49    0.68
  -6  -8   7   16.09    0.79
   6   8  -7   16.43    0.83
   6   8  -7   17.99    0.71
   6   8  -6    5.03    0.39
   6  -8  -6    4.76    0.38
   6   8  -6    5.25    0.50
  -6  -8   6    5.08    0.45
  -6  -8   6    5.65    0.52
   6   8  -5   14.37    0.74
   6  -8  -5   13.81    0.55
   6   8  -5   13.53    0.55
  -6  -8   5   12.91    0.63
  -6  -8   5   13.11    0.71
  -6  -8   4   52.75    1.32
   6   8  -4   54.32    1.47
   6  -8  -4   56.58    1.19
  -6  -8   4   56.69    1.49
   6   8  -4   54.47    1.19
  -6  -8   3  173.63    3.06
   6   8  -3  178.00    3.30
  -6  -8   3  175.25    3.30
  -6  -8   2    1.81    0.34
   6  -8  -2    2.08    0.26
  -6  -8   1   15.08    0.69
   6  -8  -1   14.45    0.55
   6  -8   0   19.69    0.64
   6   8   0   17.68    0.72
  -6  -8   0   18.05    0.53
  -6  -8   0   19.87    0.79
  -6   8   0   18.78    0.53
   6   8   1    3.53    0.35
  -6  -8  -1    3.26    0.39
   6  -8   1    2.82    0.28
   6  -8   2   31.43    0.90
  -6   8  -2   31.52    0.88
   6   8   2   32.49    0.77
   6   8   2   32.86    0.93
   6  -8   2   31.15    0.77
   6   8   3   76.01    1.47
   6   8   3   76.55    1.58
   6  -8   3   72.54    1.48
  -6   8  -3   75.83    1.62
   6  -8   4   25.23    0.75
   6   8   4   23.28    0.71
  -6   8  -4   23.77    0.83
   6   8   4   24.32    0.72
   6   8   5   -0.34    0.26
   6  -8   5   -0.07    0.27
   6   8   5   -0.02    0.18
  -6   8  -5   -0.20    0.31
   6  -8   6   -0.13    0.26
  -6   8  -6    0.12    0.30
   6   8   6   -0.02    0.28
   6   8   6    0.14    0.14
   6   8   7   35.35    1.06
   6  -8   7   33.68    1.06
  -6   8  -7   33.06    1.12
   6   8   7   36.46    1.22
   6   8   8   23.82    1.00
   6  -8   8   23.67    0.92
  -6   8  -8   24.94    0.98
   6   8   8   21.17    0.86
   6   8   9   17.63    0.88
   6   8   9   16.78    0.82
   6  -8   9   17.36    0.84
  -6   8  -9   19.61    0.93
   6   8  10    8.74    0.67
   6  -8  10   10.01    0.80
  -6   8 -10    9.19    0.72
   6  -8  10    9.12    0.70
   6   8  10   10.13    0.70
   6  -8  11   11.36    0.90
   6   8  11   11.63    0.75
  -6   8 -11   10.58    0.79
   6   8  12   16.15    0.87
   6  -8  12   18.01    1.09
  -6   8 -12   15.56    0.93
   6   8  13    2.65    0.51
   6  -8  13    3.09    0.72
   6   8  14    6.63    0.66
   6   8  15   -0.16    0.47
   6 -10 -15    2.89    0.57
   6 -10 -15    2.66    0.60
   6  10 -15    3.88    0.65
   6  10 -14    2.70    0.56
   6 -10 -14    3.33    0.58
   6 -10 -14    2.04    0.55
   6 -10 -13    1.16    0.54
   6 -10 -13    0.82    0.47
   6  10 -13    1.11    0.50
   6 -10 -12    0.04    0.48
   6  10 -12   -0.11    0.46
   6 -10 -12   -0.04    0.42
  -6  10  11    9.68    0.36
   6  10 -11    8.97    0.66
   6 -10 -10    2.07    0.41
   6  10 -10    2.40    0.43
  -6  10  10    2.56    0.28
   6  10  -9    0.13    0.34
   6  10  -9   -0.17    0.32
   6 -10  -9    0.29    0.34
   6 -10  -9    0.12    0.34
  -6  10   9    0.09    0.21
  -6 -10   9   -0.10    0.39
   6  10  -8    0.23    0.30
   6  10  -8    0.59    0.29
   6 -10  -8    0.63    0.32
   6 -10  -8    0.74    0.31
  -6 -10   8    0.57    0.37
   6  10  -7   31.58    0.92
   6 -10  -7   30.15    0.92
  -6 -10   7   30.30    1.12
   6  10  -7   29.88    0.94
   6 -10  -7   31.63    0.93
   6  10  -6    1.49    0.30
   6 -10  -6    1.39    0.28
   6 -10  -6    1.50    0.29
   6  10  -6    1.62    0.28
  -6 -10   6    1.40    0.35
  -6 -10   6    1.73    0.47
   6  10  -6    1.71    0.44
  -6 -10   5    9.09    0.56
   6  10  -5    9.61    0.69
   6 -10  -5    8.63    0.42
   6  10  -5    8.94    0.42
  -6 -10   5    8.42    0.65
   6  10  -4   29.12    1.08
  -6 -10   4   27.07    0.91
  -6 -10   4   28.24    1.09
   6 -10  -3   59.70    1.46
  -6 -10   3   59.09    1.63
  -6 -10   3   59.63    1.39
  -6 -10   2    6.77    0.61
  -6 -10   2    6.60    0.41
   6 -10  -2    7.05    0.50
   6 -10  -1    0.60    0.31
  -6 -10   1   -0.04    0.39
   6 -10   0   46.37    0.91
   6  10   0   46.07    0.87
   6 -10   0   45.93    1.21
   6  10   1   14.36    0.41
   6 -10   1   14.40    0.44
  -6  10  -1   13.99    0.44
   6  10   1   14.55    0.70
  -6 -10  -1   14.70    0.82
  -6 -10  -1   14.23    0.45
   6 -10   1   14.68    0.67
   6  10   2   53.79    1.38
  -6 -10  -2   51.99    1.54
   6 -10   2   52.69    1.08
   6  10   2   53.78    1.05
   6 -10   2   50.23    1.33
   6  10   3    0.18    0.18
   6  10   3    0.46    0.28
  -6  10  -3    0.40    0.29
   6 -10   3    0.52    0.21
   6 -10   3    0.03    0.32
   6  10   4    1.54    0.26
   6 -10   4    1.91    0.27
   6  10   4    1.22    0.29
  -6  10  -4    1.19    0.34
  -6  10  -5    8.83    0.60
   6  10   5    8.95    0.46
   6  10   5    8.41    0.45
   6 -10   5    8.88    0.49
   6  10   6    4.99    0.41
  -6  10  -6    4.31    0.51
   6  10   6    4.44    0.33
   6 -10   6    4.38    0.41
   6 -10   7   27.21    0.90
   6  10   7   27.73    0.87
   6  10   8    3.92    0.60
   6 -10   8    4.73    0.51
  -6  10  -8    4.99    0.59
   6 -10   8    4.65    0.64
   6 -10   9   20.44    1.10
  -6  10  -9   19.47    0.97
   6  10   9   18.33    0.96
  -6  10 -10    3.95    0.61
   6  10  10    2.82    0.56
  -6  10 -11   32.37    1.28
   6  10  11   28.55    1.19
   6  10  12    0.71    0.49
   6  10  13    0.37    0.44
   6  10  14   -0.18    0.45
   6  10  15    3.22    0.58
   6 -12 -15    0.46    0.49
   6 -12 -14    2.72    0.57
   6  12 -13    0.17    0.47
   6 -12 -13    0.04    0.49
   6 -12 -13    0.65    0.49
   6  12 -13    1.30    0.50
   6 -12 -13    0.83    0.45
   6  12 -12    3.50    0.56
   6 -12 -12    3.36    0.56
   6 -12 -12    3.20    0.56
   6  12 -12    3.97    0.57
   6 -12 -12    4.56    0.60
   6  12 -11   -0.26    0.41
  -6  12  11    0.02    0.20
   6 -12 -11    0.22    0.40
   6  12 -11   -0.18    0.42
   6 -12 -11    0.14    0.42
   6 -12 -10    4.47    0.51
   6  12 -10    4.71    0.53
   6 -12 -10    4.91    0.52
  -6  12  10    5.53    0.37
   6  12 -10    5.21    0.51
   6  12  -9    0.97    0.36
   6 -12  -9    1.90    0.40
  -6 -12   9    1.85    0.54
   6  12  -9    2.07    0.39
   6 -12  -9    1.92    0.38
   6 -12  -8   14.34    0.65
  -6 -12   8   14.89    0.90
   6  12  -8   14.97    0.67
   6  12  -8   14.45    0.62
   6 -12  -8   14.24    0.64
   6  12  -7   13.30    0.58
  -6 -12   7   14.68    0.84
   6  12  -7   12.46    0.54
  -6 -12   7   12.57    0.89
   6 -12  -7   13.83    0.58
   6 -12  -7   11.86    0.54
  -6 -12   6    0.90    0.54
   6 -12  -6    0.40    0.26
   6  12  -6    0.37    0.23
  -6 -12   6    0.66    0.38
   6 -12  -5    4.07    0.50
   6 -12  -5    4.37    0.30
   6  12  -5    3.94    0.29
  -6 -12   5    3.97    0.48
  -6 -12   5    4.06    0.59
  -6 -12   4   -0.09    0.44
   6 -12  -4    0.45    0.39
   6  12  -4    0.20    0.16
  -6 -12   4   -0.06    0.31
   6 -12  -3   28.46    0.57
   6 -12  -3   32.82    1.09
  -6 -12   3   34.46    1.26
  -6 -12   3   33.19    0.97
   6  12  -3   25.64    0.51
  -6 -12   2    5.01    0.62
  -6 -12   2    4.73    0.41
   6 -12  -2    5.22    0.54
   6 -12  -1    2.06    0.42
  -6 -12   1    3.17    0.55
   6 -12   0   18.58    0.81
  -6 -12   0   16.78    0.92
   6 -12   1    0.78    0.38
   6  12   1    1.11    0.36
  -6 -12  -1    1.19    0.48
  -6 -12  -2    0.09    0.44
   6  12   2    0.17    0.31
   6 -12   2   -0.03    0.35
  -6 -12  -3    1.51    0.48
   6  12   3    1.45    0.38
   6 -12   3    1.17    0.40
  -6  12  -4   22.14    0.92
  -6 -12  -4   23.73    1.10
   6  12   4   20.12    0.82
  -6  12  -5   20.81    0.92
   6  12   5   19.52    0.75
  -6  12  -6   13.59    0.80
   6  12   6   10.98    0.54
  -6  12  -7   -0.46    0.49
   6  12   7    0.05    0.24
   6 -12   7   -0.05    0.50
  -6  12  -8   41.99    1.44
   6 -12   8   41.28    1.56
   6  12   9    2.32    0.57
  -6  12  -9    0.89    0.50
   6 -12   9    0.93    0.57
   6  12  10    2.73    0.61
   6 -12  10    1.78    0.65
   6  12  11    1.77    0.58
   6  12  12    2.88    0.60
   6  12  13    0.64    0.53
   6 -14 -11    1.89    0.44
   6 -14 -11    1.36    0.41
   6 -14 -10    0.20    0.35
   6 -14 -10   -0.20    0.35
  -6  14  10    0.04    0.26
   6 -14  -9    4.77    0.44
   6 -14  -9    4.27    0.43
   6 -14  -8    0.25    0.28
  -6 -14   8    0.60    0.51
   6 -14  -7    6.05    0.68
  -6 -14   7    6.27    0.77
   6 -14  -7    4.52    0.33
  -6 -14   7    6.22    0.68
   6 -14  -6    0.34    0.50
  -6 -14   6    0.50    0.54
  -6 -14   6    0.08    0.42
   6 -14  -5   17.80    0.92
  -6 -14   5   16.96    0.84
  -6 -14   5   17.48    1.04
  -6 -14   4    0.21    0.55
   6 -14  -4    0.24    0.44
  -6 -14   4    0.37    0.36
   6 -14  -3    1.54    0.49
  -6 -14   3    1.35    0.37
  -6 -14   3    0.94    0.54
   6 -14  -2    3.24    0.55
  -6 -14   2    4.66    0.66
   6 -14  -1    1.88    0.49
  -6 -14   1    1.98    0.57
   6 -14   0    0.80    0.45
  -6 -14   0    0.73    0.54
  -6 -14  -1   12.73    0.90
   6  14   1   14.86    0.83
   6 -14   1   13.61    0.80
   6  14   2    7.62    0.64
  -6 -14  -2    7.46    0.78
   6 -14   2    7.74    0.68
  -6 -14  -3    3.09    0.64
   6  14   3    2.91    0.50
   6 -14   3    1.99    0.50
  -6 -14  -4    0.99    0.58
   6  14   4    0.38    0.38
  -6 -14  -4    0.19    0.14
  -6 -14  -5    7.13    0.80
   6  14   5    8.27    0.58
   6 -14   6    2.74    0.61
   6  14   6    3.21    0.41
  -6  14  -6    2.32    0.50
  -6 -14  -6    2.94    0.66
  -6  14  -7    1.74    0.52
   6  14   7    1.01    0.31
   6 -14   7    0.91    0.55
   6 -14   8    0.84    0.55
   6 -16  -8    1.12    0.65
   6 -16  -7   -0.45    0.62
   6 -16  -6    0.82    0.59
   6 -16  -5    5.95    0.74
   6 -16  -4    1.42    0.57
  -6 -16   4    1.55    0.62
  -6 -16   3    0.53    0.59
   6 -16  -3    0.54    0.54
  -6 -16   2    0.87    0.61
   6 -16  -2    0.67    0.55
  -6 -16   1    4.65    0.74
   6 -16  -1    3.27    0.63
  -6 -16   0    0.12    0.57
   6  16   0    0.05    0.48
   6 -16   0    0.93    0.54
   6 -16   1    7.83    0.76
  -6 -16  -1    9.21    0.89
   6  16   1    8.93    0.75
   6  16   2    1.82    0.50
   6 -16   2    2.74    0.63
  -6 -16  -2    2.69    0.71
   6  16   3    3.31    0.54
   6 -16   3    3.32    0.64
   6  16   4    3.42    0.54
   6 -16   5    3.43    0.66
   6  16   5    2.93    0.49
   6 -16   6    0.12    0.58
   6 -18  -4    0.66    0.62
   6 -18  -3    0.35    0.66
   6 -18  -2    7.76    0.88
   6 -18  -1   -0.55    0.68
   6 -18   0    0.59    0.65
   6 -18   1   -0.55    0.68
   6 -18   2    3.20    0.77
   6 -18   3    0.74    0.54
   7  -1 -16    0.95    0.36
   7   1 -16    0.51    0.57
   7   1 -16    0.55    0.42
   7   1 -15   23.06    0.94
   7   1 -15   23.33    1.19
   7  -1 -15   23.41    0.83
   7  -1 -15   23.54    1.15
   7   1 -15   26.58    1.20
   7   1 -14   20.19    0.85
   7  -1 -14   19.70    0.77
   7   1 -14   21.10    1.08
   7  -1 -14   20.87    1.05
   7   1 -14   21.27    1.08
   7   1 -13    6.33    0.67
   7  -1 -13    6.97    0.49
   7   1 -13    7.22    0.53
   7  -1 -13    5.47    0.63
   7  -1 -12   20.08    0.98
   7   1 -12   20.99    0.84
   7  -1 -12   23.13    0.79
   7   1 -12   22.93    1.03
   7   1 -11   19.88    0.93
   7   1 -11   18.52    0.78
   7  -1 -11   21.29    0.95
   7  -1 -11   21.89    0.74
   7   1 -10    1.73    0.32
   7  -1 -10    2.27    0.29
   7   1  -9    0.32    0.27
   7   1  -9    0.67    0.28
   7  -1  -9    0.22    0.21
   7   1  -8   32.36    0.95
   7   1  -8   31.02    1.03
  -7   1   8   30.36    0.60
   7  -1  -8   31.02    0.87
  -7   1   8   32.57    0.90
  -7   1   7   52.21    1.22
   7   1  -7   51.82    1.36
   7   1  -7   52.57    1.27
   7  -1  -7   52.16    1.19
  -7   1   6   29.52    0.82
   7   1  -6   28.92    0.85
   7  -1  -6   29.40    0.80
  -7   1   5  154.28    2.67
   7   1  -5  150.36    2.71
  -7  -1   5  152.70    2.45
   7   1  -5  152.64    2.75
   7  -1  -5  148.54    2.63
   7   1  -5  154.28    2.64
   7   1  -4  225.20    3.74
  -7   1   4  220.15    3.70
   7   1  -4  230.30    3.77
  -7  -1   4  228.12    3.53
   7   1  -4  218.88    3.61
   7   1  -3   46.72    0.94
   7   1  -3   45.64    1.06
   7   1  -3   44.85    0.93
  -7   1   3   43.56    1.04
   7   1  -3   46.76    1.06
  -7  -1   3   44.75    0.94
  -7  -1   2  801.26   12.00
   7   1  -2  796.04   11.79
   7   1  -2  799.94   11.88
   7   1  -2  798.84   11.97
  -7  -1   2  807.91   11.79
   7  -1  -2  800.98   11.65
  -7   1   2  796.14   11.97
  -7  -1   1  133.13    2.14
  -7  -1   1  133.30    2.32
   7   1  -1  127.64    2.29
   7   1  -1  131.71    2.27
   7   1   0    7.53    0.34
  -7  -1   0    7.73    0.35
  -7  -1  -1   58.51    1.24
   7   1   1   58.76    1.24
  -7  -1  -1   59.32    1.21
  -7  -1  -2  204.75    3.42
  -7  -1  -2  204.49    3.33
  -7  -1  -3    6.99    0.37
  -7   1  -3    6.97    0.37
   7   1   4    2.55    0.26
  -7  -1  -4    2.57    0.28
  -7   1  -4    2.10    0.25
   7   1   4    2.52    0.28
  -7  -1  -5   17.07    0.63
  -7   1  -5   17.46    0.62
  -7  -1  -6   81.83    1.72
  -7   1  -6   81.57    1.69
   7   1   6   78.37    1.75
   7   1   6   82.46    1.68
  -7   1  -7   38.71    1.04
   7   1   7   38.47    1.14
  -7  -1  -7   39.89    1.07
   7   1   7   38.39    1.04
   7  -1   7   38.59    1.11
  -7   1  -8    2.49    0.32
   7  -1   8    2.77    0.38
  -7  -1  -8    2.38    0.34
   7   1   8    3.04    0.41
   7   1   8    2.63    0.34
  -7   1  -9   26.91    0.87
   7   1   9   26.01    1.00
   7  -1   9   25.84    0.99
   7   1   9   25.44    0.94
  -7   1 -10    6.67    0.47
   7   1  10    6.33    0.53
   7  -1  10    6.74    0.58
   7   1  10    5.14    0.56
   7  -1  11    2.27    0.46
  -7   1 -11    2.15    0.36
   7   1  11    1.04    0.48
   7   1  11    2.52    0.43
  -7   1 -12    0.93    0.33
   7   1  12    0.94    0.42
   7  -1  12    0.93    0.46
   7   1  12    1.03    0.48
   7   1  13    2.27    0.58
   7  -1  13    2.07    0.54
   7   1  13    1.84    0.50
   7   1  14    1.90    0.56
   7  -1  14    2.05    0.59
   7  -1  15    3.88    0.68
   7  -1  16   -0.25    0.66
   7   3 -16    2.29    0.66
   7  -3 -16    1.76    0.61
   7   3 -16    2.16    0.53
   7  -3 -15    6.14    0.75
   7  -3 -15    5.59    0.70
   7   3 -15    5.76    0.60
   7   3 -15    6.14    0.74
   7   3 -14   17.42    0.98
   7   3 -14   18.39    0.89
   7  -3 -14   17.37    1.01
   7  -3 -14   17.15    0.96
   7   3 -13    1.73    0.50
   7  -3 -13    0.51    0.46
   7   3 -13    1.58    0.48
   7   3 -13    0.69    0.40
   7  -3 -13    1.14    0.47
   7  -3 -12   13.76    0.82
   7   3 -12   16.69    0.81
   7   3 -12   16.16    0.88
   7  -3 -12   15.21    0.85
   7   3 -12   16.27    0.88
   7   3 -11   24.78    0.96
   7   3 -11   23.72    1.01
   7  -3 -11   23.16    1.01
   7   3 -11   25.49    1.05
   7   3 -11   23.40    0.96
   7  -3 -11   24.61    1.03
   7   3 -10   11.23    0.63
   7   3 -10   10.46    0.69
   7   3 -10    9.57    0.62
   7   3  -9    1.16    0.37
  -7   3   9    2.36    0.27
   7   3  -9    2.92    0.37
   7   3  -9    1.69    0.34
   7   3  -8  138.80    2.22
   7   3  -8  143.22    2.76
  -7   3   8  141.99    2.52
   7   3  -8  142.27    2.82
   7   3  -8  141.24    2.75
   7   3  -7    4.30    0.39
  -7   3   7    3.97    0.30
   7   3  -7    4.71    0.23
   7   3  -7    4.17    0.38
   7   3  -7    4.20    0.39
   7   3  -6   14.73    0.63
  -7   3   6   13.97    0.52
   7   3  -6   14.40    0.62
   7   3  -6   13.55    0.43
   7   3  -6   14.22    0.60
  -7   3   5   86.97    1.68
   7   3  -5   86.04    1.78
   7   3  -5   86.27    1.76
   7   3  -5   85.92    1.82
   7   3  -5   86.78    1.58
   7   3  -5   88.60    1.79
   7  -3  -5   87.83    1.79
   7   3  -4  326.95    5.18
   7   3  -4  321.08    5.26
   7  -3  -4  329.07    5.19
   7   3  -4  322.02    5.19
   7   3  -4  325.36    5.04
  -7   3   4  320.30    5.12
  -7  -3   4  312.51    5.14
   7   3  -4  332.32    5.21
   7   3  -3  298.90    4.90
   7   3  -3  298.97    4.80
   7  -3  -3  305.41    4.82
  -7  -3   3  295.40    4.79
   7   3  -3  303.55    4.83
   7   3  -3  307.56    4.76
  -7   3   2  212.40    3.48
   7   3  -2  208.83    3.46
   7   3  -2  217.64    3.49
  -7  -3   2  208.02    3.48
  -7  -3   2  211.01    3.47
  -7  -3   2  214.92    3.60
  -7  -3   1    1.69    0.20
  -7  -3   1    1.71    0.20
  -7   3   1    1.73    0.19
  -7  -3   1    2.19    0.23
   7   3  -1    1.91    0.21
  -7  -3   0    0.48    0.16
  -7  -3   0    0.63    0.16
   7   3   1   37.68    0.79
  -7  -3  -1   37.08    0.72
   7   3   1   37.54    0.70
  -7  -3  -2   13.50    0.47
   7   3   2   13.00    0.46
  -7  -3  -3  236.16    3.79
   7  -3   4  108.04    2.05
   7   3   4  101.20    2.07
   7   3   4  103.72    2.02
  -7  -3  -4  108.18    1.88
  -7  -3  -5    3.59    0.25
   7   3   5    3.49    0.34
   7  -3   5    3.45    0.34
   7   3   5    4.24    0.26
   7   3   5    3.38    0.33
   7   3   6    4.25    0.38
   7  -3   6    4.11    0.38
  -7  -3  -6    4.91    0.27
   7   3   6    4.91    0.31
   7   3   7    0.77    0.30
   7   3   7    0.88    0.24
   7   3   7    0.65    0.26
   7  -3   7    0.75    0.29
  -7  -3  -7    0.80    0.16
   7   3   8   77.96    1.74
   7   3   8   80.64    1.69
  -7   3  -8   77.07    1.68
  -7  -3  -8   76.02    1.41
   7   3   8   79.68    1.85
   7  -3   8   78.27    1.85
   7  -3   8   76.83    1.88
   7   3   9    0.71    0.29
  -7   3  -9    1.15    0.31
   7  -3   9    1.12    0.39
   7   3   9    0.28    0.33
  -7  -3  -9    0.74    0.17
   7  -3   9    0.67    0.38
   7   3   9    0.93    0.29
   7   3  10    7.43    0.52
  -7   3 -10    8.07    0.49
  -7  -3 -10    7.20    0.30
   7  -3  10    7.01    0.61
   7   3  10    5.76    0.59
   7  -3  10    6.61    0.60
   7   3  10    6.86    0.51
  -7   3 -11    2.72    0.38
   7  -3  11    1.86    0.49
   7  -3  11    1.88    0.50
  -7  -3 -11    1.96    0.18
   7   3  11    1.81    0.48
   7   3  11    2.32    0.41
   7   3  12   23.07    1.07
  -7   3 -12   24.83    0.85
   7  -3  12   26.06    1.14
   7  -3  12   25.43    1.11
  -7   3 -13    0.76    0.35
   7  -3  13    0.11    0.52
   7  -3  13    0.56    0.55
   7   3  13   -0.05    0.53
  -7   3 -14    7.31    0.55
   7  -3  14    7.45    0.80
   7  -3  15    0.80    0.60
   7   5 -17    2.50    0.60
   7   5 -16    5.49    0.66
   7  -5 -16    4.88    0.73
   7   5 -16    6.06    0.77
   7  -5 -15    0.87    0.50
   7  -5 -15    0.11    0.51
   7   5 -15    0.57    0.55
   7   5 -15    1.03    0.50
   7  -5 -14    1.45    0.52
   7   5 -14    1.32    0.53
   7  -5 -14    2.24    0.54
   7   5 -14    1.09    0.52
   7   5 -14    2.73    0.55
   7   5 -14    1.75    0.57
   7   5 -13    1.65    0.50
   7  -5 -13    1.07    0.47
   7   5 -13    1.98    0.50
   7   5 -13    1.23    0.46
   7   5 -13    2.51    0.52
   7  -5 -13    0.99    0.48
   7   5 -12    0.47    0.39
   7   5 -12    0.05    0.43
   7  -5 -12    0.26    0.40
   7   5 -12    0.39    0.41
   7   5 -12    0.09    0.43
   7  -5 -12   -0.04    0.41
   7   5 -11    2.50    0.45
   7  -5 -11    0.33    0.37
   7   5 -11    0.23    0.11
   7   5 -11    0.24    0.37
   7   5 -11    1.80    0.45
   7   5 -11    0.38    0.38
   7   5 -10   18.29    0.49
   7   5 -10   19.11    0.90
  -7   5  10   19.66    0.64
   7  -5 -10   18.24    0.85
   7   5 -10   18.79    0.86
   7   5 -10   20.30    0.90
   7   5 -10   20.63    0.92
   7   5  -9   38.70    0.85
  -7   5   9   38.54    0.96
   7   5  -9   39.55    1.25
   7   5  -9   36.77    1.22
   7   5  -9   37.23    1.23
   7   5  -8    0.84    0.31
   7   5  -8    0.92    0.30
   7   5  -8    0.94    0.20
  -7   5   8    1.30    0.24
   7   5  -8    0.59    0.32
   7   5  -7   55.41    1.49
  -7   5   7   55.39    1.23
   7   5  -7   56.27    1.44
   7   5  -7   56.08    1.46
   7   5  -6  189.45    3.33
   7   5  -6  186.89    3.45
  -7   5   6  183.37    3.16
   7   5  -6  187.72    3.37
   7   5  -6  187.84    3.41
   7  -5  -6  183.65    3.30
   7   5  -5   64.83    1.59
   7  -5  -5   68.64    1.48
   7   5  -5   68.62    1.57
   7   5  -5   68.83    1.49
   7   5  -5   65.54    1.50
   7  -5  -4    2.55    0.26
   7   5  -4    2.34    0.29
   7   5  -4    2.27    0.25
   7   5  -4    2.26    0.31
   7   5  -4    2.41    0.26
   7   5  -3    2.45    0.29
   7   5  -3    3.01    0.25
   7   5  -2    0.74    0.16
   7   5  -2    0.80    0.21
  -7  -5   2    1.24    0.20
  -7   5   2    0.80    0.17
   7  -5  -1    0.46    0.12
   7   5  -1    0.33    0.13
  -7   5   1    0.42    0.16
   7   5  -1    0.30    0.19
  -7  -5   1    0.56    0.15
   7   5   0   39.98    1.03
   7   5   0   41.45    0.78
   7  -5   0   41.19    0.82
  -7   5  -1   59.38    1.12
   7   5   1   59.74    1.31
   7   5   1   60.54    0.98
  -7   5  -2   20.46    0.56
   7   5   2   18.53    0.73
   7   5   2   19.42    0.62
   7  -5   3   30.20    0.83
   7   5   3   31.34    0.78
  -7   5  -3   30.33    0.78
   7   5   3   31.29    0.83
   7   5   4    3.55    0.25
   7  -5   4    3.98    0.33
  -7   5  -4    3.97    0.30
   7   5   4    3.57    0.32
   7  -5   5    0.56    0.23
   7   5   5    1.43    0.30
  -7   5  -5    0.96    0.26
   7   5   5    0.66    0.24
   7   5   6    9.57    0.52
   7  -5   6    9.45    0.52
   7   5   6    9.49    0.56
   7   5   7    4.02    0.42
   7   5   7    3.89    0.40
   7  -5   7    4.25    0.43
   7  -5   8    0.24    0.35
   7   5   8    0.87    0.34
   7  -5   8    0.53    0.32
   7   5   8    0.97    0.33
   7   5   9    2.29    0.43
   7  -5   9    1.88    0.41
   7   5   9    2.50    0.40
   7  -5   9    2.67    0.47
   7  -5  10   17.86    0.93
   7   5  10   17.36    0.87
   7  -5  10   16.14    0.85
   7   5  10   18.03    0.80
   7  -5  11   52.47    1.67
  -7   5 -11   51.31    1.34
   7  -5  11   50.02    1.56
   7   5  11   50.26    1.55
   7   5  11   49.09    1.40
   7  -5  12   11.54    0.83
  -7   5 -12   10.18    0.62
   7   5  12   10.03    0.65
   7   5  12   10.20    0.80
   7  -5  12    8.75    0.79
  -7   5 -13   14.69    0.72
   7   5  13   16.48    0.77
   7   5  13   15.43    0.97
   7  -5  13   14.87    0.97
   7  -5  13   13.84    0.99
   7  -5  14    2.23    0.67
   7  -7 -16   -0.34    0.59
   7   7 -16    0.49    0.60
   7  -7 -15    0.16    0.52
   7   7 -15    0.15    0.54
   7  -7 -15    0.30    0.49
  -7   7  15    0.19    0.28
   7  -7 -14    0.63    0.50
   7   7 -14    0.15    0.49
   7  -7 -14    0.68    0.51
   7   7 -14    1.14    0.53
   7  -7 -13   14.36    0.85
   7   7 -13   15.99    0.93
   7  -7 -13   14.64    0.87
   7   7 -13   13.64    0.85
   7   7 -13   13.42    0.91
   7   7 -12   -0.12    0.41
   7   7 -12    0.06    0.19
   7   7 -12    0.05    0.48
   7   7 -12    0.10    0.44
   7  -7 -12    0.69    0.46
   7  -7 -12   -0.18    0.42
   7   7 -11    4.76    0.61
   7   7 -11    3.65    0.53
   7   7 -11    4.15    0.55
   7   7 -11    3.58    0.30
  -7   7  11    3.87    0.30
   7   7 -11    3.59    0.51
   7  -7 -11    2.87    0.50
   7   7 -10    4.08    0.52
  -7   7  10    3.38    0.30
   7   7 -10    2.78    0.53
   7  -7 -10    3.53    0.47
   7   7 -10    3.36    0.45
   7   7 -10    3.83    0.51
   7  -7  -9   20.91    0.87
   7   7  -9   20.82    0.87
   7   7  -9   22.60    1.00
  -7   7   9   22.12    0.69
   7   7  -9   24.11    1.02
   7   7  -9   23.36    0.96
   7   7  -8    7.98    0.61
   7   7  -8    8.54    0.64
  -7   7   8    9.44    0.46
   7   7  -8    9.46    0.62
   7   7  -7    6.12    0.46
   7   7  -7    7.20    0.51
   7   7  -7    6.53    0.55
   7  -7  -7    5.95    0.46
   7   7  -7    6.80    0.56
   7   7  -6  110.34    2.43
   7  -7  -6  108.31    2.19
   7   7  -6  112.87    2.29
   7   7  -6  114.49    2.24
   7   7  -6  116.03    2.42
   7   7  -5    0.18    0.27
   7   7  -5    0.56    0.25
   7   7  -5    0.20    0.31
   7   7  -5    0.30    0.22
   7  -7  -5    0.27    0.21
   7  -7  -4   89.92    1.75
   7   7  -4   89.90    1.76
   7   7  -4   89.68    1.99
   7   7  -4   89.04    1.80
   7   7  -3  152.97    2.67
   7   7  -3  154.42    2.92
   7  -7  -2   13.24    0.48
   7   7  -2   13.05    0.62
  -7   7   1   28.10    0.73
   7   7  -1   28.61    0.93
  -7  -7   1   28.38    0.74
   7  -7  -1   29.64    0.75
   7  -7   0    0.51    0.18
   7   7   0    0.58    0.23
  -7   7   0    0.69    0.17
  -7  -7   0    0.40    0.16
   7   7   1   31.71    0.92
   7  -7   1   31.03    0.80
  -7   7  -2    8.65    0.41
   7   7   2    8.58    0.45
   7   7   3    4.84    0.33
   7   7   3    4.60    0.31
   7  -7   3    4.83    0.33
  -7   7  -3    4.42    0.33
   7  -7   4    1.39    0.25
  -7   7  -4    1.05    0.27
   7   7   4    1.17    0.21
   7   7   4    1.12    0.24
   7  -7   5  107.13    2.14
   7   7   5  109.16    2.12
  -7   7  -5  108.70    2.17
   7   7   5  110.54    1.95
   7   7   5  107.96    2.36
   7   7   6    0.55    0.29
   7   7   6    0.47    0.33
   7  -7   6    0.66    0.30
  -7   7  -6    0.60    0.31
   7   7   7   56.85    1.58
   7   7   7   58.94    1.46
   7  -7   7   59.07    1.49
  -7   7  -7   56.74    1.49
   7   7   8   21.75    0.94
   7   7   8   22.55    0.89
   7  -7   8   23.14    0.93
  -7   7  -8   22.53    0.93
   7  -7   8   23.65    1.04
   7   7   9   42.45    1.34
   7   7   9   42.73    1.31
   7  -7   9   43.49    1.35
  -7   7  -9   42.84    1.34
   7  -7  10   25.02    1.15
   7   7  10   23.93    1.03
   7  -7  10   27.07    1.07
   7   7  10   24.80    1.02
  -7   7 -10   25.18    1.05
   7   7  11   13.85    0.78
   7   7  11   14.96    0.86
   7  -7  11   13.52    0.86
   7  -7  11   13.49    0.92
  -7   7 -11   15.56    0.88
   7  -7  12   10.22    0.82
   7  -7  12   10.72    0.89
   7   7  12    8.98    0.70
  -7   7 -12    8.75    0.76
   7   7  13   11.25    0.73
   7  -7  13   12.03    0.97
  -7   7 -13    9.46    0.66
   7   7  14    3.10    0.54
   7   7  15    2.79    0.52
   7  -9 -15    0.68    0.49
   7  -9 -15    0.61    0.52
   7   9 -15    0.78    0.55
   7  -9 -14    9.06    0.77
   7  -9 -14    7.58    0.78
   7   9 -14    8.98    0.76
   7  -9 -13    0.14    0.43
   7  -9 -13    0.49    0.47
   7   9 -13    0.04    0.46
   7   9 -12    2.49    0.56
   7  -9 -12    3.44    0.53
   7   9 -12    3.20    0.52
   7  -9 -11   -0.12    0.41
   7   9 -11    0.10    0.50
   7   9 -11   -0.36    0.45
  -7   9  11   -0.20    0.20
   7   9 -11   -0.04    0.38
   7   9 -10    2.34    0.56
  -7   9  10    3.20    0.31
   7   9 -10    2.53    0.44
   7  -9 -10    1.78    0.42
   7   9  -9    1.59    0.39
   7   9  -9    1.21    0.36
   7   9  -9    1.45    0.49
   7  -9  -9    1.73    0.38
  -7   9   9    2.01    0.28
   7  -9  -9    1.81    0.40
   7   9  -8    6.74    0.67
   7   9  -8    7.68    0.54
   7  -9  -8    8.21    0.53
   7   9  -8    7.74    0.52
   7  -9  -8    8.73    0.56
   7   9  -7    8.36    0.66
   7   9  -7    8.07    0.49
   7   9  -7    8.53    0.52
   7  -9  -7    8.73    0.52
   7   9  -6   35.70    1.22
   7  -9  -6   33.38    0.95
  -7  -9   6   32.87    1.20
   7   9  -6   33.34    0.97
   7   9  -5    9.70    0.66
  -7  -9   5   10.10    0.68
   7   9  -5   10.42    0.49
   7  -9  -5   10.28    0.48
   7   9  -4   11.36    0.67
  -7  -9   4   12.16    0.69
  -7  -9   3   -0.07    0.32
   7  -9  -3   -0.02    0.24
  -7  -9   2    4.93    0.50
   7  -9  -2    4.89    0.38
   7   9  -2    5.23    0.48
  -7  -9   1   26.18    0.99
   7  -9  -1   26.45    0.81
   7   9  -1   26.79    0.97
  -7   9   0    2.26    0.22
  -7  -9   0    3.07    0.42
   7  -9   0    2.77    0.31
   7   9   0    2.34    0.35
  -7  -9   0    2.34    0.23
   7   9   1    0.34    0.18
   7   9   1    0.18    0.29
  -7  -9  -1    0.04    0.32
   7  -9   1    0.59    0.26
  -7  -9  -2   63.78    1.68
   7   9   2   64.21    1.52
   7  -9   2   64.63    1.45
   7  -9   2   63.71    1.29
   7   9   2   62.78    1.27
   7  -9   3   68.81    1.44
   7   9   3   70.58    1.42
   7   9   3   70.44    1.57
  -7   9  -3   70.18    1.58
   7   9   4   36.55    0.99
   7  -9   4   36.81    0.97
   7   9   4   36.71    0.95
  -7   9  -4   36.62    1.07
   7  -9   5    1.49    0.30
  -7   9  -5    1.07    0.34
   7   9   5    0.91    0.28
   7   9   5    0.97    0.23
   7   9   6   20.08    0.61
  -7   9  -6   22.18    0.86
   7   9   6   21.06    0.77
   7  -9   6   19.50    0.76
   7   9   7    9.97    0.73
   7   9   7   10.62    0.60
   7  -9   7   10.97    0.62
  -7   9  -7   11.63    0.68
   7  -9   8   87.91    2.02
   7   9   8   87.54    1.99
   7   9   8   88.46    2.21
  -7   9  -8   89.69    2.10
  -7   9  -9    3.69    0.54
   7   9   9    2.41    0.51
   7   9   9    2.14    0.47
   7  -9   9    1.95    0.47
   7   9  10   35.18    1.32
   7  -9  10   37.12    1.30
   7   9  10   38.04    1.27
   7  -9  11    7.80    0.84
   7   9  11    7.36    0.69
  -7   9 -11    7.92    0.74
   7   9  12   16.88    0.92
   7  -9  12   17.36    1.13
  -7   9 -12   16.34    0.98
   7   9  13    0.41    0.48
   7   9  14    1.33    0.47
   7   9  15    0.04    0.44
   7 -11 -15    0.15    0.51
   7  11 -15    1.67    0.58
   7  11 -14    0.30    0.48
   7 -11 -14    0.36    0.47
   7 -11 -14    0.79    0.49
   7  11 -13    3.75    0.59
   7  11 -13    3.68    0.60
   7 -11 -13    4.21    0.61
   7 -11 -13    3.51    0.60
   7 -11 -12    1.22    0.47
   7  11 -12    0.79    0.46
   7 -11 -12    0.99    0.48
   7  11 -12    1.43    0.47
   7  11 -11    2.86    0.52
   7 -11 -11    3.11    0.51
   7 -11 -11    2.99    0.50
  -7  11  11    2.87    0.29
   7  11 -11    2.61    0.50
   7  11 -10    0.13    0.37
   7  11 -10   -0.07    0.37
   7 -11 -10   -0.03    0.36
  -7  11  10   -0.16    0.24
   7 -11 -10   -0.04    0.36
   7 -11  -9    0.66    0.37
   7  11  -9    0.87    0.35
   7  11  -9    1.77    0.57
   7 -11  -9    1.14    0.38
  -7  11   9    0.69    0.27
   7  11  -9    0.94    0.35
   7 -11  -8    0.43    0.34
   7 -11  -8   -0.08    0.31
   7  11  -8    0.13    0.30
   7  11  -8    0.35    0.50
   7  11  -8   -0.35    0.33
   7  11  -7    0.49    0.29
   7  11  -7    0.62    0.47
   7 -11  -7    0.64    0.30
   7 -11  -7    0.19    0.29
   7  11  -7    0.39    0.29
  -7 -11   7    0.14    0.51
   7  11  -6    1.15    0.50
   7 -11  -6    0.69    0.28
   7  11  -6    0.39    0.26
  -7 -11   6   -0.05    0.51
   7 -11  -5    3.67    0.32
   7  11  -5    3.36    0.33
  -7 -11   5    3.42    0.57
   7 -11  -4    4.64    0.49
  -7 -11   4    5.40    0.62
   7 -11  -3   61.75    1.52
  -7 -11   3   59.93    1.73
  -7 -11   2   27.78    1.13
   7 -11  -2   25.97    0.92
   7 -11  -1   62.65    1.49
  -7 -11   1   62.67    1.75
   7 -11   0    1.11    0.34
   7  11   0    0.69    0.16
  -7 -11   0    0.90    0.41
   7  11   0    1.48    0.38
   7 -11   0    1.14    0.20
   7  11   1    0.48    0.17
  -7 -11  -1    0.22    0.40
   7 -11   1    0.26    0.18
   7  11   1    0.35    0.31
   7 -11   1    0.57    0.32
  -7  11  -1    0.59    0.17
  -7 -11  -1    0.61    0.17
   7 -11   2    0.15    0.30
   7  11   2    0.21    0.18
  -7 -11  -2    0.22    0.39
   7  11   2    0.36    0.30
   7 -11   2    0.17    0.20
  -7  11  -2    0.35    0.19
  -7 -11  -2    0.47    0.20
   7  11   3   15.46    0.72
   7 -11   3   15.69    0.55
   7  11   3   16.62    0.53
  -7 -11  -3   15.63    0.88
  -7  11  -4    0.54    0.36
   7  11   4    0.19    0.31
   7  11   4    0.25    0.23
   7 -11   4    0.57    0.26
   7  11   5   12.70    0.56
   7  11   5   14.04    0.61
   7 -11   5   13.69    0.60
  -7  11  -5   13.94    0.73
   7 -11   6   28.92    0.92
   7  11   6   27.90    0.88
   7  11   6   27.88    0.81
  -7  11  -6   29.17    1.07
   7 -11   7   47.34    1.28
   7  11   7   45.47    1.24
   7  11   7   46.22    1.01
  -7  11  -7   46.83    1.45
   7  11   8   -0.05    0.48
   7 -11   8    0.44    0.51
  -7  11  -8    0.04    0.46
   7 -11   8    0.26    0.41
  -7  11  -9   26.37    1.13
   7 -11   9   26.03    1.23
   7  11  10    5.26    0.69
  -7  11 -10    6.26    0.68
   7 -11  10    6.08    0.76
   7  11  11    1.23    0.54
   7 -11  11    0.38    0.58
   7  11  12    1.80    0.53
   7  11  13    0.36    0.48
   7  11  14   -0.15    0.50
   7 -13 -14    0.58    0.47
   7 -13 -13    0.04    0.48
   7 -13 -13   -0.27    0.48
   7 -13 -12    0.32    0.45
   7 -13 -12   -0.58    0.48
   7 -13 -11    1.31    0.44
   7 -13 -11    1.27    0.44
   7  13 -10    0.95    0.40
   7 -13 -10    2.00    0.43
   7 -13 -10    0.51    0.37
  -7  13  10    0.74    0.31
   7  13 -10    0.56    0.41
   7  13  -9    3.01    0.44
   7  13  -9    3.17    0.42
   7 -13  -9    3.05    0.44
   7 -13  -9    3.70    0.45
   7  13  -8    0.15    0.30
   7 -13  -8    0.36    0.32
   7 -13  -7    0.35    0.30
   7  13  -7    0.36    0.27
  -7 -13   7    0.54    0.55
   7 -13  -6    3.49    0.33
   7 -13  -6    3.51    0.55
   7  13  -6    4.14    0.33
  -7 -13   5    4.62    0.69
   7  13  -5    4.51    0.29
   7 -13  -4    0.22    0.41
  -7 -13   4   -0.41    0.52
   7  13  -4    0.35    0.15
   7 -13  -3   10.34    0.68
  -7 -13   3   10.31    0.80
  -7 -13   2   -0.20    0.52
   7 -13  -2   -0.45    0.44
   7 -13  -1    2.47    0.43
  -7 -13   1    3.37    0.62
   7  13  -1    2.63    0.51
  -7 -13   0    5.23    0.64
   7  13   0    6.43    0.60
   7 -13   0    6.86    0.57
  -7 -13  -1    3.89    0.62
   7 -13   1    4.11    0.49
   7  13   1    3.72    0.52
  -7 -13  -2   14.20    0.91
   7  13   2   14.09    0.76
   7 -13   2   12.52    0.73
  -7  13  -3    3.70    0.24
  -7 -13  -3    2.70    0.56
   7  13   3    3.23    0.46
  -7 -13  -4    4.75    0.69
   7  13   4    4.93    0.50
   7  13   5   13.97    0.68
  -7  13  -5   13.62    0.82
  -7 -13  -5   14.57    0.98
  -7  13  -6    0.20    0.43
   7  13   6    0.46    0.31
   7 -13   7    5.24    0.69
  -7  13  -7    3.78    0.57
   7  13   7    3.83    0.36
   7 -13   8    0.77    0.57
  -7  13  -8    0.41    0.44
  -7  13  -9    9.28    0.79
   7  13   9    9.14    0.88
   7 -13   9   10.30    0.94
   7  13  10   -0.06    0.54
   7 -15  -8    6.02    0.74
   7 -15  -7   -0.37    0.56
  -7 -15   6    7.70    0.86
   7 -15  -6    5.13    0.68
   7 -15  -5    0.73    0.50
  -7 -15   5    0.29    0.54
   7 -15  -4    5.79    0.67
  -7 -15   4    3.44    0.69
   7 -15  -3   -0.29    0.49
  -7 -15   3    0.34    0.55
   7 -15  -2    1.82    0.53
  -7 -15   2    2.40    0.61
   7  15  -2    2.24    0.56
  -7 -15   1   -0.06    0.57
   7  15  -1   -0.60    0.49
   7 -15  -1   -0.47    0.48
  -7 -15   0    8.48    0.83
   7  15   0    7.27    0.71
   7 -15   0    8.17    0.70
  -7 -15  -1    0.57    0.60
   7  15   1    0.32    0.45
   7 -15   1    0.04    0.50
   7  15   2    7.40    0.66
  -7 -15  -2    8.39    0.85
   7 -15   2    8.00    0.70
  -7 -15  -3   -0.53    0.61
   7  15   3   -0.16    0.43
  -7 -15  -4    0.66    0.61
   7  15   4    1.40    0.43
   7  15   5   -0.20    0.36
  -7 -15  -5   -0.18    0.62
  -7 -15  -5   -0.20    0.18
   7 -15   6    4.23    0.69
   7  15   6    2.76    0.43
   7 -15   7    1.02    0.59
   7 -17  -7    0.86    0.63
   7 -17  -6   -0.29    0.58
   7 -17  -5    4.58    0.72
   7 -17  -4    0.89    0.60
   7 -17  -3    6.16    0.78
   7 -17  -2    0.18    0.60
   7 -17  -1    3.53    0.68
   7 -17   0    0.05    0.59
   7 -17   1    2.58    0.65
   7  17   2   -0.19    0.46
   7 -17   2   -0.32    0.61
   7  17   3    3.24    0.54
   8   0 -16   13.58    0.73
   8   0 -16   13.64    1.01
   8   0 -15    0.21    0.54
   8   0 -15   -0.27    0.56
   8   0 -15   -0.28    0.37
   8   0 -14   38.41    1.44
   8   0 -14   36.85    1.13
   8   0 -14   34.94    1.37
   8   0 -13    0.14    0.45
   8   0 -13   -0.31    0.34
   8   0 -13   -0.34    0.45
   8   0 -12    2.26    0.49
   8   0 -12    3.96    0.42
   8   0 -11   -0.03    0.27
   8   0 -10    1.02    0.28
   8   0  -9   -0.03    0.22
  -8   0   8    5.29    0.21
   8   0  -8    5.61    0.40
  -8   0   7    0.02    0.10
  -8   0   7    0.08    0.20
   8   0  -7    0.07    0.17
   8   0  -6   10.25    0.53
  -8   0   6    9.57    0.34
  -8   0   6    9.83    0.49
   8   0  -6    9.51    0.47
  -8   0   5   -0.02    0.13
   8   0  -5   -0.10    0.21
  -8   0   5   -0.11    0.17
   8   0  -5   -0.02    0.17
   8   0  -4 1027.97   15.28
  -8   0   4 1020.42   15.02
   8   0  -4  999.17   15.20
   8   0  -4 1026.73   15.03
  -8   0   3   -0.18    0.17
   8   0  -3    0.06    0.11
  -8   0   3    0.03    0.14
   8   0  -3    0.10    0.15
   8   0  -3    0.04    0.16
  -8   0   2 1852.11   26.60
  -8   0   2 1828.32   26.28
  -8   0   2 1763.45   26.59
   8   0  -2 1800.49   26.28
  -8   0   1   -0.15    0.10
  -8   0   1    0.27    0.15
  -8   0   0  579.49    8.82
  -8   0  -1    0.02    0.14
  -8   0  -2   14.86    0.55
  -8   0  -3   -0.06    0.17
  -8   0  -4    0.32    0.22
  -8   0  -5    0.10    0.22
   8   0   5    0.15    0.22
  -8   0  -6    0.20    0.23
   8   0   6    0.25    0.25
   8   0   7   -0.17    0.26
   8   0   7   -0.03    0.29
  -8   0  -7   -0.21    0.24
   8   0   8   73.49    1.79
  -8   0  -8   73.98    1.68
   8   0   8   76.27    1.75
   8   0   9   -0.07    0.32
  -8   0  -9    0.06    0.28
   8   0   9   -0.26    0.41
  -8   0 -10   21.62    0.82
   8   0  10   19.44    0.92
   8   0  10   20.57    0.90
   8   0  11   -0.29    0.39
   8   0  11   -0.31    0.43
  -8   0 -11   -0.03    0.34
   8   0  12    4.61    0.59
   8   0  12    3.69    0.59
   8   0  13   -0.05    0.52
   8   0  13   -0.10    0.46
   8   0  14   24.04    1.15
   8   0  15   -0.33    0.60
   8   0  16    7.95    0.88
   8   2 -16    8.07    0.68
   8   2 -16    8.63    0.86
   8   2 -15   24.25    1.00
   8   2 -15   21.87    1.16
   8  -2 -15   23.19    1.16
   8   2 -14   12.28    0.72
   8   2 -14   10.92    0.82
   8  -2 -14   10.09    0.80
   8   2 -13    4.69    0.51
   8   2 -13    3.62    0.58
   8  -2 -13    5.05    0.63
   8   2 -12   27.61    1.14
   8   2 -12   25.83    0.99
   8  -2 -12   24.99    1.10
   8   2 -12   27.16    1.15
   8   2 -11    3.72    0.53
   8   2 -11    3.67    0.45
   8  -2 -11    3.64    0.35
   8  -2 -11    3.37    0.49
   8   2 -10    9.03    0.57
   8  -2 -10    9.47    0.65
   8   2 -10    8.69    0.64
   8  -2 -10    9.04    0.47
   8   2  -9   22.30    0.84
   8   2  -9   21.43    0.91
  -8   2   9   23.09    0.77
  -8   2   8    0.46    0.22
   8   2  -8    0.35    0.27
   8   2  -8    1.12    0.28
   8   2  -8    0.54    0.29
  -8   2   7   80.14    1.68
   8   2  -7   81.56    1.79
   8   2  -7   82.50    1.85
   8   2  -7   81.83    1.76
   8   2  -6    4.58    0.36
  -8   2   6    5.44    0.36
   8   2  -6    5.08    0.37
   8   2  -6    5.27    0.41
   8   2  -5  183.68    2.98
   8   2  -5  177.36    3.24
  -8   2   5  188.70    3.18
   8   2  -5  184.17    3.15
   8   2  -5  182.20    3.26
   8   2  -4    4.57    0.27
   8   2  -4    4.55    0.31
   8   2  -4    5.58    0.37
  -8   2   4    5.37    0.35
   8   2  -4    4.75    0.35
  -8  -2   3  480.23    7.36
   8   2  -3  490.63    7.35
   8   2  -3  472.61    7.45
  -8   2   3  476.72    7.46
   8   2  -3  481.51    7.50
  -8  -2   3  481.50    7.53
   8   2  -3  477.55    7.33
  -8  -2   3  487.34    7.34
   8   2  -2    2.48    0.23
  -8  -2   2    2.16    0.24
  -8  -2   2    2.25    0.23
  -8   2   2    1.68    0.21
   8   2  -2    2.27    0.24
   8   2  -2    2.05    0.20
  -8  -2   2    2.18    0.20
  -8  -2   1  110.05    2.08
   8   2  -1  107.89    2.03
  -8  -2   1  113.37    1.93
   8   2   0  349.76    5.53
  -8  -2   0  348.19    5.53
  -8  -2   0  348.89    5.37
  -8  -2  -1    1.95    0.24
   8   2   1    1.71    0.21
  -8  -2  -1    1.83    0.21
  -8  -2  -2    2.40    0.27
  -8  -2  -2    1.48    0.20
  -8  -2  -3  125.66    2.39
  -8  -2  -3  127.50    2.25
  -8  -2  -4  276.64    4.59
  -8  -2  -4  278.74    4.40
   8   2   4  275.29    4.54
   8   2   4  266.90    4.55
  -8  -2  -5   56.30    1.37
  -8   2  -5   55.52    1.32
   8   2   5   56.64    1.35
   8   2   5   58.05    1.37
  -8  -2  -5   58.28    1.21
   8   2   6  202.49    3.54
  -8  -2  -6  201.63    3.57
  -8   2  -6  199.87    3.50
   8   2   6  199.62    3.57
  -8  -2  -6  195.82    3.30
   8   2   6  201.82    3.40
   8   2   7   20.24    0.71
   8   2   7   19.71    0.76
   8   2   7   22.56    0.85
  -8   2  -7   21.31    0.76
  -8  -2  -7   21.79    0.64
  -8   2  -8   21.52    0.79
   8   2   8   22.35    0.90
   8   2   8   22.53    0.79
   8  -2   8   22.47    0.90
  -8   2  -9   11.39    0.60
   8   2   9   10.33    0.59
   8   2   9   10.55    0.68
   8  -2   9   10.79    0.66
  -8   2 -10   -0.03    0.29
   8   2  10    0.34    0.34
   8   2  10    0.04    0.39
   8  -2  10    0.08    0.36
  -8   2 -11   57.57    1.45
   8   2  11   54.70    1.67
   8   2  11   54.37    1.55
   8  -2  11   57.73    1.68
  -8   2 -12    2.60    0.41
   8  -2  12    3.53    0.61
  -8  -2 -12    2.20    0.25
   8   2  12    2.62    0.58
   8   2  12    2.57    0.48
  -8   2 -13   16.47    0.76
   8   2  13   16.33    0.90
   8  -2  13   16.60    0.98
  -8  -2 -13   15.89    0.51
   8  -2  14    0.45    0.55
   8  -2  15    4.20    0.76
   8   4 -17    3.71    0.62
   8  -4 -16    0.40    0.55
   8   4 -16    0.28    0.55
   8   4 -16    0.46    0.49
   8  -4 -15    2.71    0.63
   8   4 -15    2.92    0.63
   8  -4 -15    3.42    0.64
   8   4 -15    2.10    0.53
   8  -4 -14    0.20    0.47
   8   4 -14   -0.15    0.50
   8   4 -14   -0.68    0.53
   8   4 -14    0.09    0.43
   8   4 -14    0.24    0.46
   8  -4 -14    0.41    0.48
   8   4 -13    6.00    0.67
   8   4 -13    6.13    0.60
   8  -4 -13    6.95    0.67
   8   4 -13    5.97    0.64
   8  -4 -13    5.23    0.61
   8   4 -13    4.90    0.64
   8   4 -12    1.98    0.48
   8   4 -12    1.39    0.42
   8  -4 -12    0.99    0.47
   8  -4 -12    1.22    0.46
   8   4 -12    2.70    0.50
   8   4 -12    2.13    0.49
   8   4 -11   30.62    1.14
   8   4 -11   31.16    1.16
  -8   4  10    8.59    0.46
   8   4 -10    8.81    0.62
   8   4 -10    9.33    0.68
   8   4 -10    9.31    0.65
   8   4  -9   22.22    0.55
   8   4  -9   21.53    0.94
   8   4  -9   22.38    0.92
  -8   4   9   23.79    0.75
   8   4  -9   23.42    0.92
   8   4  -8   23.11    0.91
  -8   4   8   25.10    0.77
   8   4  -8   25.02    0.95
   8   4  -8   25.51    0.93
   8   4  -8   24.64    0.63
   8   4  -7   47.51    1.01
   8   4  -7   43.74    1.28
  -8   4   7   46.98    1.13
   8   4  -7   44.43    1.27
   8   4  -7   46.96    1.27
   8   4  -7   46.81    1.27
   8   4  -6   15.74    0.66
   8  -4  -6   14.65    0.64
   8   4  -6   15.04    0.69
   8   4  -6   15.84    0.68
  -8   4   6   16.63    0.60
   8   4  -6   15.33    0.52
   8   4  -6   15.91    0.67
   8   4  -5   20.52    0.72
   8   4  -5   18.34    0.60
   8   4  -5   19.50    0.75
   8   4  -5   18.09    0.68
   8  -4  -5   20.76    0.72
  -8   4   5   19.02    0.64
  -8  -4   5   18.57    0.70
   8   4  -5   19.35    0.71
   8   4  -4   60.57    1.30
   8   4  -4   59.69    1.45
   8   4  -4   60.38    1.34
   8  -4  -4   60.53    1.36
  -8  -4   4   60.87    1.38
   8   4  -4   60.31    1.38
   8   4  -4   61.24    1.37
   8   4  -3   15.47    0.58
   8   4  -3   13.29    0.60
  -8  -4   3   16.20    0.59
  -8  -4   3   14.64    0.55
   8   4  -3   15.09    0.54
  -8   4   3   13.91    0.54
   8   4  -3   15.62    0.56
   8   4  -2   60.44    1.35
  -8   4   2   62.28    1.32
   8   4  -2   60.00    1.32
  -8  -4   2   61.54    1.32
  -8  -4   2   61.99    1.34
   8   4  -1   27.65    0.82
  -8  -4   1   28.58    0.79
  -8  -4   1   27.86    0.83
  -8  -4   1   26.78    0.75
   8  -4  -1   25.51    0.49
  -8   4   1   27.06    0.75
  -8  -4   0  239.00    3.96
  -8  -4   0  239.98    4.02
   8   4   0  244.27    3.99
   8   4   0  235.94    4.04
  -8  -4  -1   68.96    1.39
   8   4   1   67.04    1.44
   8   4   1   70.80    1.37
  -8  -4  -2   56.87    1.25
   8   4   2   57.03    1.22
   8   4   2   56.44    1.35
  -8   4  -2   55.10    1.07
  -8  -4  -3   77.76    1.53
  -8   4  -3   74.42    1.43
  -8  -4  -4   60.58    1.27
   8   4   4   61.59    1.39
   8  -4   4   60.83    1.39
   8   4   4   61.15    1.13
   8   4   5   82.52    1.82
  -8  -4  -5   78.98    1.55
   8   4   5   82.78    1.48
   8   4   5   82.62    1.75
   8  -4   5   78.72    1.74
   8   4   6   50.74    1.08
   8   4   6   47.10    1.31
   8   4   6   49.35    1.28
   8  -4   6   49.29    1.29
  -8  -4  -6   49.44    1.05
   8   4   7   12.92    0.65
   8  -4   7   13.62    0.67
   8   4   7   13.68    0.66
  -8  -4  -7   13.16    0.45
   8   4   7   13.32    0.52
   8   4   8   30.44    1.02
  -8  -4  -8   31.05    0.72
   8   4   8   31.82    0.91
   8   4   8   30.59    1.07
   8  -4   8   31.13    1.08
   8   4   9   19.08    0.80
  -8  -4  -9   17.00    0.46
   8   4   9   17.89    0.70
   8   4   9   16.55    0.81
   8  -4   9   16.46    0.83
  -8   4  -9   17.29    0.74
   8  -4   9   17.56    0.88
  -8   4 -10   10.33    0.59
  -8  -4 -10    9.65    0.29
   8   4  10   10.67    0.59
   8   4  10    8.94    0.67
   8  -4  10    7.74    0.65
   8  -4  10    9.35    0.71
   8   4  10    9.04    0.61
   8   4  11   15.45    0.76
   8   4  11   15.97    0.88
   8  -4  11   15.80    0.89
   8  -4  11   15.33    0.91
  -8   4 -11   16.11    0.74
   8   4  12   15.45    0.93
   8  -4  12   14.67    0.92
   8  -4  12   15.83    0.97
  -8   4 -12   14.63    0.73
   8  -4  13    3.81    0.66
  -8   4 -13    4.27    0.49
   8  -4  14    0.42    0.59
   8  -4  15    3.49    0.72
   8  -6 -16    0.45    0.56
   8   6 -16    1.93    0.65
   8  -6 -15    0.47    0.52
   8   6 -15    0.15    0.49
   8   6 -15   -0.25    0.50
   8  -6 -15   -0.05    0.51
   8  -6 -14    2.32    0.56
   8   6 -14    2.56    0.54
   8  -6 -14    3.73    0.63
   8   6 -14    2.99    0.61
   8  -6 -13    8.89    0.74
   8   6 -13    8.48    0.76
   8   6 -13    8.18    0.73
   8  -6 -13    8.73    0.75
   8   6 -13    9.11    0.77
   8   6 -13    8.56    0.76
   8   6 -12    9.55    0.75
   8   6 -12    7.57    0.26
   8  -6 -12    9.54    0.73
   8   6 -12    8.86    0.69
   8  -6 -12    9.53    0.72
   8   6 -12    9.17    0.73
   8   6 -12   10.35    0.78
  -8   6  11    0.70    0.25
   8   6 -11    0.78    0.19
   8   6 -11    0.94    0.40
   8  -6 -11    1.12    0.43
   8   6 -11    1.21    0.39
   8   6 -11    0.44    0.43
   8   6 -11    1.11    0.47
   8   6 -10   16.42    0.86
   8   6 -10   16.14    0.85
  -8   6  10   14.36    0.58
   8   6 -10   16.61    0.84
   8   6 -10   14.16    0.50
   8   6  -9    9.23    0.43
   8   6  -9    9.27    0.65
  -8   6   9   10.09    0.49
   8   6  -9    9.14    0.64
   8   6  -9   10.56    0.65
   8   6  -8    7.88    0.41
   8   6  -8    8.48    0.61
  -8   6   8    8.55    0.45
   8   6  -8    7.18    0.59
   8   6  -8    8.91    0.59
   8   6  -8    7.11    0.52
   8  -6  -8    8.11    0.54
   8  -6  -7    5.70    0.43
   8   6  -7    5.12    0.48
  -8   6   7    6.21    0.39
   8   6  -7    5.78    0.49
   8   6  -7    5.34    0.50
   8   6  -7    6.23    0.47
   8   6  -6   15.36    0.73
   8   6  -6   16.63    0.78
   8   6  -6   17.28    0.70
   8   6  -6   17.04    0.71
   8  -6  -6   18.36    0.70
   8   6  -5   29.40    1.02
   8  -6  -5   29.82    0.89
   8   6  -5   30.42    1.00
   8   6  -5   28.25    0.89
   8   6  -5   28.98    0.89
   8   6  -4    6.06    0.45
   8  -6  -4    5.99    0.37
   8   6  -4    6.31    0.39
   8   6  -4    6.09    0.39
   8   6  -3   43.73    1.16
   8   6  -3   41.98    1.01
  -8  -6   2   73.33    1.49
   8  -6  -2   71.51    1.33
  -8   6   2   71.17    1.47
   8   6  -2   74.23    1.42
   8   6  -1   18.71    0.71
   8  -6  -1   18.51    0.50
  -8   6   1   19.09    0.61
  -8  -6   1   18.96    0.62
   8   6  -1   19.13    0.52
   8   6   0   56.48    1.35
   8   6   0   58.43    1.02
   8  -6   0   55.48    1.09
  -8   6  -1   48.65    1.00
   8   6   1   50.39    1.20
   8   6   2  345.94    5.76
  -8   6  -2  341.75    5.35
   8   6   2  347.15    5.52
  -8   6  -3    2.16    0.26
   8  -6   3    1.77    0.25
   8   6   3    2.03    0.26
   8   6   3    2.24    0.25
  -8   6  -4   18.69    0.64
   8  -6   4   16.87    0.65
   8   6   4   18.13    0.66
   8   6   4   19.21    0.60
   8  -6   5    0.95    0.29
   8   6   5    0.77    0.27
  -8   6  -5    1.30    0.29
   8   6   5    0.85    0.31
   8   6   6   81.45    1.95
   8  -6   6   85.41    1.88
  -8   6  -6   87.52    1.86
   8   6   6   86.18    1.86
   8   6   7    6.51    0.56
   8  -6   7    6.23    0.49
  -8   6  -7    6.60    0.52
   8   6   7    6.13    0.51
   8   6   8    0.70    0.36
   8   6   8    0.85    0.37
   8  -6   8    1.08    0.37
  -8   6  -8    0.55    0.35
   8   6   9   20.45    0.91
   8  -6   9   21.95    0.93
  -8   6  -9   19.87    0.88
   8  -6   9   20.76    1.00
   8   6   9   19.19    0.89
   8   6  10   10.75    0.69
   8   6  10   11.33    0.74
   8  -6  10    9.57    0.71
  -8   6 -10    9.49    0.69
   8  -6  10   10.52    0.80
   8  -6  11    4.04    0.64
   8   6  11    3.94    0.51
  -8   6 -11    3.98    0.48
   8   6  11    3.87    0.58
   8  -6  11    3.42    0.58
   8   6  12    6.73    0.61
   8   6  12    6.95    0.71
   8  -6  12    7.15    0.72
   8  -6  12    6.21    0.75
  -8   6 -12    5.84    0.55
  -8   6 -13   -0.20    0.40
   8   6  13    0.19    0.42
   8  -6  13    0.19    0.56
   8  -6  14    3.16    0.75
   8  -8 -16    2.24    0.67
   8  -8 -15    5.55    0.76
   8   8 -15    4.57    0.69
   8  -8 -15    5.14    0.69
   8  -8 -14   -0.05    0.51
   8   8 -14    0.52    0.51
   8  -8 -14    1.00    0.51
   8  -8 -13    4.52    0.63
   8   8 -13    4.98    0.63
   8   8 -13    4.06    0.31
   8   8 -13    3.66    0.64
   8  -8 -13    4.46    0.63
  -8   8  12    2.63    0.28
   8   8 -12    1.34    0.50
   8   8 -12    2.03    0.29
   8   8 -12    1.33    0.46
   8  -8 -12    2.30    0.52
   8   8 -12    2.03    0.56
   8   8 -11    1.84    0.30
   8   8 -11    2.67    0.50
  -8   8  11    2.02    0.29
   8   8 -11    2.09    0.48
   8  -8 -11    2.89    0.50
   8   8 -11    2.75    0.55
   8   8 -10    1.81    0.41
   8   8 -10    2.34    0.52
   8   8 -10    1.58    0.48
  -8   8  10    1.79    0.28
   8  -8 -10    1.27    0.42
   8   8 -10    1.54    0.42
   8   8  -9   12.68    0.80
   8   8  -9   12.53    0.68
   8   8  -9   15.20    0.87
  -8   8   9   12.74    0.56
   8   8  -9   14.42    0.78
   8   8  -9   12.63    0.70
   8  -8  -9   13.00    0.70
   8  -8  -8    0.13    0.29
   8   8  -8    0.04    0.42
   8   8  -8    0.43    0.30
   8   8  -8    0.14    0.34
   8   8  -8   -0.09    0.34
  -8   8   8    0.05    0.23
   8   8  -7    1.22    0.31
   8   8  -7    0.68    0.39
   8  -8  -7    1.18    0.30
   8   8  -7    1.32    0.42
   8   8  -7    1.22    0.36
   8   8  -6    0.95    0.30
   8   8  -6    0.46    0.36
   8   8  -6    0.73    0.37
   8   8  -6    0.60    0.27
   8  -8  -6    0.73    0.27
   8   8  -5   34.89    1.17
   8   8  -5   35.41    1.03
   8   8  -5   35.15    0.99
   8  -8  -5   35.35    0.98
   8   8  -4   34.16    1.13
   8  -8  -3   20.01    0.66
   8   8  -3   21.25    0.87
   8  -8  -2   43.64    1.02
   8   8  -2   41.78    1.25
   8  -8  -1   66.94    1.36
   8   8  -1   66.64    1.63
  -8  -8   1   65.76    1.37
  -8   8   1   65.12    1.35
   8   8   0   18.66    0.76
  -8  -8   0   18.29    0.61
  -8   8   0   18.39    0.60
   8  -8   0   18.11    0.60
   8   8   1   26.25    0.88
   8  -8   1   25.47    0.75
  -8   8  -2   11.42    0.49
   8   8   2   11.86    0.56
   8   8   2   12.32    0.49
   8  -8   3   36.15    0.95
  -8   8  -3   37.54    0.99
   8   8   3   36.48    1.00
   8   8   3   36.87    0.93
  -8   8  -4   10.28    0.54
   8   8   4   11.01    0.52
   8  -8   4   11.44    0.54
   8   8   4   10.88    0.50
   8   8   5   46.12    1.43
   8  -8   5   45.88    1.21
  -8   8  -5   48.36    1.25
   8   8   5   47.19    1.21
   8   8   5   46.05    1.07
   8   8   6    1.32    0.34
   8  -8   6    0.94    0.34
  -8   8  -6    1.42    0.36
   8   8   6    0.86    0.37
  -8   8  -7   18.13    0.81
   8   8   7   17.53    0.88
   8   8   7   16.36    0.75
   8  -8   7   17.37    0.78
   8   8   8    6.13    0.61
   8   8   8    6.45    0.58
   8  -8   8    7.56    0.60
  -8   8  -8    8.15    0.62
   8   8   9   31.48    1.19
   8   8   9   33.26    1.17
   8  -8   9   33.37    1.20
   8  -8   9   35.12    1.37
  -8   8  -9   31.88    1.16
   8   8  10   -0.13    0.42
   8  -8  10    0.16    0.52
  -8   8 -10    0.13    0.44
   8   8  10   -0.36    0.44
   8  -8  10    0.33    0.48
   8  -8  11    4.49    0.65
   8   8  11    3.42    0.55
   8   8  11    3.45    0.58
   8  -8  11    3.18    0.58
  -8   8 -11    2.60    0.55
   8  -8  12   -0.18    0.56
  -8   8 -12    0.28    0.50
   8   8  12   -0.09    0.46
   8  -8  12   -0.14    0.56
   8   8  13    5.05    0.62
   8   8  14    0.56    0.47
   8   8  15    0.38    0.44
   8 -10 -15    0.45    0.54
   8  10 -15    0.10    0.54
   8 -10 -14   -0.20    0.48
   8 -10 -14    0.67    0.52
   8  10 -14   -0.55    0.55
   8  10 -13    5.84    0.68
   8  10 -13    6.26    0.68
   8 -10 -13    7.69    0.71
   8 -10 -13    7.14    0.71
   8  10 -12    0.30    0.45
   8 -10 -12    1.39    0.48
   8 -10 -12   -0.08    0.44
   8  10 -12    0.90    0.46
  -8  10  12    0.57    0.23
   8  10 -11   -0.04    0.39
   8  10 -11    0.40    0.40
   8 -10 -11    0.08    0.41
  -8  10  11   -0.22    0.25
   8 -10 -11   -0.04    0.39
   8  10 -10    0.61    0.39
   8  10 -10    0.41    0.51
   8  10 -10    0.58    0.45
   8 -10 -10   -0.04    0.36
  -8  10  10    0.88    0.27
   8  10 -10    0.79    0.39
   8 -10 -10    1.03    0.41
   8  10  -9   14.68    0.93
   8  10  -9   15.05    0.75
   8  10  -9   13.16    0.87
   8 -10  -9   16.71    0.76
   8  10  -9   13.97    0.72
  -8  10   9   15.21    0.64
   8 -10  -9   14.30    0.72
   8  10  -8    1.29    0.50
   8  10  -8    0.89    0.35
   8 -10  -8    2.12    0.38
   8  10  -8    1.63    0.36
   8  10  -8    0.76    0.48
   8 -10  -8    1.50    0.35
   8  10  -7   31.93    1.24
   8  10  -7   31.61    1.27
  -8 -10   7   30.98    1.25
   8  10  -7   32.38    1.01
   8 -10  -7   32.76    0.99
   8 -10  -6   35.96    1.00
   8  10  -6   35.41    1.31
  -8 -10   6   36.72    1.35
   8  10  -5   90.21    2.18
  -8 -10   5   86.84    2.18
   8  10  -4   41.53    1.39
   8 -10  -4   44.38    1.18
  -8 -10   4   42.37    1.40
   8 -10  -3   74.79    1.66
   8  10  -3   75.76    1.96
  -8 -10   3   79.24    1.98
   8 -10  -2   82.06    1.71
   8  10  -2   78.71    1.97
  -8 -10   2   77.75    1.99
   8  10  -1   85.09    2.05
  -8 -10   1   85.68    2.10
   8 -10  -1   85.29    1.78
  -8 -10   0    8.84    0.68
  -8 -10   0    8.17    0.40
   8  10   0    8.56    0.59
   8 -10   0    8.03    0.48
  -8  10   0    9.36    0.41
   8  10   1    5.52    0.49
   8 -10   1    5.80    0.34
  -8 -10  -1    4.92    0.56
   8  10   1    5.71    0.33
  -8 -10  -1    5.61    0.36
   8 -10   1    5.31    0.43
  -8  10  -1    5.73    0.34
   8 -10   2    1.07    0.23
  -8 -10  -2    0.46    0.42
   8  10   2    0.77    0.31
   8  10   2    0.87    0.22
   8  10   3    0.07    0.22
   8 -10   3    0.18    0.23
  -8  10  -3    0.13    0.28
   8  10   3    0.34    0.27
   8  10   4    0.20    0.27
   8  10   4    0.17    0.27
  -8  10  -4    0.14    0.31
   8 -10   4    0.09    0.28
   8  10   5    0.96    0.29
  -8  10  -5    1.18    0.36
   8 -10   5    1.13    0.31
   8  10   5    0.99    0.29
   8  10   6   27.46    1.19
  -8  10  -6   30.90    1.05
   8  10   6   28.94    0.93
   8 -10   6   29.55    0.96
   8  10   6   28.45    0.80
   8  10   7    0.24    0.43
  -8  10  -7   -0.15    0.40
   8  10   7   -0.03    0.35
   8 -10   7   -0.12    0.37
   8  10   8    9.40    0.63
   8 -10   8    9.31    0.64
   8  10   8   10.02    0.76
  -8  10  -8    8.50    0.68
   8  10   9   13.98    0.89
   8  10   9   13.89    0.79
   8 -10   9   15.02    0.81
  -8  10  -9   15.28    0.86
   8  10  10    9.26    0.78
  -8  10 -10   11.07    0.81
   8 -10  10   11.06    0.78
   8  10  11    0.60    0.50
  -8  10 -11    0.66    0.48
   8  10  12    4.41    0.62
   8  10  13    2.67    0.57
   8  10  14    0.05    0.49
   8  10  15    0.05    0.48
   8 -12 -15   -0.33    0.50
   8 -12 -15   -0.15    0.55
   8 -12 -14    0.96    0.55
   8 -12 -14    0.53    0.49
   8 -12 -14    1.76    0.55
   8 -12 -13   -0.67    0.52
   8  12 -13   -0.04    0.50
   8  12 -13   -0.04    0.47
   8 -12 -13   -0.08    0.49
   8 -12 -13   -0.24    0.47
   8  12 -12    1.28    0.49
   8  12 -12    1.60    0.48
   8 -12 -12    2.30    0.52
   8 -12 -12    1.58    0.51
   8  12 -11    5.64    0.61
   8 -12 -11    5.17    0.57
  -8  12  11    5.18    0.41
   8 -12 -11    5.61    0.61
   8  12 -11    5.29    0.59
   8  12 -10   19.14    0.88
   8 -12 -10   19.15    0.84
  -8  12  10   18.68    0.70
   8 -12 -10   17.35    0.83
   8  12 -10   16.79    0.81
   8 -12  -9   -0.12    0.36
   8  12  -9    0.35    0.38
   8  12  -9    0.36    0.37
   8 -12  -9    0.22    0.36
   8 -12  -8   19.78    0.78
   8  12  -8   20.82    0.78
   8  12  -8   19.54    0.80
   8 -12  -8   20.51    0.78
   8  12  -7   14.11    0.94
   8 -12  -7   12.29    0.60
   8  12  -7   12.73    0.58
  -8 -12   7   13.36    0.93
   8  12  -6   27.55    1.25
   8 -12  -6   28.61    0.84
  -8 -12   6   28.63    1.26
   8  12  -6   27.01    0.80
  -8 -12   5    1.19    0.53
   8  12  -5    1.74    0.50
   8 -12  -5    2.01    0.43
   8 -12  -5    1.56    0.30
   8  12  -5    1.20    0.27
   8 -12  -4   75.03    1.78
   8  12  -4   75.62    2.05
   8  12  -4   72.44    1.41
  -8 -12   4   78.69    2.10
   8 -12  -3    3.65    0.48
   8  12  -3    5.19    0.63
  -8 -12   3    5.01    0.64
   8  12  -2   35.15    1.30
   8 -12  -2   38.70    1.14
  -8 -12   2   36.22    1.37
   8 -12  -1    4.62    0.46
  -8 -12   1    4.89    0.63
   8  12  -1    5.03    0.25
   8 -12  -1    5.24    0.28
   8  12  -1    5.16    0.56
   8  12   0    0.83    0.17
  -8 -12   0    0.28    0.45
   8  12   0    0.77    0.36
   8 -12   0    1.12    0.20
   8 -12   0    0.59    0.33
  -8 -12  -1    3.78    0.58
   8  12   1    4.25    0.50
   8 -12   1    4.27    0.45
   8  12   1    4.05    0.25
  -8 -12  -1    3.84    0.28
   8 -12   1    4.74    0.29
   8  12   2    6.18    0.54
  -8 -12  -2    5.25    0.63
  -8  12  -2    6.19    0.34
   8  12   2    6.15    0.32
   8 -12   2    6.47    0.36
   8 -12   2    5.56    0.50
  -8 -12  -2    6.69    0.36
   8 -12   3   -0.15    0.23
  -8 -12  -3   -0.49    0.46
   8  12   3    0.03    0.32
   8  12   3   -0.03    0.21
  -8 -12  -4    0.10    0.46
   8  12   4   -0.09    0.33
   8 -12   4    0.22    0.24
   8  12   4   -0.27    0.25
  -8  12  -5    0.28    0.40
   8  12   5    0.16    0.31
   8  12   5    0.29    0.28
   8 -12   5    0.14    0.28
  -8  12  -6   24.24    1.00
   8 -12   6   21.53    0.81
   8  12   6   22.95    0.81
   8  12   6   23.91    0.79
   8  12   7    9.32    0.83
  -8  12  -7    8.65    0.70
   8 -12   7    8.46    0.60
   8  12   7    8.55    0.44
   8  12   8    8.84    0.81
   8 -12   8    7.03    0.76
  -8  12  -8    7.26    0.68
   8  12   9    3.11    0.61
   8 -12   9    4.13    0.70
  -8  12  -9    3.25    0.58
   8  12  10    8.08    0.80
  -8  12 -10    8.21    0.78
   8  12  11    3.95    0.65
   8 -14 -11    2.05    0.49
   8 -14 -10    3.27    0.45
  -8  14  10    3.35    0.42
   8 -14  -9    2.61    0.41
   8 -14  -8    1.35    0.35
   8 -14  -7   10.98    0.51
   8 -14  -7   13.07    0.83
  -8 -14   7   12.92    0.97
   8 -14  -6    3.28    0.53
   8 -14  -6    2.78    0.29
  -8 -14   6    4.13    0.71
  -8 -14   5    3.58    0.66
   8 -14  -5    3.32    0.54
   8 -14  -4    3.80    0.17
  -8 -14   4    6.34    0.77
   8 -14  -4    6.13    0.59
   8  14  -4    6.00    0.71
  -8 -14   3   -0.38    0.58
   8 -14  -3   -0.11    0.43
   8  14  -3    0.67    0.44
  -8 -14   2    0.76    0.55
   8 -14  -2    1.73    0.45
   8  14  -2    2.20    0.52
  -8 -14   1   14.42    0.95
   8  14  -1   13.03    0.86
   8 -14   0    5.25    0.57
  -8 -14   0    4.78    0.71
   8  14   0    4.89    0.59
  -8 -14  -1   10.35    0.87
   8  14   1    9.58    0.72
   8 -14   1   11.03    0.71
   8  14   2    0.04    0.42
  -8 -14  -2   -0.61    0.58
   8 -14   2   -0.29    0.43
  -8 -14  -3   21.27    1.17
   8  14   3   21.95    0.94
   8  14   4    8.55    0.62
  -8 -14  -4    8.78    0.87
  -8 -14  -4    7.60    0.38
  -8 -14  -5    1.05    0.59
   8  14   5    0.68    0.36
  -8 -14  -6    1.32    0.66
   8  14   6    0.87    0.37
   8 -14   7    1.83    0.63
  -8  14  -7    1.40    0.50
   8  14   7    0.92    0.30
  -8  14  -8    3.09    0.56
   8 -16  -9   -0.50    0.61
   8 -16  -8   -0.58    0.61
   8 -16  -7    3.25    0.69
   8 -16  -6    1.08    0.60
   8 -16  -5    0.39    0.54
   8 -16  -4    0.17    0.50
   8 -16  -3    0.08    0.51
   8 -16  -2   -0.37    0.51
   8 -16  -1    1.23    0.53
   8  16   0    1.33    0.55
   8 -16   0    0.41    0.51
   8  16   1    9.35    0.77
   8 -16   1    9.81    0.79
   8  16   2    0.55    0.47
   8 -16   2   -0.08    0.51
   8  16   3    3.31    0.53
   8  16   4    0.19    0.39
   9  -1 -16    0.93    0.38
   9   1 -16    0.89    0.45
   9   1 -16    1.22    0.63
   9  -1 -15    3.72    0.66
   9   1 -15    5.00    0.57
   9  -1 -15    4.93    0.50
   9   1 -15    4.20    0.70
   9  -1 -14    0.78    0.51
   9   1 -14    0.80    0.41
   9  -1 -14    0.77    0.37
   9   1 -14    0.99    0.52
   9   1 -13   11.92    0.84
   9   1 -13   13.77    0.73
   9  -1 -13   14.42    0.89
   9  -1 -13   13.05    0.65
   9  -1 -12    4.19    0.56
   9  -1 -12    4.66    0.44
   9   1 -12    3.92    0.47
   9   1 -11    3.29    0.51
   9   1 -11    3.50    0.42
   9  -1 -11    3.07    0.37
  -9   1  10    1.06    0.10
   9   1 -10    1.59    0.37
   9   1 -10    1.57    0.33
   9  -1 -10    1.12    0.27
  -9   1   9   15.47    0.41
   9   1  -9   15.98    0.70
  -9   1   9   15.83    0.68
   9   1  -9   14.29    0.74
   9  -1  -9   15.14    0.63
  -9   1   8    6.38    0.28
  -9   1   8    6.66    0.44
   9   1  -8    7.37    0.48
   9  -1  -8    6.09    0.42
  -9   1   7    2.24    0.20
   9   1  -7    2.07    0.33
  -9  -1   7    2.17    0.31
  -9   1   7    2.27    0.29
   9  -1  -7    2.31    0.29
   9   1  -7    1.73    0.27
   9   1  -7    2.54    0.32
  -9  -1   6   46.91    0.99
   9   1  -6   48.22    1.27
  -9  -1   6   49.60    1.26
  -9   1   6   47.89    1.20
   9   1  -6   48.49    1.23
   9  -1  -6   45.77    1.16
   9   1  -6   47.19    1.15
  -9  -1   5  154.48    2.56
  -9   1   5  156.24    2.78
   9   1  -5  155.00    2.81
   9   1  -5  157.57    2.65
  -9  -1   4    1.59    0.22
   9   1  -4    1.01    0.18
   9   1  -4    1.15    0.24
   9   1  -4    1.44    0.24
   9  -1  -4    1.37    0.17
  -9  -1   3  137.70    2.57
  -9  -1   3  141.86    2.43
   9   1  -3  137.15    2.54
  -9  -1   3  136.98    2.33
   9   1  -3  144.30    2.35
   9  -1  -3  138.33    2.22
  -9   1   3  134.96    2.53
  -9  -1   2  228.66    3.74
   9  -1  -2  227.76    3.41
  -9   1   2  223.44    3.81
   9   1  -2  223.56    3.57
  -9  -1   2  230.35    3.85
  -9   1   2  220.77    3.81
   9   1  -2  232.71    3.82
  -9  -1   2  230.21    3.58
  -9  -1   1   26.57    0.79
  -9  -1   1   26.38    0.61
  -9   1   1   25.31    0.47
   9   1   0   29.81    0.82
  -9  -1   0   28.50    0.82
  -9  -1  -1  224.46    3.81
   9   1   1  227.17    3.79
  -9  -1  -1  225.03    3.77
  -9   1  -1  225.16    3.78
  -9   1  -2    9.17    0.46
  -9  -1  -2    8.89    0.47
  -9  -1  -2    9.37    0.44
  -9  -1  -3  303.24    4.97
  -9   1  -3  302.60    4.94
  -9  -1  -3  298.28    4.84
  -9   1  -4   40.28    1.08
  -9  -1  -4   40.49    1.11
  -9  -1  -5  210.13    3.72
  -9   1  -5  215.31    3.71
   9   1   5  210.35    3.71
  -9  -1  -6   67.49    1.59
   9   1   6   67.43    1.61
  -9   1  -6   68.55    1.58
   9   1   7   63.04    1.60
  -9  -1  -7   63.89    1.55
   9   1   7   63.81    1.49
  -9   1  -7   63.84    1.53
  -9  -1  -8   55.57    1.46
  -9   1  -8   58.21    1.46
   9   1   8   59.18    1.45
   9  -1   8   57.02    1.52
   9   1   8   57.87    1.57
   9   1   9   56.65    1.46
  -9  -1  -9   53.18    1.44
   9  -1   9   52.25    1.50
   9   1   9   53.75    1.56
  -9   1  -9   54.62    1.42
   9  -1  10    2.75    0.45
  -9   1 -10    3.25    0.40
   9   1  10    1.79    0.46
   9   1  10    3.06    0.46
   9   1  11    5.43    0.59
  -9   1 -11    5.87    0.52
   9  -1  11    3.93    0.56
   9   1  11    6.00    0.62
   9  -1  12    0.38    0.45
   9   1  12    1.07    0.50
  -9   1 -12    1.61    0.40
   9   1  12    1.26    0.47
   9  -1  13    0.20    0.51
   9   1  13    0.19    0.46
   9   1  14    0.40    0.50
   9  -1  14    1.10    0.58
   9   1  15    1.67    0.59
   9  -1  15    2.26    0.68
   9  -1  16    0.06    0.70
   9   3 -17    0.18    0.50
   9   3 -16    2.53    0.65
   9   3 -16    3.09    0.56
   9  -3 -16    2.79    0.67
   9  -3 -15    0.28    0.51
   9  -3 -15    0.22    0.53
   9   3 -15   -0.11    0.56
   9   3 -15    0.17    0.45
   9   3 -14   15.59    0.84
   9  -3 -14   15.33    0.97
   9   3 -14   12.92    0.91
   9  -3 -14   14.67    0.96
   9   3 -14   14.01    0.93
   9   3 -14   13.66    0.87
   9  -3 -13    0.59    0.46
   9   3 -13    1.98    0.45
   9   3 -13    2.68    0.55
   9  -3 -13    1.83    0.54
   9   3 -13    1.51    0.53
   9   3 -13    1.47    0.47
   9   3 -12    7.01    0.60
   9  -3 -12    8.57    0.70
   9   3 -12    9.32    0.73
   9   3 -12    8.61    0.67
   9   3 -11   -0.13    0.39
   9   3 -11    0.11    0.35
   9   3 -11   -0.15    0.36
  -9   3  10   32.24    0.96
   9   3 -10   28.49    1.06
   9   3 -10   31.20    1.16
   9   3 -10   32.35    1.11
  -9   3   9   47.91    1.21
   9   3  -9   47.26    1.36
   9   3  -9   47.73    1.43
   9   3  -9   46.39    1.34
   9   3  -8    7.21    0.52
  -9   3   8    7.52    0.45
   9   3  -8    6.34    0.52
   9   3  -8    6.38    0.50
   9   3  -7    1.54    0.31
   9  -3  -7    1.71    0.34
   9   3  -7    1.11    0.18
   9   3  -7    1.22    0.29
  -9   3   7    0.99    0.26
   9   3  -7    1.61    0.30
   9   3  -6   39.22    1.14
   9   3  -6   38.16    1.11
  -9   3   6   39.79    1.05
   9  -3  -6   39.46    1.12
   9   3  -6   39.12    1.12
   9   3  -6   39.45    1.08
   9   3  -6   39.32    0.90
   9   3  -5   13.11    0.49
   9   3  -5   12.04    0.59
  -9   3   5   12.37    0.54
   9   3  -5   13.27    0.60
   9  -3  -5   14.23    0.61
   9   3  -5   13.24    0.56
   9   3  -4   86.26    1.73
   9   3  -4   88.12    1.69
   9   3  -4   84.91    1.79
   9  -3  -4   85.46    1.79
  -9  -3   4   83.92    1.86
   9   3  -4   88.23    1.86
  -9   3   4   84.70    1.76
  -9  -3   4   87.57    1.74
  -9  -3   3    0.72    0.22
  -9   3   3    0.67    0.21
  -9  -3   3    0.76    0.25
   9   3  -3    0.79    0.19
   9   3  -3    0.63    0.19
   9   3  -3    0.91    0.24
  -9  -3   3    0.86    0.21
  -9  -3   2  321.88    5.07
   9   3  -2  322.59    5.14
  -9  -3   2  321.54    5.26
   9   3  -2  312.66    5.04
  -9  -3   2  314.17    5.15
  -9   3   2  325.46    5.16
   9   3  -1  119.58    2.26
  -9  -3   1  117.56    2.29
  -9  -3   1  123.05    2.17
   9   3   0  314.41    5.15
  -9  -3   0  318.78    5.02
  -9  -3   0  313.91    5.14
   9   3   0  316.99    5.10
   9   3   1  148.04    2.69
  -9  -3  -1  142.65    2.62
   9   3   1  145.02    2.58
   9   3   2  325.39    5.42
  -9  -3  -2  337.83    5.33
  -9  -3  -3    0.02    0.17
  -9  -3  -4   41.80    1.01
   9  -3   5   -0.11    0.24
   9   3   5    0.12    0.24
  -9  -3  -5    0.11    0.16
   9   3   5    0.08    0.22
  -9  -3  -6  122.93    2.21
   9  -3   6  124.06    2.46
   9   3   6  122.18    2.21
   9   3   6  125.03    2.46
   9   3   7    5.97    0.48
  -9   3  -7    4.91    0.42
   9  -3   7    5.18    0.48
   9   3   7    5.00    0.44
  -9  -3  -7    4.78    0.32
   9   3   7    4.44    0.34
   9   3   8   41.80    1.29
   9   3   8   43.84    1.25
   9  -3   8   42.66    1.31
  -9  -3  -8   43.10    0.99
   9   3   8   42.68    1.14
  -9   3  -8   41.74    1.20
  -9   3  -9    3.16    0.42
   9   3   9    3.79    0.44
   9  -3   9    2.39    0.45
   9   3   9    2.90    0.38
  -9  -3  -9    2.96    0.26
   9   3   9    2.99    0.49
   9  -3   9    2.56    0.47
  -9  -3 -10   13.88    0.49
   9   3  10   14.99    0.72
   9   3  10   12.41    0.77
   9  -3  10   11.84    0.77
   9  -3  10   14.42    0.83
  -9   3 -10   13.62    0.69
   9   3  11    0.67    0.46
   9  -3  11    1.73    0.49
   9  -3  11    0.33    0.44
   9   3  11    0.74    0.37
  -9  -3 -11    0.80    0.21
  -9   3 -11    0.94    0.38
  -9   3 -12   29.17    1.02
  -9  -3 -12   25.87    0.64
   9   3  12   28.84    1.23
   9  -3  12   28.93    1.23
   9   3  12   30.26    1.12
   9  -3  12   27.62    1.22
   9  -3  13    2.10    0.58
  -9   3 -13    2.15    0.45
   9   3  13    2.25    0.50
   9  -3  14    2.28    0.64
   9  -3  15   -0.25    0.66
   9  -5 -16    0.52    0.54
   9   5 -16    2.05    0.63
   9   5 -16    1.44    0.54
   9   5 -15    0.59    0.54
   9  -5 -15    0.60    0.52
   9   5 -15    1.71    0.51
   9  -5 -15    0.92    0.56
   9   5 -14   -0.29    0.47
   9   5 -14    0.05    0.48
   9  -5 -14    0.10    0.50
   9  -5 -14   -0.52    0.48
   9   5 -13    0.55    0.44
   9   5 -13    0.85    0.47
   9  -5 -13    0.73    0.48
   9   5 -13    0.76    0.47
   9  -5 -13    0.34    0.47
   9   5 -13    1.04    0.50
   9   5 -12    1.03    0.47
   9   5 -12    0.44    0.40
   9  -5 -12    2.15    0.49
   9   5 -12    1.48    0.46
   9   5 -12    1.52    0.49
  -9   5  11   17.99    0.69
   9   5 -11   19.05    0.93
   9   5 -11   18.65    0.95
   9   5 -11   18.92    0.93
   9   5 -10    3.80    0.51
   9   5 -10    3.72    0.51
   9   5 -10    2.67    0.23
   9   5 -10    2.76    0.44
  -9   5  10    2.63    0.33
   9   5  -9   17.83    0.55
   9   5  -9   17.57    0.85
  -9   5   9   18.16    0.68
   9   5  -9   16.76    0.84
   9   5  -9   18.35    0.85
   9   5  -8   28.77    0.77
   9   5  -8   26.90    1.02
  -9   5   8   30.18    0.90
   9   5  -8   27.95    1.03
   9   5  -8   26.73    1.00
   9   5  -8   30.59    1.04
   9  -5  -8   28.01    1.00
   9   5  -7   69.95    1.44
   9   5  -7   72.50    1.78
   9   5  -7   71.03    1.69
  -9   5   7   66.78    1.53
   9   5  -7   68.77    1.69
   9  -5  -7   68.47    1.66
   9   5  -7   71.75    1.71
   9   5  -6   19.45    0.65
   9   5  -6   19.74    0.78
   9   5  -6   18.55    0.81
   9   5  -6   18.25    0.76
  -9   5   6   18.25    0.68
   9   5  -6   18.64    0.75
   9  -5  -6   18.98    0.75
   9  -5  -5   77.90    1.70
   9   5  -5   75.12    1.80
   9   5  -5   79.16    1.71
   9   5  -5   78.64    1.75
   9   5  -5   78.10    1.71
  -9  -5   5   79.08    1.76
   9   5  -5   74.65    1.61
   9   5  -4   72.37    1.59
   9   5  -4   69.39    1.68
   9   5  -4   74.44    1.64
   9   5  -4   73.41    1.56
  -9  -5   4   70.06    1.61
   9  -5  -4   73.39    1.58
   9   5  -4   73.17    1.57
  -9  -5   3   54.38    1.32
   9   5  -3   57.68    1.33
   9   5  -3   54.58    1.30
   9   5  -3   53.16    1.20
  -9  -5   3   51.91    1.25
  -9   5   3   54.47    1.27
  -9  -5   2    1.63    0.25
  -9   5   2    1.91    0.26
  -9  -5   2    1.52    0.29
   9  -5  -2    2.00    0.15
   9   5  -2    1.48    0.28
   9   5  -2    2.00    0.22
  -9  -5   1  863.77   12.77
   9   5  -1  844.60   12.81
  -9  -5   1  834.12   12.65
   9   5  -1  858.04   12.80
  -9   5   1  852.14   12.65
   9  -5  -1  829.19   12.27
  -9  -5   0  196.57    3.44
   9   5   0  196.96    3.44
   9   5   0  195.86    3.51
   9   5   1  288.58    4.86
  -9   5  -1  281.71    4.37
  -9  -5  -1  286.80    4.76
   9   5   2    6.92    0.49
  -9  -5  -2    7.92    0.44
   9   5   2    7.60    0.42
  -9   5  -2    7.17    0.31
  -9  -5  -3   74.89    1.57
   9   5   3   76.06    1.53
  -9   5  -3   72.34    1.43
   9   5   4    0.19    0.22
  -9  -5  -4    0.32    0.18
   9  -5   4    0.28    0.21
   9   5   4    0.23    0.10
  -9   5  -4    0.30    0.20
  -9  -5  -5   20.37    0.65
   9   5   5   20.56    0.52
  -9   5  -5   19.75    0.69
   9   5   5   22.08    0.86
   9   5   5   20.24    0.74
   9  -5   5   19.55    0.75
  -9  -5  -6    6.05    0.34
   9   5   6    5.16    0.45
   9  -5   6    4.33    0.42
   9   5   6    5.61    0.30
   9   5   6    5.31    0.47
   9   5   7   35.71    1.12
   9  -5   7   36.22    1.13
  -9  -5  -7   33.68    0.83
   9   5   7   34.91    0.87
   9   5   7   34.80    1.15
   9   5   8    6.25    0.54
  -9  -5  -8    5.31    0.29
   9   5   8    6.20    0.39
   9  -5   8    5.29    0.52
   9   5   8    6.27    0.55
   9   5   9    3.34    0.47
   9  -5   9    3.64    0.51
   9   5   9    3.31    0.49
   9  -5   9    4.39    0.51
   9   5  10   30.95    1.11
   9   5  10   29.03    1.14
   9  -5  10   29.43    1.16
   9  -5  10   31.42    1.25
  -9   5 -10   30.48    1.04
  -9   5 -11    8.82    0.63
   9   5  11    9.73    0.66
   9   5  11    8.09    0.72
   9  -5  11    8.48    0.75
   9  -5  11    9.92    0.77
  -9   5 -12    1.02    0.41
   9  -5  12    0.25    0.54
   9   5  12    0.26    0.41
   9   5  12    0.48    0.51
   9  -5  12    0.94    0.52
  -9   5 -13   22.46    0.93
   9  -5  13   19.38    1.16
   9  -5  14    8.07    0.91
   9  -7 -16    1.63    0.63
   9   7 -16    1.75    0.62
   9   7 -15    3.58    0.66
   9  -7 -15    3.27    0.64
   9  -7 -14    0.15    0.48
   9   7 -14   -0.15    0.51
   9   7 -14   -0.32    0.50
   9  -7 -14   -0.36    0.49
   9   7 -13   15.55    0.95
   9  -7 -13   14.24    0.90
   9   7 -13   15.21    0.91
   9  -7 -13   16.18    0.95
   9   7 -13   17.32    1.01
   9   7 -12    0.05    0.47
   9   7 -12   -0.05    0.20
   9   7 -12   -0.53    0.53
  -9   7  12   -0.04    0.24
   9   7 -12    0.40    0.44
   9  -7 -12    0.13    0.43
   9   7 -12    0.60    0.43
   9   7 -11   25.34    1.11
   9   7 -11   24.05    1.09
  -9   7  11   22.05    0.76
   9  -7 -11   23.80    1.03
   9   7 -11   22.82    1.01
   9   7 -11   23.20    0.69
   9  -7 -10    0.04    0.37
   9   7 -10   -0.13    0.41
   9   7 -10   -0.08    0.38
   9   7 -10   -0.23    0.38
  -9   7  10    0.12    0.25
   9   7 -10    0.34    0.24
   9   7 -10   -0.12    0.39
   9   7  -9   14.11    0.83
   9   7  -9   14.35    0.59
   9   7  -9   13.20    0.80
   9  -7  -9   13.48    0.73
  -9   7   9   15.30    0.63
   9   7  -9   14.73    0.78
   9   7  -9   15.58    0.78
   9   7  -8    0.31    0.32
   9   7  -8    0.12    0.36
   9   7  -8    0.34    0.36
   9  -7  -8    0.17    0.32
  -9   7   8    0.07    0.25
   9   7  -8    0.21    0.33
   9   7  -8   -0.41    0.27
   9   7  -7    6.50    0.56
   9   7  -7    7.67    0.61
  -9   7   7    6.34    0.43
   9   7  -7    7.59    0.54
   9   7  -7    6.73    0.51
   9  -7  -7    6.87    0.50
   9   7  -6   29.66    1.06
   9   7  -6   28.50    1.08
   9   7  -6   27.74    0.94
   9   7  -6   27.19    0.93
   9  -7  -6   28.89    0.94
   9   7  -5    3.07    0.35
   9   7  -5    3.73    0.43
   9   7  -5    2.68    0.34
   9  -7  -5    3.17    0.35
   9   7  -4  123.74    2.53
   9   7  -4  124.04    2.34
   9  -7  -3   26.20    0.69
   9   7  -3   26.90    0.77
   9  -7  -2   39.39    0.87
   9   7  -2   39.67    1.18
   9   7  -2   37.84    0.90
  -9  -7   2   38.96    1.00
  -9   7   2   40.12    1.01
   9   7  -1  139.62    2.70
  -9  -7   1  137.49    2.49
   9   7  -1  138.18    2.28
   9  -7  -1  133.97    2.30
  -9   7   1  139.35    2.49
   9   7   0   65.78    1.55
   9   7   0   65.77    1.14
   9  -7   0   63.58    1.27
   9   7   1    6.20    0.50
   9   7   1    8.22    0.48
   9   7   2   15.11    0.73
  -9   7  -2   14.11    0.50
   9   7   2   14.73    0.62
   9  -7   3   11.37    0.53
  -9   7  -3   11.01    0.48
   9   7   3   10.27    0.51
   9   7   3   10.04    0.49
   9  -7   4   13.75    0.61
   9   7   4   14.85    0.57
  -9   7  -4   15.22    0.60
   9   7   4   14.62    0.61
  -9   7  -5    1.39    0.31
   9  -7   5    1.00    0.32
   9   7   5    1.23    0.35
   9   7   5    0.73    0.29
   9   7   6   -0.08    0.37
  -9   7  -6    0.19    0.29
   9  -7   6    0.03    0.31
   9   7   6    0.12    0.32
   9   7   7   50.76    1.40
   9   7   7   52.80    1.54
   9  -7   7   52.94    1.44
  -9   7  -7   53.60    1.40
   9   7   8   21.89    0.98
   9   7   8   20.68    0.89
   9  -7   8   22.97    0.95
  -9   7  -8   21.89    0.90
   9   7   9    5.44    0.58
   9   7   9    5.52    0.57
   9  -7   9    4.84    0.55
   9  -7   9    4.80    0.61
  -9   7  -9    6.38    0.58
   9  -7  10    5.08    0.60
  -9   7 -10    6.26    0.62
   9  -7  10    5.02    0.63
   9   7  10    5.48    0.57
   9   7  10    5.17    0.60
   9   7  11    5.16    0.59
  -9   7 -11    4.89    0.61
   9  -7  11    4.41    0.63
   9   7  11    4.34    0.61
   9  -7  11    4.61    0.68
  -9   7 -12    6.03    0.60
   9  -7  12    4.67    0.73
   9   7  12    4.35    0.57
   9   7  12    4.53    0.68
   9  -7  12    5.05    0.73
  -9   7 -12    4.56    0.64
   9  -7  13    6.67    0.83
  -9   7 -13    6.65    0.63
   9   7  13    5.12    0.62
   9   7  14    4.49    0.60
   9   9 -15    0.05    0.55
   9  -9 -15    0.16    0.52
   9  -9 -14    7.47    0.76
   9   9 -14    6.95    0.72
   9  -9 -14    7.01    0.72
   9   9 -14    6.78    0.73
   9  -9 -13   -0.19    0.47
   9  -9 -13    0.09    0.47
   9   9 -13    0.18    0.47
   9   9 -13   -0.05    0.45
   9   9 -12   -0.18    0.44
   9  -9 -12    0.45    0.44
   9   9 -12    0.48    0.27
   9  -9 -12    0.61    0.47
  -9   9  12    0.41    0.24
   9   9 -12    0.58    0.46
   9  -9 -11    3.88    0.54
   9   9 -11    3.74    0.39
   9   9 -11    3.10    0.60
   9   9 -11    2.90    0.52
   9   9 -11    3.95    0.63
  -9   9  11    2.64    0.34
   9  -9 -11    4.27    0.56
   9   9 -11    2.98    0.50
   9   9 -10    9.42    0.79
   9   9 -10    9.71    0.78
   9  -9 -10    9.79    0.67
   9   9 -10   10.83    0.69
  -9   9  10   10.46    0.54
   9   9 -10   11.57    0.72
   9  -9 -10   10.42    0.69
   9  -9  -9    4.03    0.47
   9   9  -9    3.99    0.57
   9   9  -9    4.70    0.62
  -9   9   9    3.87    0.40
   9   9  -9    5.04    0.51
   9   9  -8   35.88    1.30
   9   9  -8   33.70    1.30
   9   9  -8   33.66    1.10
   9  -9  -8   32.81    1.08
   9   9  -7    0.82    0.33
   9   9  -7    0.52    0.41
   9   9  -7    1.06    0.45
   9  -9  -7    0.97    0.33
   9   9  -6   61.52    1.70
   9   9  -6   58.06    1.42
   9  -9  -6   57.23    1.39
   9   9  -5   13.24    0.77
   9   9  -4  104.77    2.48
   9  -9  -4  110.08    2.11
   9  -9  -3    3.75    0.34
   9   9  -3    3.14    0.45
   9  -9  -2    4.34    0.34
   9   9  -2    5.86    0.51
   9  -9  -1   23.37    0.72
   9   9  -1   25.04    0.96
  -9  -9   1   24.40    0.74
  -9   9   1   24.27    0.73
   9  -9   0    2.21    0.30
  -9  -9   0    3.04    0.31
   9   9   0    2.04    0.37
  -9   9   0    2.21    0.28
   9   9   1   52.01    1.40
   9  -9   1   53.33    1.22
   9   9   2    8.01    0.53
   9   9   2    7.97    0.42
   9  -9   2    7.71    0.43
  -9   9  -3    3.12    0.37
   9   9   3    3.35    0.34
   9   9   3    3.36    0.38
   9  -9   3    3.46    0.35
  -9   9  -4    0.92    0.32
   9   9   4    1.22    0.30
   9   9   4    0.56    0.27
   9  -9   4    0.94    0.31
   9  -9   5    7.12    0.50
  -9   9  -5    7.75    0.52
   9   9   5    7.24    0.43
   9   9   5    6.99    0.61
   9   9   5    6.98    0.49
   9   9   6    0.50    0.41
  -9   9  -6    0.93    0.35
   9   9   6    0.54    0.33
   9  -9   6    1.08    0.38
   9   9   7   10.34    0.77
   9   9   7   12.78    0.68
   9  -9   7   12.33    0.69
  -9   9  -7   11.37    0.69
   9   9   8    7.90    0.68
   9   9   8    7.68    0.60
   9  -9   8    8.42    0.63
  -9   9  -8    9.36    0.65
   9  -9   9   -0.20    0.43
   9   9   9   -0.24    0.47
  -9   9  -9    0.71    0.44
   9   9   9    0.30    0.40
   9   9  10   20.61    1.03
  -9   9 -10   21.61    1.01
   9   9  10   22.64    1.00
   9  -9  10   20.89    1.00
   9  -9  10   21.52    1.16
  -9   9 -11   -0.50    0.48
   9   9  11   -0.10    0.48
   9  -9  11    0.43    0.60
   9   9  11   -0.44   10.88
   9  -9  11   -0.46    0.49
   9   9  12    1.74    0.50
   9   9  13    0.57    0.46
   9   9  14    2.26    0.55
   9   9  15   -0.37    0.47
   9 -11 -15    1.06    0.56
   9  11 -15    1.17    0.60
   9  11 -15    1.46    0.59
   9 -11 -15    1.28    0.56
   9  11 -14    0.39    0.54
   9 -11 -14    0.75    0.56
   9 -11 -14    0.28    0.49
   9  11 -14    0.63    0.51
   9 -11 -13    1.88    0.54
   9  11 -13    1.62    0.55
   9  11 -13    2.10    0.57
   9 -11 -13    2.34    0.55
   9  11 -12    5.99    0.65
   9 -11 -12    7.23    0.68
   9  11 -12    4.83    0.62
  -9  11  12    6.12    0.41
   9 -11 -12    6.74    0.66
   9  11 -11    5.82    0.61
   9 -11 -11    5.66    0.60
   9 -11 -11    6.11    0.61
   9  11 -11    4.22    0.56
  -9  11  11    4.72    0.42
   9  11 -10    0.68    0.41
   9 -11 -10    1.15    0.43
   9  11 -10    0.90    0.42
  -9  11  10    1.05    0.34
   9 -11 -10    0.74    0.41
   9  11  -9    0.21    0.53
   9  11  -9   -0.49    0.52
   9  11  -9    0.10    0.37
  -9  11   9    0.11    0.30
   9 -11  -9    0.49    0.38
   9  11  -9    0.52    0.37
   9 -11  -9    0.24    0.37
   9  11  -8   12.20    0.88
   9  11  -8   11.80    0.89
   9 -11  -8   12.32    0.66
   9  11  -8   10.88    0.61
   9 -11  -8   12.15    0.64
   9  11  -8   11.28    0.65
   9  11  -7    8.62    0.75
   9  11  -7    7.23    0.51
   9  11  -6   41.53    1.45
   9  11  -5    2.93    0.52
   9 -11  -5    1.98    0.41
   9  11  -4    0.32    0.45
   9 -11  -4    0.19    0.36
   9  11  -3   91.80    2.29
   9 -11  -3   92.23    1.95
   9 -11  -2   14.60    0.67
   9  11  -2   15.43    0.85
   9 -11  -1    0.52    0.29
   9  11  -1    0.41    0.37
   9  11   0    8.35    0.62
  -9  11   0    8.66    0.41
   9 -11   0    7.80    0.50
  -9 -11   0    7.63    0.40
   9 -11   1    0.07    0.20
  -9  11  -1   -0.14    0.21
  -9 -11  -1    0.21    0.22
   9  11   1    0.18    0.33
   9  11   1    0.03    0.19
   9 -11   1   -0.18    0.30
   9 -11   2    0.29    0.22
   9  11   2    0.24    0.32
   9  11   2    0.10    0.21
  -9  11  -2    0.53    0.24
   9  11   3    0.50    0.33
   9 -11   3    0.89    0.27
   9  11   3    1.22    0.27
  -9  11  -4   39.27    1.15
   9  11   4   38.97    1.13
   9  11   4   39.06    1.03
   9 -11   4   38.60    1.06
   9  11   5    0.66    0.32
   9 -11   5    1.34    0.34
  -9  11  -5    0.68    0.35
   9  11   5    1.34    0.33
   9  11   5    0.31    0.44
   9  11   6   -0.08    0.37
   9 -11   6    0.09    0.36
   9  11   6   -0.21    0.48
  -9  11  -6    0.07    0.41
   9  11   6   -0.06    0.26
   9  11   7   39.31    1.18
   9  11   7   37.30    1.46
   9 -11   7   38.29    1.20
  -9  11  -7   41.93    1.32
   9  11   8    2.87    0.58
  -9  11  -8    3.83    0.56
   9  11   8    3.26    0.48
   9 -11   8    3.42    0.51
  -9  11  -9    1.71    0.49
   9 -11   9    2.29    0.62
   9  11   9    1.91    0.49
   9 -11   9    1.79    0.47
   9  11   9    1.44    0.53
  -9  11 -10    2.95    0.56
   9  11  10    3.40    0.64
   9 -11  10    1.99    0.56
   9  11  11    0.11    0.53
   9  11  12    0.48    0.52
   9 -13 -13    1.04    0.49
   9 -13 -13    0.78    0.49
   9 -13 -12    0.96    0.47
   9 -13 -12    0.74    0.49
   9 -13 -11    4.02    0.54
  -9  13  11    2.70    0.38
   9 -13 -11    2.95    0.51
   9  13 -10    1.53    0.44
   9 -13 -10    1.44    0.41
   9 -13 -10    1.29    0.43
  -9  13  10    1.44    0.38
   9 -13  -9    8.58    0.59
   9  13  -9    8.13    0.57
   9 -13  -8    2.08    0.42
   9  13  -8    2.41    0.38
   9 -13  -7    0.02    0.30
   9  13  -7   -0.08    0.29
   9 -13  -7    0.19    0.42
  -9 -13   7   -0.33    0.59
   9  13  -6    0.79    0.28
   9 -13  -6    1.25    0.45
   9 -13  -6    0.74    0.30
  -9 -13   6    0.61    0.56
   9  13  -5   18.97    1.06
   9 -13  -5   16.91    0.60
   9  13  -5   16.89    0.57
   9 -13  -5   18.35    0.86
  -9 -13   5   17.23    1.02
  -9 -13   4    6.23    0.73
   9  13  -4    6.47    0.72
   9  13  -4    4.79    0.32
   9 -13  -4    6.69    0.58
  -9 -13   3    1.81    0.58
   9 -13  -3    2.12    0.43
   9  13  -3    2.55    0.53
   9 -13  -2    0.06    0.37
  -9 -13   2   -0.36    0.53
   9  13  -2    0.10    0.42
  -9 -13   1   13.04    0.88
   9  13  -1   11.54    0.35
   9 -13  -1   12.98    0.41
   9  13  -1   13.10    0.81
   9 -13  -1   12.39    0.70
   9  13   0    8.22    0.67
   9 -13   0    7.87    0.34
   9  13   0    7.32    0.30
  -9 -13   0    9.02    0.76
   9 -13   0    8.38    0.59
  -9 -13  -1   15.73    0.97
   9  13   1   14.65    0.82
   9  13   1   13.96    0.43
   9 -13   1   14.51    0.47
   9 -13   1   15.74    0.76
  -9  13  -2    8.98    0.39
  -9 -13  -2   10.64    0.84
   9  13   2    9.71    0.39
   9  13   2    9.37    0.67
   9 -13   2    8.69    0.40
  -9 -13  -2    9.43    0.42
  -9 -13  -3    5.08    0.69
   9 -13   3    6.20    0.39
   9  13   3    6.00    0.36
  -9 -13  -3    5.66    0.38
  -9  13  -3    5.67    0.37
  -9 -13  -4   18.36    1.06
   9  13   4   18.78    0.64
   9  13   4   18.11    0.81
   9 -13   4   18.69    0.67
  -9 -13  -5   10.29    0.87
   9  13   5   11.59    0.55
   9 -13   5   11.56    0.56
   9  13   5   10.21    0.60
   9  13   6    0.77    0.56
  -9  13  -6    1.07    0.44
   9 -13   6    0.87    0.36
   9  13   6    1.26    0.34
   9  13   7    7.60    0.83
   9  13   7    7.64    0.44
  -9  13  -7    7.89    0.69
   9  13   8    0.54    0.53
   9 -13   8   -0.18    0.60
  -9  13  -8   -0.04    0.47
   9  13   9    0.36    0.54
  -9  13  -9    0.78    0.50
   9 -15  -9    0.37    0.55
   9 -15  -8    4.57    0.68
   9 -15  -7    0.85    0.52
   9 -15  -6    4.49    0.63
   9 -15  -6    2.94    0.26
   9 -15  -5   -0.12    0.48
  -9 -15   5    0.18    0.61
   9 -15  -4    1.35    0.46
  -9 -15   4    2.01    0.67
   9 -15  -3   -0.64    0.50
  -9 -15   3    0.06    0.61
  -9 -15   2   10.83    0.91
   9 -15  -2    9.68    0.70
  -9 -15   1   -0.70    0.66
   9  15  -1   -0.15    0.49
   9 -15  -1    0.07    0.47
   9  15   0   17.08    0.97
  -9 -15   0   18.06    1.13
   9 -15   0   16.38    0.86
   9 -15   1    0.19    0.46
  -9 -15  -1    0.95    0.64
   9  15   1    0.19    0.45
  -9 -15  -2    7.62    0.87
   9  15   2    7.68    0.69
  -9 -15  -3    0.73    0.65
   9  15   3    1.37    0.44
   9  15   4    7.28    0.62
   9  15   5   -0.03    0.39
   9  17   3   -0.04    0.42
  10   0 -16    4.76    0.76
  10   0 -16    4.95    0.55
  10   0 -15   -0.28    0.41
  10   0 -15    0.22    0.52
  10   0 -14    3.60    0.64
  10   0 -14    3.53    0.65
  10   0 -14    2.86    0.47
  10   0 -13   -0.30    0.35
  10   0 -12   21.34    0.86
  10   0 -11    0.03    0.28
  10   0 -10    3.94    0.41
  10   0 -10    2.56    0.44
 -10   0   9   -0.03    0.13
  10   0  -9   -0.09    0.25
 -10   0   8   10.89    0.38
 -10   0   8    9.78    0.57
  10   0  -8    9.88    0.54
  10   0  -8    9.97    0.63
  10   0  -7   -0.27    0.30
 -10   0   7    0.23    0.14
 -10   0   7    0.03    0.24
  10   0  -7   -0.08    0.23
  10   0  -6    0.98    0.27
 -10   0   6    0.70    0.17
 -10   0   6    0.71    0.22
  10   0  -6    1.42    0.26
  10   0  -6    0.52    0.20
 -10   0   5    0.05    0.15
  10   0  -5    0.29    0.18
  10   0  -5    0.15    0.18
  10   0  -5    0.17    0.22
 -10   0   4  320.79    5.03
  10   0  -4  322.50    5.25
  10   0  -4  320.74    5.20
  10   0  -4  313.04    4.91
 -10   0   4  311.11    5.21
 -10   0   3    0.02    0.20
 -10   0   3    0.13    0.16
  10   0  -3   -0.09    0.12
 -10   0   2  191.66    3.40
 -10   0   2  198.96    3.04
 -10   0   2  188.94    3.36
 -10   0   2  188.38    3.28
 -10   0   1    0.02    0.09
 -10   0   1    0.05    0.17
 -10   0   0    8.53    0.29
 -10   0   0    8.38    0.45
 -10   0  -1    0.28    0.21
 -10   0  -1    0.18    0.18
 -10   0  -2  468.64    7.39
 -10   0  -3   -0.08    0.23
 -10   0  -4   22.07    0.79
 -10   0  -5   -0.06    0.25
  10   0   5   -0.20    0.24
  10   0   6  148.90    2.88
 -10   0  -6  149.28    2.86
  10   0   7   -0.30    0.33
 -10   0  -7   -0.25    0.30
 -10   0  -8   42.77    1.24
  10   0   8   42.43    1.32
  10   0   8   41.36    1.23
 -10   0  -9   -0.03    0.33
  10   0   9   -0.21    0.33
  10   0   9   -0.56    0.48
  10   0  10   -0.12    0.36
  10   0  10    0.22    0.40
 -10   0 -10    0.07    0.35
 -10   0 -11   -0.28    0.38
  10   0  11    0.27    0.43
  10   0  11   -0.64    0.43
  10   0  12    0.18    0.43
  10   0  12    0.15    0.48
  10   0  13    0.15    0.47
  10   0  14   20.80    1.12
  10   0  15   -0.17    0.59
  10   0  16    1.30    0.65
  10   2 -16   -0.59    0.57
  10   2 -16   -0.21    0.44
  10   2 -15   12.83    0.94
  10   2 -15   13.17    0.82
  10   2 -14    3.60    0.54
  10   2 -14    3.82    0.66
  10   2 -14    2.37    0.51
  10  -2 -14    2.72    0.57
  10   2 -13    3.54    0.63
  10  -2 -13    4.04    0.62
  10   2 -13    4.07    0.60
  10   2 -13    3.75    0.49
  10   2 -13    3.20    0.54
  10   2 -12   10.81    0.69
  10  -2 -12    8.70    0.70
  10   2 -12    9.82    0.73
  10   2 -12    8.39    0.64
 -10   2  11    0.63    0.14
  10   2 -11    0.49    0.42
  10   2 -11    0.66    0.34
  10   2 -11    0.58    0.35
 -10   2  10   33.86    1.05
  10   2 -10   36.19    1.16
  10   2 -10   33.79    1.24
  10   2 -10   34.50    1.12
 -10   2  10   34.01    0.75
  10   2  -9   18.89    0.87
 -10   2   9   18.69    0.76
  10   2  -9   19.24    0.81
  10   2  -9   21.26    0.91
  10   2  -9   19.71    0.81
 -10   2   8   24.83    0.85
  10   2  -8   24.49    0.94
  10   2  -8   25.93    0.92
  10   2  -8   24.67    0.96
  10   2  -8   24.23    0.86
  10   2  -7    1.87    0.30
  10   2  -7    2.13    0.36
 -10   2   7    2.65    0.33
  10   2  -7    2.26    0.35
 -10   2   6   46.14    1.21
  10   2  -6   45.67    1.26
  10   2  -6   49.58    1.32
  10   2  -6   49.43    1.19
 -10  -2   5  336.29    5.44
  10   2  -5  358.86    5.74
  10   2  -5  344.75    5.71
 -10   2   5  349.97    5.66
  10   2  -5  344.93    5.51
 -10  -2   4  190.72    3.25
  10   2  -4  191.14    3.23
  10   2  -4  193.51    3.24
  10   2  -4  193.16    3.44
 -10   2   4  189.72    3.38
  10   2  -4  194.02    3.42
  10   2  -3  146.03    2.58
 -10   2   3  146.53    2.68
 -10  -2   3  146.15    2.59
 -10  -2   3  146.47    2.74
  10   2  -3  142.95    2.70
  10   2  -3  143.32    2.49
 -10  -2   3  147.95    2.51
  10  -2  -3  142.23    2.24
 -10  -2   2   14.21    0.57
  10   2  -2   15.11    0.57
 -10  -2   2   14.95    0.50
 -10  -2   2   15.01    0.63
 -10   2   2   13.84    0.59
 -10  -2   1 1762.24   25.53
  10   2  -1 1747.44   25.72
 -10  -2   1 1717.77   25.79
  10   2   0   59.71    1.38
 -10  -2   0   61.00    1.23
 -10  -2   0   60.49    1.39
 -10  -2  -1  107.69    2.16
 -10  -2  -1  107.18    2.11
  10   2   1  110.32    2.15
  10   2   2   24.54    0.82
 -10  -2  -2   24.17    0.77
 -10  -2  -2   24.71    0.83
 -10  -2  -3  174.49    3.23
 -10  -2  -3  180.19    3.11
 -10   2  -4   87.71    1.91
 -10  -2  -4   90.86    1.81
 -10  -2  -4   91.73    1.97
 -10  -2  -5   37.49    1.14
  10   2   5   40.48    1.14
  10   2   5   38.10    1.11
 -10  -2  -5   37.74    0.99
 -10   2  -5   37.80    1.09
 -10  -2  -6   66.98    1.64
 -10   2  -6   66.68    1.60
 -10  -2  -6   64.50    1.43
  10   2   6   65.21    1.60
  10   2   6   67.16    1.60
 -10  -2  -7   10.40    0.64
 -10   2  -7    9.74    0.58
  10   2   7    9.33    0.60
 -10  -2  -7   11.07    0.49
  10   2   7   11.65    0.56
 -10   2  -8   40.40    1.19
 -10  -2  -8   39.06    1.00
  10   2   8   38.37    1.25
  10   2   8   39.82    1.12
 -10   2  -9   29.05    1.02
 -10  -2  -9   27.96    0.82
  10   2   9   29.78    1.00
  10  -2   9   29.63    1.12
  10   2   9   28.66    1.12
  10   2  10    4.16    0.48
 -10   2 -10    3.99    0.48
  10  -2  10    2.70    0.49
  10   2  10    3.36    0.53
 -10  -2 -10    3.53    0.33
 -10   2 -11    6.72    0.57
  10  -2  11    6.10    0.65
  10   2  11    6.18    0.57
  10   2  11    8.27    0.70
 -10  -2 -11    6.64    0.41
  10   2  12   -0.25    0.52
 -10   2 -12    0.07    0.38
  10   2  12    0.12    0.39
  10  -2  12   -0.30    0.49
 -10  -2 -12   -0.09    0.24
 -10   2 -13   12.49    0.74
  10   2  13   12.08    0.79
 -10  -2 -13   10.97    0.49
  10  -2  13   11.96    0.89
  10  -2  14    1.08    0.63
  10   2  14    0.24    0.50
  10  -2  15    0.91    0.64
  10   4 -17    1.31    0.57
  10  -4 -16    0.70    0.56
  10   4 -16    0.12    0.58
  10   4 -16    0.24    0.49
  10  -4 -15   -0.22    0.51
  10   4 -15    0.33    0.45
  10   4 -15   -0.22    0.55
  10   4 -14    0.55    0.45
  10   4 -14    1.82    0.54
  10  -4 -14    0.91    0.53
  10  -4 -14    1.75    0.53
  10   4 -14    0.83    0.54
  10  -4 -13    9.18    0.76
  10   4 -13    8.39    0.73
  10   4 -13    9.19    0.71
  10  -4 -13    9.08    0.78
  10   4 -13    7.94    0.75
  10   4 -13    9.22    0.74
  10   4 -12   15.85    0.85
  10   4 -12   16.78    0.92
  10   4 -12   15.59    0.86
 -10   4  11   23.53    0.84
  10   4 -11   23.45    0.99
  10   4 -11   25.19    1.09
  10   4 -11   23.95    1.01
 -10   4  10    0.24    0.26
  10   4 -10    0.52    0.34
  10   4 -10    0.54    0.37
  10   4 -10    0.04    0.34
  10   4  -9   23.99    0.64
  10   4  -9   25.28    1.00
 -10   4   9   25.83    0.85
  10   4  -9   24.94    1.00
  10   4  -9   23.55    0.94
  10   4  -9   26.85    1.02
  10  -4  -9   25.29    0.99
  10   4  -8    3.73    0.42
  10  -4  -8    4.28    0.46
  10   4  -8    2.20    0.36
  10   4  -8    3.49    0.27
 -10   4   8    3.34    0.36
  10   4  -8    2.78    0.40
  10   4  -8    3.44    0.45
  10   4  -7  115.03    2.10
  10   4  -7  115.37    2.45
  10   4  -7  116.69    2.37
 -10   4   7  115.99    2.30
  10   4  -7  113.66    2.41
  10  -4  -7  115.66    2.41
  10   4  -7  116.56    2.43
  10  -4  -6    6.37    0.46
  10   4  -6    5.89    0.49
  10   4  -6    6.39    0.45
  10   4  -6    6.20    0.45
 -10   4   6    5.25    0.40
  10   4  -6    5.53    0.36
  10   4  -6    6.31    0.47
  10   4  -5   57.22    1.29
  10  -4  -5   55.52    1.40
  10   4  -5   59.51    1.39
  10   4  -5   56.10    1.46
  10   4  -5   58.08    1.42
  10   4  -5   55.73    1.39
 -10   4   5   58.25    1.37
 -10  -4   5   56.36    1.38
  10   4  -4    0.16    0.19
  10   4  -4    0.10    0.21
  10   4  -4    0.09    0.23
 -10  -4   4    0.39    0.22
  10   4  -3  107.19    2.08
  10   4  -3  103.13    2.04
 -10  -4   3  107.46    2.23
 -10  -4   3  105.56    2.06
 -10   4   3  103.62    2.08
 -10  -4   3  105.50    2.09
 -10  -4   2  183.69    3.22
  10   4  -2  184.95    3.29
 -10  -4   2  189.05    3.40
 -10   4   2  184.93    3.27
 -10  -4   2  186.88    3.27
  10   4  -1   29.26    0.90
 -10  -4   1   31.35    0.95
 -10  -4   1   30.13    0.86
  10   4  -1   29.00    0.90
 -10  -4   1   27.29    0.84
 -10   4   1   26.92    0.84
  10   4   0    0.11    0.21
 -10  -4   0    0.13    0.22
 -10  -4   0   -0.02    0.20
  10   4   0    0.59    0.24
  10   4   1  194.91    3.51
 -10  -4  -1  193.17    3.44
  10   4   1  199.52    3.41
  10   4   2  256.23    4.47
 -10  -4  -2  261.13    4.35
  10   4   2  262.99    4.29
 -10   4  -2  256.45    3.99
 -10  -4  -3   39.39    1.04
 -10  -4  -4    4.74    0.34
  10   4   5    5.01    0.43
  10  -4   5    5.86    0.44
 -10  -4  -5    5.09    0.34
  10   4   5    5.97    0.49
  10   4   5    4.94    0.29
  10   4   6    0.10    0.16
  10   4   6   -0.03    0.27
  10   4   6   -0.06    0.29
  10  -4   6   -0.03    0.28
 -10  -4  -6    0.06    0.18
  10   4   7   19.17    0.82
  10   4   7   17.20    0.79
  10  -4   7   17.61    0.80
 -10  -4  -7   16.67    0.59
  10   4   7   18.25    0.63
  10   4   8    0.61    0.24
  10   4   8    0.33    0.35
  10  -4   8    0.63    0.38
  10   4   8    0.47    0.31
 -10   4  -8    0.78    0.33
 -10  -4  -8    1.00    0.22
 -10   4  -9    3.27    0.43
  10   4   9    2.41    0.44
  10  -4   9    2.83    0.49
 -10  -4  -9    2.54    0.26
  10   4   9    2.46    0.36
  10   4   9    2.25    0.47
  10  -4   9    2.23    0.47
 -10   4 -10    8.59    0.62
  10   4  10    7.36    0.53
 -10  -4 -10    7.60    0.36
  10   4  10    7.99    0.68
  10  -4  10    7.63    0.67
  10  -4  10    7.37    0.67
  10   4  10    7.09    0.60
 -10   4 -11   41.43    1.24
 -10  -4 -11   35.67    0.79
  10   4  11   41.05    1.21
  10   4  11   37.97    1.38
  10  -4  11   38.38    1.38
  10  -4  11   38.92    1.42
  10   4  12    8.12    0.77
  10  -4  12    7.97    0.76
 -10   4 -12    8.65    0.65
  10  -4  12    7.14    0.75
 -10   4 -13    4.11    0.55
  10  -4  13    5.47    0.74
  10  -4  14    8.29    0.88
  10  -6 -16    0.93    0.58
  10   6 -16    1.18    0.59
  10  -6 -15   -0.06    0.52
  10   6 -15    0.97    0.57
  10   6 -14    3.38    0.61
  10  -6 -14    3.72    0.63
  10  -6 -14    3.49    0.61
  10   6 -14    2.60    0.58
  10   6 -13    0.35    0.49
  10   6 -13   -0.31    0.52
  10   6 -13   -0.05    0.48
  10  -6 -13   -0.30    0.49
  10   6 -13   -0.10    0.47
  10  -6 -13    0.21    0.48
 -10   6  12   19.27    0.72
  10  -6 -12   17.39    0.95
  10   6 -12   18.77    0.98
  10   6 -12   19.35    0.97
  10   6 -12   20.10    1.01
  10   6 -12   18.83    0.98
  10  -6 -11    0.48    0.41
  10   6 -11    0.09    0.43
  10   6 -11    0.47    0.20
 -10   6  11    0.66    0.30
  10   6 -11    1.21    0.47
  10   6 -11    0.80    0.45
  10   6 -11    0.31    0.40
  10   6 -10   44.16    1.42
  10   6 -10   42.48    1.00
  10   6 -10   45.00    1.41
  10   6 -10   45.13    1.45
 -10   6  10   42.78    1.16
  10  -6 -10   43.42    1.38
  10   6 -10   40.77    1.35
  10   6  -9   19.55    0.65
  10   6  -9   19.04    0.94
 -10   6   9   18.45    0.73
  10   6  -9   20.77    0.94
  10   6  -9   20.68    0.92
  10   6  -9   18.41    0.86
  10  -6  -9   18.54    0.86
  10   6  -8   47.40    1.42
  10   6  -8   45.63    1.14
  10   6  -8   50.16    1.50
 -10   6   8   45.92    1.23
  10   6  -8   49.07    1.40
  10   6  -8   48.35    1.41
  10  -6  -8   48.84    1.38
  10   6  -7    0.07    0.30
  10   6  -7    0.20    0.28
  10   6  -7    0.07    0.22
  10  -6  -7   -0.10    0.28
  10   6  -7    0.24    0.31
 -10   6   7    0.03    0.24
  10   6  -7    0.23    0.29
  10   6  -6    0.92    0.27
  10   6  -6    0.87    0.34
  10   6  -6    0.53    0.29
  10   6  -6    1.08    0.30
 -10  -6   6    1.27    0.34
  10   6  -6    1.56    0.31
  10  -6  -6    1.34    0.28
  10   6  -5   13.60    0.66
  10   6  -5   10.91    0.64
  10  -6  -5   12.06    0.58
  10   6  -5   11.68    0.58
 -10  -6   5   11.53    0.64
  10   6  -5   11.42    0.56
  10   6  -5   11.51    0.58
  10   6  -4   13.61    0.61
  10   6  -4   13.94    0.59
  10   6  -4   14.13    0.67
 -10  -6   4   13.38    0.65
  10   6  -3   67.66    1.58
  10  -6  -3   66.03    1.21
 -10   6   3   65.53    1.48
 -10  -6   3   67.43    1.59
  10   6  -3   65.39    1.56
  10   6  -3   68.34    1.43
 -10  -6   3   64.15    1.48
  10  -6  -2   22.24    0.51
 -10  -6   2   22.26    0.83
  10   6  -2   22.65    0.83
  10   6  -2   23.56    0.86
  10   6  -2   22.97    0.67
 -10  -6   2   22.16    0.75
 -10   6   2   21.93    0.75
  10   6  -1   26.23    0.92
 -10  -6   1   26.98    0.91
  10   6  -1   27.97    0.92
 -10  -6   1   27.58    0.85
  10   6  -1   27.61    0.69
  10  -6  -1   26.59    0.58
 -10   6   1   27.38    0.83
  10   6   0  124.48    2.46
  10   6   0  123.31    2.54
 -10  -6   0  129.23    2.49
  10   6   0  124.42    2.08
 -10  -6  -1    8.43    0.53
  10   6   1   10.02    0.53
  10   6   1    9.35    0.57
 -10   6  -2   20.67    0.57
  10   6   2   20.37    0.84
  10   6   2   22.38    0.76
  10   6   3   15.49    0.61
 -10   6  -3   15.30    0.54
  10   6   4  183.65    3.16
  10  -6   4  182.67    3.18
 -10   6  -4  178.50    2.99
  10   6   5    4.44    0.48
  10   6   5    4.69    0.20
  10   6   5    5.74    0.46
 -10   6  -5    5.53    0.41
  10  -6   5    5.25    0.45
  10   6   6   15.94    0.82
  10   6   6   15.00    0.70
  10  -6   6   14.97    0.72
 -10   6  -6   16.62    0.69
  10   6   7   12.88    0.70
  10   6   7   13.72    0.77
  10  -6   7   14.51    0.74
 -10   6  -7   15.73    0.72
  10  -6   8   27.47    1.06
  10   6   8   27.61    1.05
  10   6   8   26.86    1.07
 -10   6  -8   28.76    1.00
  10   6   9    0.21    0.40
  10   6   9    0.83    0.42
  10  -6   9    0.53    0.40
 -10   6  -9    0.68    0.37
  10   6  10   46.05    1.45
  10   6  10   48.44    1.49
  10  -6  10   47.62    1.49
  10  -6  10   46.81    1.59
  10   6  11    0.64    0.48
  10  -6  11   -0.19    0.52
  10  -6  11   -0.38    0.50
  10   6  11    0.13    0.42
 -10   6 -11    0.59    0.43
 -10   6 -12   16.22    0.84
  10   6  12   15.78    0.86
  10  -6  12   16.55    1.03
  10  -6  13   -0.43    0.62
 -10   6 -13   -0.45    0.45
  10   8 -15    2.68    0.62
  10   8 -15    2.98    0.67
  10  -8 -15    2.68    0.66
  10  -8 -14    1.73    0.57
  10   8 -14    1.27    0.55
  10   8 -14    2.17    0.61
  10  -8 -14    3.28    0.63
  10  -8 -14    2.63    0.60
  10   8 -13    5.09    0.64
  10  -8 -13    4.12    0.63
  10  -8 -13    4.77    0.66
  10   8 -13    5.30    0.67
  10   8 -12    0.28    0.44
  10  -8 -12    0.19    0.44
  10   8 -12    0.05    0.53
  10   8 -12    0.29    0.27
  10   8 -12    0.25    0.46
  10   8 -12    0.05    0.48
 -10   8  12    0.32    0.28
  10  -8 -12   -0.32    0.47
  10   8 -12   -0.13    0.46
  10   8 -11   12.05    0.55
  10   8 -11   13.98    0.81
  10   8 -11   10.21    0.80
  10   8 -11   12.95    0.86
  10  -8 -11   12.93    0.81
  10   8 -11   12.63    0.79
 -10   8  11   12.98    0.60
  10   8 -11   13.79    0.87
  10  -8 -11   12.07    0.76
  10   8 -10   12.67    0.58
  10   8 -10   11.15    0.83
  10   8 -10   12.26    0.85
 -10   8  10   12.61    0.61
  10   8 -10   12.12    0.79
  10   8 -10   12.29    0.76
  10  -8 -10   12.33    0.74
  10   8  -9    0.15    0.36
  10   8  -9    0.37    0.28
  10   8  -9    0.41    0.41
  10   8  -9    0.24    0.39
  10   8  -9    0.10    0.43
 -10   8   9    0.57    0.29
  10  -8  -9   -0.04    0.34
  10   8  -8   -0.04    0.35
  10  -8  -8    0.03    0.30
  10   8  -8    0.07    0.35
  10   8  -8    0.09    0.42
  10   8  -8   -0.19    0.42
  10   8  -8   -0.17    0.32
 -10   8   8    0.14    0.26
  10   8  -7   20.30    0.81
  10   8  -7   21.35    0.85
  10   8  -7   21.13    0.97
  10   8  -7   20.21    0.97
  10  -8  -7   21.36    0.83
  10   8  -7   22.21    0.88
  10   8  -6    1.18    0.34
  10   8  -6    1.45    0.41
  10   8  -6    1.50    0.42
  10  -8  -6    1.68    0.33
  10   8  -6    1.44    0.33
 -10  -8   6    1.33    0.43
  10   8  -5   -0.07    0.37
  10   8  -5    0.24    0.26
 -10  -8   5    0.34    0.37
  10   8  -4   13.62    0.72
 -10  -8   4   14.48    0.74
  10   8  -4   14.25    0.60
  10  -8  -3    6.57    0.36
  10   8  -3    6.26    0.55
  10   8  -3    7.12    0.41
 -10  -8   3    5.80    0.53
 -10  -8   2   50.48    1.43
 -10  -8   2   51.10    1.24
  10   8  -2   52.81    1.46
  10   8  -2   51.72    1.12
 -10   8   2   49.28    1.21
  10  -8  -2   51.98    1.09
 -10  -8   1    0.30    0.28
 -10  -8   1    0.07    0.37
  10   8  -1    0.41    0.31
  10  -8  -1    0.38    0.20
 -10   8   1   -0.04    0.27
  10   8   0  131.48    2.78
 -10  -8   0  130.85    2.73
  10   8   0  134.00    2.67
  10  -8   0  130.28    2.30
 -10   8   0  137.61    2.47
 -10  -8   0  130.69    2.46
  10   8   1   57.07    1.58
 -10  -8  -1   56.00    1.55
  10   8   1   57.08    1.45
 -10   8  -2   27.11    0.76
  10   8   2   28.81    0.93
 -10  -8  -2   29.13    1.06
  10   8   2   27.36    1.06
 -10   8  -3   42.49    1.06
  10   8   3   42.98    1.12
  10   8   3   43.07    1.16
  10  -8   3   43.76    1.13
  10   8   4   92.06    1.87
 -10   8  -4   91.70    1.86
  10   8   4   89.65    1.89
  10  -8   4   90.83    1.92
  10   8   5   15.07    0.83
  10   8   5   15.97    0.70
  10  -8   5   15.42    0.70
 -10   8  -5   15.33    0.67
  10   8   5   14.53    0.58
  10   8   6    9.62    0.71
  10  -8   6    9.68    0.60
  10   8   6    9.63    0.59
 -10   8  -6   10.11    0.59
  10  -8   7   92.49    2.09
 -10   8  -7   92.97    2.05
  10   8   7   96.41    2.11
  10   8   8   38.34    1.34
  10   8   8   39.41    1.25
  10  -8   8   35.90    1.24
 -10   8  -8   35.15    1.18
 -10   8  -9    4.74    0.57
  10   8   9    4.61    0.56
  10   8   9    3.73    0.57
  10  -8   9    4.59    0.58
 -10   8 -10    4.42    0.59
  10   8  10    5.53    0.63
  10  -8  10    5.02    0.63
  10   8  10    4.58    0.61
  10  -8  10    5.69    0.74
  10   8  11    7.42    0.70
  10   8  11    9.52    0.79
  10  -8  11    9.37    0.80
  10  -8  11    9.08    0.85
 -10   8 -11    8.92    0.72
  10  -8  12    5.01    0.76
  10   8  12    6.41    0.67
 -10   8 -12    6.22    0.67
 -10   8 -12    5.85    0.64
  10   8  13    1.63    0.49
  10   8  14    0.78    0.48
  10  10 -15    2.38    0.66
  10 -10 -15    1.80    0.63
  10 -10 -15    1.13    0.58
  10  10 -15    2.23    0.62
  10  10 -14    3.45    0.68
  10 -10 -14    4.28    0.66
  10 -10 -14    3.49    0.62
  10  10 -14    3.46    0.63
  10  10 -13   -0.14    0.51
  10 -10 -13   -0.05    0.50
  10 -10 -13    0.14    0.47
  10  10 -13   -0.22    0.51
 -10  10  13    0.02    0.27
  10  10 -12    0.23    0.46
  10 -10 -12    1.63    0.52
  10  10 -12    1.36    0.48
  10  10 -12    0.82    0.33
 -10  10  12    0.50    0.28
  10 -10 -12    0.91    0.51
  10  10 -11    1.28    0.48
  10 -10 -11    2.05    0.49
  10  10 -11    2.30    0.38
 -10  10  11    1.98    0.36
  10 -10 -11    1.74    0.50
  10  10 -11    1.93    0.51
  10  10 -10    0.64    0.42
  10 -10 -10    0.78    0.41
  10  10 -10    0.96    0.36
  10  10 -10    0.42    0.52
  10  10 -10    0.49    0.50
  10 -10 -10    1.41    0.45
 -10  10  10    0.08    0.30
  10  10 -10    0.86    0.43
  10  10  -9    1.88    0.58
  10 -10  -9    1.34    0.41
  10  10  -9    2.88    0.60
 -10  10   9    1.76    0.35
  10  10  -9    1.87    0.46
  10  10  -8    3.85    0.62
  10  10  -8    3.16    0.56
  10  10  -8    4.24    0.47
  10 -10  -8    3.95    0.45
  10  10  -7    7.80    0.72
  10  10  -6    0.45    0.45
  10 -10  -5    9.37    0.56
  10  10  -5   10.98    0.78
  10  10  -5   11.72    0.78
  10 -10  -4    8.37    0.50
  10  10  -4    9.41    0.72
  10 -10  -3   52.84    1.25
  10  10  -3   51.31    1.58
  10 -10  -2   11.57    0.55
  10  10  -2   11.63    0.74
  10  10  -1   36.34    1.25
 -10  10   1   37.16    0.97
  10 -10  -1   36.18    0.98
 -10 -10   1   35.10    0.96
  10  10   0   24.01    0.97
 -10 -10   0   24.49    0.78
  10 -10   0   22.36    0.76
 -10  10   0   23.30    0.75
 -10  10  -1   40.56    1.04
  10  10   1   40.11    1.23
 -10 -10  -1   38.69    1.04
  10  10   2   21.76    0.71
  10 -10   2   21.20    0.73
  10  10   2   22.22    0.87
 -10  10  -3   35.50    1.03
  10  10   3   37.15    1.12
  10  10   3   37.39    1.00
  10 -10   3   36.35    1.01
 -10  10  -4   26.40    0.90
  10 -10   4   27.87    0.90
  10  10   4   26.49    0.86
  10  10   4   27.19    0.91
  10 -10   5    4.68    0.46
  10  10   5    4.84    0.62
  10  10   5    5.07    0.47
 -10  10  -5    4.28    0.47
  10  10   5    5.89    0.44
  10  10   6    4.18    0.58
 -10  10  -6    4.27    0.48
  10  10   6    3.28    0.43
  10 -10   6    3.45    0.45
 -10  10  -7    9.34    0.65
  10  10   7    8.29    0.59
  10 -10   7    8.27    0.60
  10  10   7    9.09    0.77
  10  10   8    1.46    0.45
  10 -10   8    1.24    0.43
 -10  10  -8    0.56    0.44
  10  10   8    1.74    0.52
  10  10   9    8.49    0.77
  10  10   9    7.85    0.68
  10 -10   9    8.90    0.70
 -10  10  -9    9.73    0.71
  10  10  10    1.57    0.52
 -10  10 -10    0.86    0.44
  10  10  10    0.86    0.50
  10 -10  10    0.17    0.48
 -10  10 -11    3.51    0.56
  10  10  11    3.45    0.61
  10  10  11    3.68    0.64
  10 -10  11    3.66    0.63
  10  10  12    0.84    0.51
  10  10  13    2.96    0.59
  10 -12 -15   -0.10    0.55
  10 -12 -15    1.10    0.56
  10 -12 -14    0.20    0.51
  10 -12 -14   -0.18    0.49
  10 -12 -13    0.60    0.52
  10 -12 -13   -0.13    0.47
  10  12 -13    0.05    0.51
  10 -12 -12    0.20    0.46
  10  12 -12    0.34    0.47
  10 -12 -12    1.46    0.53
  10  12 -12    0.04    0.47
  10 -12 -11    0.67    0.46
  10  12 -11    1.58    0.49
 -10  12  11    0.97    0.33
  10  12 -11    2.06    0.51
  10 -12 -11    1.26    0.47
  10 -12 -10    0.28    0.41
  10 -12 -10    0.14    0.42
  10  12 -10    0.16    0.41
  10  12 -10    0.52    0.42
 -10  12  10    0.40    0.34
  10 -12  -9    0.78    0.40
  10 -12  -9    1.38    0.43
  10  12  -9    1.12    0.42
  10 -12  -8    0.30    0.37
  10  12  -8    0.38    0.35
  10  12  -7    0.05    0.50
  10  12  -7    0.95    0.34
  10  12  -6    0.54    0.50
  10 -12  -6    0.44    0.40
  10 -12  -5    1.26    0.41
  10  12  -5    1.56    0.55
  10 -12  -4   24.98    0.90
  10  12  -4   23.34    1.11
  10 -12  -3    2.20    0.39
  10  12  -3    2.88    0.55
  10  12  -2   21.20    1.01
  10 -12  -2   22.27    0.82
  10 -12  -1   -0.45    0.36
  10  12  -1    0.31    0.39
  10  12   0   34.13    0.81
  10  12   0   32.52    1.20
  10 -12   0   33.31    0.84
  10 -12   0   31.50    1.00
 -10  12  -1    1.94    0.28
  10  12   1    2.54    0.29
 -10 -12  -1    1.85    0.29
  10  12   1    2.90    0.49
  10 -12   1    1.65    0.27
  10 -12   1    2.13    0.38
  10  12   2   11.75    0.49
  10 -12   2   11.98    0.51
  10  12   2   10.17    0.66
 -10 -12  -2   11.17    0.52
 -10  12  -2   11.09    0.52
  10  12   3    2.20    0.41
  10  12   3    1.44    0.30
  10 -12   3    1.68    0.31
  10  12   4    6.09    0.52
  10  12   4    7.18    0.45
  10 -12   4    5.60    0.46
  10 -12   5    5.23    0.47
 -10  12  -5    6.98    0.59
  10  12   5    5.52    0.49
  10  12   5    6.21    0.48
  10  12   5    6.63    0.75
  10  12   6    7.12    0.76
 -10  12  -6    6.32    0.60
  10  12   6    5.38    0.51
  10 -12   6    7.43    0.55
  10  12   6    6.12    0.46
 -10  12  -7    2.51    0.50
  10  12   7    1.70    0.59
  10  12   7    1.77    0.44
  10 -12   7    2.68    0.49
  10  12   8   11.93    0.92
 -10  12  -8   10.02    0.74
  10  12   8    9.44    0.67
  10 -12   8    9.85    0.69
  10  12   9    4.79    0.71
 -10  12  -9    6.45    0.67
  10 -12   9    6.14    0.64
  10  12  10    0.06    0.52
 -10  12 -10    0.78    0.50
  10 -14 -10   -0.06    0.41
 -10  14  10    0.21    0.35
  10 -14  -9    1.34    0.40
  10 -14  -8    0.87    0.35
  10 -14  -8    0.08    0.47
  10 -14  -7    1.56    0.35
  10 -14  -7    3.22    0.54
 -10 -14   7    2.08    0.63
  10 -14  -6    3.12    0.52
  10 -14  -6    2.76    0.34
 -10 -14   6    2.31    0.68
 -10 -14   5    0.29    0.54
  10 -14  -5   -0.28    0.42
  10 -14  -5   -0.17    0.26
 -10 -14   4    0.97    0.56
  10 -14  -4    1.23    0.45
 -10 -14   3    0.17    0.53
  10 -14  -3    0.33    0.43
  10  14  -3    0.27    0.49
  10 -14  -2    3.58    0.52
  10  14  -2    4.41    0.62
  10 -14  -2    4.34    0.26
  10 -14  -1    1.83    0.22
  10 -14  -1    2.12    0.47
 -10 -14   1    1.46    0.62
  10  14  -1    1.91    0.51
 -10 -14   0   -0.34    0.58
  10  14   0    0.61    0.47
  10 -14   0    0.30    0.20
  10 -14   0    0.23    0.42
  10  14   1    9.29    0.72
  10 -14   1    9.99    0.39
  10 -14   1    8.88    0.66
 -10 -14  -1    8.19    0.85
 -10 -14  -2    1.90    0.63
  10  14   2    2.25    0.52
  10 -14   2    2.20    0.29
 -10 -14  -3    7.50    0.43
 -10 -14  -3    8.08    0.85
  10  14   3    7.52    0.65
  10 -14   3    7.33    0.42
 -10 -14  -4    0.30    0.61
  10  14   4    0.91    0.42
  10 -14   4    0.73    0.30
 -10 -14  -4    0.57    0.29
  10  14   5    5.33    0.73
 -10 -14  -5    6.49    0.83
  10 -14   5    6.08    0.48
  10  14   5    6.22    0.56
  10  14   6    8.44    0.56
 -10  14  -7    1.56    0.47
 -10  14  -8    0.13    0.47
  10 -16  -5    2.20    0.57
  10 -16  -4    0.59    0.48
  10 -16  -3   -0.19    0.48
  10 -16  -2    2.68    0.55
  10 -16  -1    2.14    0.52
  10 -16   0    3.01    0.57
  10  16   1    1.57    0.52
  10  16   2    2.71    0.54
  10  16   3    3.95    0.56
  10  16   4    0.08    0.39
  11   1 -16    0.59    0.45
  11   1 -16    0.48    0.60
  11   1 -15    5.60    0.61
  11   1 -15    4.63    0.74
  11   1 -14    1.83    0.59
  11  -1 -14    1.42    0.56
  11   1 -14    1.47    0.45
  11  -1 -14    0.85    0.38
  11   1 -13    6.42    0.59
  11  -1 -13    6.59    0.53
  11  -1 -13    6.80    0.70
  11   1 -12    1.27    0.50
  11   1 -12    1.30    0.39
  11  -1 -12    1.65    0.36
  11   1 -11   30.15    1.19
  11   1 -11   28.76    1.04
  11  -1 -11   26.39    0.94
  11   1 -10    0.17    0.36
 -11   1  10    0.14    0.16
 -11   1  10    0.53    0.30
  11   1 -10    0.56    0.33
  11  -1 -10    0.12    0.28
  11   1 -10    0.55    0.32
  11   1 -10    0.47    0.38
 -11   1   9   10.65    0.40
 -11   1   9   11.86    0.63
  11   1  -9   12.97    0.67
  11  -1  -9   11.41    0.60
  11   1  -9   10.44    0.60
  11   1  -9   11.45    0.71
 -11   1   8   50.24    1.08
 -11  -1   8   52.16    1.42
 -11   1   8   51.85    1.38
  11   1  -8   51.85    1.48
  11   1  -8   51.55    1.38
  11  -1  -8   50.82    1.31
  11   1  -8   50.48    1.31
 -11  -1   7   63.94    1.33
 -11  -1   7   68.55    1.67
 -11   1   7   65.43    1.60
  11   1  -7   67.76    1.61
  11   1  -7   66.65    1.50
  11   1  -7   68.25    1.70
 -11   1   7   65.31    1.34
 -11  -1   6   16.39    0.56
 -11   1   6   17.47    0.59
 -11  -1   6   17.26    0.74
 -11   1   6   17.49    0.72
  11   1  -6   17.09    0.72
  11  -1  -6   15.37    0.56
  11   1  -6   17.96    0.64
  11   1  -6   17.66    0.76
  11   1  -5   38.49    0.94
 -11  -1   5   38.12    0.95
 -11   1   5   37.44    0.95
 -11   1   5   38.29    1.10
  11   1  -5   37.79    1.10
  11   1  -5   38.82    1.13
  11  -1  -5   35.45    0.87
  11   1  -4  155.88    2.61
 -11  -1   4  152.83    2.72
 -11   1   4  154.41    2.71
 -11   1   4  148.68    2.86
  11   1  -4  150.14    2.86
  11  -1  -4  153.37    2.49
 -11  -1   3   10.64    0.50
  11  -1  -3   10.73    0.33
 -11   1   3   11.90    0.51
  11   1  -3   10.96    0.41
 -11  -1   3   10.91    0.57
  11   1  -3   10.55    0.54
 -11  -1   3   11.60    0.42
 -11   1   3   12.58    0.58
 -11  -1   2    7.06    0.42
 -11  -1   2    7.06    0.45
 -11   1   2    5.84    0.41
 -11   1   2    6.64    0.39
 -11  -1   2    6.72    0.31
 -11   1   2    6.64    0.44
 -11  -1   1   18.84    0.53
 -11  -1   1   20.15    0.74
 -11   1   1   20.01    0.72
 -11   1   1   19.93    0.41
 -11   1   0   70.06    1.17
 -11  -1   0   70.09    1.32
 -11  -1   0   67.55    1.56
 -11   1  -1   12.73    0.57
 -11  -1  -1   12.95    0.59
 -11  -1  -1   11.83    0.55
 -11  -1  -2    7.67    0.47
 -11  -1  -2    7.11    0.42
 -11   1  -3  120.30    2.39
 -11  -1  -3  119.30    2.30
 -11  -1  -3  117.47    2.39
 -11  -1  -4   38.96    1.14
 -11   1  -4   38.19    1.12
 -11  -1  -4   37.42    1.04
 -11  -1  -5  107.10    2.29
 -11   1  -5  109.35    2.27
  11   1   5  109.77    2.27
 -11  -1  -6   52.84    1.43
  11   1   6   52.71    1.42
 -11   1  -6   52.10    1.41
 -11  -1  -7  106.13    2.29
 -11   1  -7  104.42    2.26
  11   1   7  104.71    2.30
 -11  -1  -8   19.05    0.85
 -11   1  -8   19.01    0.84
  11   1   8   18.83    0.89
  11   1   8   19.56    0.80
 -11  -1  -9   46.54    1.39
  11   1   9   44.65    1.44
 -11   1  -9   46.25    1.37
  11   1   9   46.87    1.35
  11  -1   9   46.81    1.41
 -11  -1 -10   51.16    1.48
 -11   1 -10   50.46    1.45
  11   1  10   49.47    1.45
  11  -1  10   48.82    1.49
  11   1  10   51.13    1.59
  11   1  11   17.18    0.87
  11   1  11   17.09    0.96
  11  -1  11   17.78    0.93
 -11   1 -11   15.81    0.83
  11  -1  12    4.03    0.62
  11   1  12    5.45    0.63
 -11   1 -12    3.71    0.55
  11   1  13   35.27    1.34
  11  -1  13   33.58    1.37
  11   1  14    3.30    0.64
  11  -1  14    2.82    0.66
  11  -1  15    4.59    0.78
  11   1  15    4.64    0.74
  11   1  16    3.66    0.75
  11   3 -17   -0.56    0.52
  11   3 -16    1.19    0.60
  11  -3 -16    2.05    0.64
  11   3 -16    2.74    0.58
  11   3 -15    0.59    0.48
  11  -3 -15    0.29    0.55
  11   3 -15    0.06    0.54
  11  -3 -14   13.23    0.93
  11   3 -14   13.13    0.94
  11   3 -14   14.39    0.84
  11  -3 -14   12.42    0.91
  11   3 -14   13.65    0.88
  11   3 -13    1.09    0.51
  11   3 -13    0.99    0.44
  11  -3 -13   -0.21    0.52
  11   3 -13    0.58    0.44
  11   3 -12   11.47    0.73
  11   3 -12   11.73    0.81
  11   3 -12   11.50    0.75
 -11   3  12   10.27    0.36
  11   3 -11    1.77    0.47
 -11   3  11    1.89    0.36
  11   3 -11    3.02    0.48
  11   3 -11    2.42    0.50
  11   3 -11    1.93    0.44
  11  -3 -11    1.77    0.45
 -11   3  10   14.62    0.70
  11  -3 -10   15.69    0.82
  11   3 -10   16.69    0.81
  11   3 -10   15.77    0.85
  11   3 -10   16.03    0.79
  11   3 -10   14.94    0.83
  11   3  -9    4.23    0.45
  11   3  -9    3.64    0.46
 -11   3   9    4.70    0.42
  11   3  -9    4.07    0.48
  11  -3  -9    4.23    0.48
  11   3  -9    3.87    0.49
  11  -3  -8    4.32    0.46
  11   3  -8    4.12    0.43
 -11   3   8    3.71    0.38
  11   3  -8    3.77    0.45
  11   3  -8    4.46    0.47
  11   3  -8    4.34    0.46
  11   3  -7    9.39    0.60
 -11   3   7   10.13    0.56
  11   3  -7   10.13    0.61
  11   3  -7   10.51    0.63
  11  -3  -7   10.79    0.62
  11   3  -7   10.07    0.56
  11   3  -6   19.57    0.73
  11   3  -6   18.19    0.62
  11   3  -6   18.00    0.80
 -11   3   6   19.08    0.76
  11   3  -6   19.26    0.81
  11  -3  -6   18.84    0.78
  11  -3  -5    0.24    0.25
  11   3  -5    0.09    0.22
  11   3  -5    0.23    0.20
  11   3  -5    0.03    0.27
 -11   3   5    0.06    0.23
  11   3  -5    0.03    0.23
  11   3  -4    7.04    0.41
  11   3  -4    7.08    0.41
 -11  -3   4    7.61    0.52
  11   3  -4    7.37    0.48
 -11   3   4    6.06    0.43
 -11  -3   4    7.93    0.44
 -11  -3   4    7.13    0.46
 -11   3   4    6.59    0.45
  11   3  -3  105.47    2.05
  11   3  -3  105.40    1.97
 -11  -3   3  108.17    2.22
  11   3  -3  102.93    2.15
  11  -3  -3  100.51    1.58
 -11  -3   3  107.09    1.99
 -11  -3   3  103.51    2.11
 -11   3   3  107.17    2.12
 -11  -3   2    0.64    0.23
 -11  -3   2    0.41    0.20
  11   3  -2    0.60    0.24
 -11  -3   2    0.68    0.23
 -11  -3   2    0.34    0.24
 -11   3   2    0.47    0.23
  11   3  -1    3.29    0.33
 -11  -3   1    3.03    0.29
 -11  -3   1    3.12    0.34
  11   3   0  108.41    2.18
 -11  -3   0  106.56    2.02
 -11  -3   0  107.17    2.18
  11   3   0  108.86    2.14
 -11  -3  -1    0.94    0.26
  11   3   1    0.40    0.22
 -11  -3  -1    0.74    0.23
 -11  -3  -2   48.27    1.30
  11   3   2   47.57    1.29
 -11  -3  -2   47.11    1.21
 -11  -3  -3    1.24    0.31
 -11  -3  -3    0.91    0.23
 -11  -3  -4   42.40    1.28
 -11  -3  -4   45.20    1.15
  11   3   5   25.09    0.92
 -11  -3  -5   25.32    0.80
  11   3   5   24.50    0.89
  11  -3   5   22.52    0.86
  11   3   6   21.52    0.87
 -11   3  -6   21.45    0.86
  11   3   6   23.42    0.89
 -11  -3  -6   23.21    0.76
  11  -3   6   20.50    0.85
 -11   3  -7   10.54    0.62
  11   3   7    9.90    0.62
  11   3   7   10.76    0.66
  11  -3   7    9.39    0.64
 -11  -3  -7   11.02    0.52
  11   3   7   10.79    0.52
 -11   3  -8   30.48    1.07
  11   3   8   30.33    1.12
  11  -3   8   29.18    1.11
 -11  -3  -8   31.55    0.89
  11   3   9   25.75    1.08
  11  -3   9   24.90    1.07
 -11  -3  -9   28.68    0.82
 -11   3  -9   26.06    1.00
  11   3   9   27.35    0.94
  11  -3   9   26.07    1.08
 -11   3 -10   22.67    0.94
 -11  -3 -10   22.42    0.71
  11   3  10   22.99    0.90
  11  -3  10   22.35    1.03
  11   3  10   21.61    1.02
  11  -3  10   22.06    1.03
 -11   3 -11    0.07    0.41
  11  -3  11   -0.24    0.43
  11   3  11    0.37    0.48
  11  -3  11   -0.19    0.48
 -11  -3 -11    0.42    0.25
  11   3  11    0.07    0.38
 -11   3 -12   22.27    0.95
 -11  -3 -12   21.06    0.64
  11   3  12   21.68    0.96
  11  -3  12   22.89    1.15
  11  -3  13    6.05    0.75
 -11   3 -13    5.57    0.61
  11   3  13    6.60    0.66
  11  -3  14    4.60    0.76
  11  -5 -16   -0.36    0.56
  11   5 -16    0.06    0.57
  11   5 -15   -0.30    0.47
  11  -5 -15   -0.51    0.54
  11   5 -15   -0.33    0.59
  11   5 -14    0.15    0.47
  11  -5 -14   -0.16    0.51
  11   5 -14    0.16    0.49
  11  -5 -14   -0.05    0.52
  11   5 -13    6.33    0.70
  11   5 -13    5.51    0.66
  11   5 -13    7.67    0.74
  11   5 -13    6.03    0.66
  11   5 -12    2.16    0.53
  11  -5 -12    2.51    0.52
  11   5 -12    3.27    0.56
  11   5 -12    4.04    0.60
 -11   5  12    2.51    0.39
  11   5 -12    3.91    0.55
 -11   5  11    7.78    0.53
  11   5 -11    7.48    0.66
  11   5 -11    8.89    0.73
  11   5 -11    7.50    0.67
  11   5 -11    7.12    0.66
  11  -5 -11    7.85    0.68
  11   5 -10    0.51    0.38
  11   5 -10    0.60    0.42
  11   5 -10   -0.13    0.40
  11   5 -10    0.03    0.19
  11  -5 -10   -0.42    0.39
 -11   5  10   -0.17    0.26
  11   5 -10   -0.22    0.36
  11   5  -9    2.68    0.44
  11  -5  -9    3.24    0.45
  11   5  -9    3.19    0.45
  11   5  -9    2.68    0.42
  11   5  -9    2.68    0.29
  11   5  -9    2.18    0.44
 -11   5   9    3.01    0.37
  11   5  -8    0.82    0.34
  11   5  -8    0.59    0.35
  11   5  -8    0.82    0.34
  11   5  -8    0.96    0.24
  11  -5  -8    1.32    0.35
  11   5  -8    0.85    0.35
 -11   5   8    1.35    0.30
  11   5  -7    2.79    0.41
  11   5  -7    2.59    0.30
  11   5  -7    1.74    0.36
  11   5  -7    2.74    0.40
  11   5  -7    2.59    0.40
 -11   5   7    2.71    0.35
  11  -5  -7    1.92    0.37
  11   5  -6  121.13    2.61
  11   5  -6  121.51    2.50
  11   5  -6  125.11    2.53
 -11   5   6  123.64    2.46
  11   5  -6  125.74    2.51
  11  -5  -6  123.60    2.51
  11   5  -6  121.27    2.34
  11   5  -5   34.26    0.99
  11   5  -5   33.52    1.11
  11   5  -5   34.25    1.02
  11   5  -5   34.60    1.05
 -11  -5   5   33.70    1.06
  11   5  -4   17.19    0.68
  11   5  -4   17.50    0.71
  11   5  -4   16.92    0.66
 -11  -5   4   17.56    0.72
  11   5  -3   27.40    0.90
  11  -5  -3   27.23    0.55
 -11   5   3   29.51    0.91
 -11  -5   3   29.81    0.91
 -11  -5   3   29.26    0.92
 -11  -5   2   99.23    2.04
  11   5  -2   97.01    2.08
 -11   5   2  100.18    2.04
  11   5  -2   97.00    2.11
 -11  -5   2  100.75    2.04
  11   5  -1  113.69    2.31
 -11  -5   1  112.86    2.24
 -11  -5   1  114.36    2.35
  11   5  -1  113.60    2.30
 -11  -5   1  109.50    2.20
 -11   5   1  108.80    2.19
  11   5   0  188.54    3.48
 -11  -5   0  186.19    3.37
 -11  -5   0  189.38    3.46
  11   5   0  191.24    3.41
  11   5   1  387.93    6.47
 -11  -5  -1  395.56    6.40
  11   5   1  391.91    6.32
 -11  -5  -2   74.54    1.67
  11   5   2   75.89    1.78
  11   5   2   74.00    1.61
 -11   5  -2   72.13    1.32
 -11  -5  -3  197.22    3.44
 -11   5  -3  191.07    3.15
 -11  -5  -4   19.74    0.72
 -11   5  -4   19.62    0.64
  11   5   5    7.65    0.57
  11   5   5    8.93    0.54
  11  -5   5    7.83    0.52
 -11  -5  -5    7.20    0.43
  11   5   5    8.64    0.35
 -11   5  -5    8.14    0.46
 -11  -5  -6   22.32    0.73
  11   5   6   21.19    0.86
  11   5   6   21.63    0.62
  11  -5   6   21.21    0.86
  11   5   6   21.96    0.94
  11   5   7    1.10    0.24
  11   5   7    1.05    0.37
 -11  -5  -7    0.91    0.24
  11   5   7    1.33    0.39
  11  -5   7    1.04    0.36
  11   5   8    1.06    0.39
  11  -5   8    0.93    0.41
  11   5   8    1.55    0.41
 -11  -5  -8    1.63    0.26
  11   5   8    1.73    0.28
  11   5   9    0.08    0.39
 -11   5  -9   -0.07    0.40
 -11  -5  -9    0.54    0.21
  11   5   9    0.12    0.41
  11  -5   9    0.67    0.42
  11   5   9    0.38    0.27
 -11   5 -10    0.98    0.44
  11  -5  10    1.28    0.51
 -11  -5 -10    1.35    0.23
  11   5  10    1.35    0.50
  11  -5  10    0.81    0.48
  11   5  10    2.18    0.45
  11   5  10    1.50    0.36
 -11   5 -11    9.28    0.67
  11   5  11    8.71    0.68
  11   5  11   10.14    0.79
  11  -5  11    8.76    0.78
  11  -5  11    9.41    0.80
  11  -5  12    4.61    0.70
 -11   5 -12    4.18    0.57
 -11   5 -13    9.79    0.75
  11  -5  13   10.03    0.90
  11  -7 -15    0.78    0.55
  11   7 -15    1.45    0.60
  11  -7 -15    0.97    0.61
  11   7 -15    2.05    0.63
  11   7 -14    0.37    0.52
  11  -7 -14   -0.27    0.56
  11  -7 -14   -0.05    0.51
  11   7 -14   -0.15    0.52
  11   7 -13    4.85    0.66
  11  -7 -13    6.40    0.71
 -11   7  13    6.37    0.46
  11   7 -13    5.86    0.71
  11  -7 -13    7.23    0.73
  11   7 -13    7.17    0.71
  11   7 -12    2.34    0.53
  11  -7 -12    2.15    0.52
  11   7 -12    2.48    0.59
  11   7 -12    1.62    0.54
  11   7 -12    1.93    0.27
 -11   7  12    2.15    0.37
  11   7 -12    2.53    0.56
  11   7 -12    1.86    0.52
  11   7 -11    5.68    0.39
  11  -7 -11    5.97    0.64
  11   7 -11    6.54    0.68
  11   7 -11    5.01    0.60
 -11   7  11    5.36    0.46
  11   7 -11    5.51    0.63
  11   7 -11    6.85    0.65
  11  -7 -10   -0.04    0.41
  11   7 -10    0.27    0.44
  11   7 -10    0.39    0.43
  11   7 -10   -0.02    0.26
  11   7 -10   -0.14    0.43
 -11   7  10    0.85    0.32
  11   7 -10    0.47    0.41
  11   7  -9   19.12    0.94
  11   7  -9   18.84    0.71
  11   7  -9   18.84    0.97
 -11   7   9   19.64    0.78
  11   7  -9   18.70    0.90
  11   7  -9   18.57    0.89
  11  -7  -9   18.64    0.87
  11   7  -8    7.91    0.50
  11   7  -8   10.04    0.70
  11   7  -8    9.44    0.71
  11   7  -8    9.05    0.64
 -11   7   8    9.17    0.56
  11   7  -8    8.85    0.63
  11  -7  -8    8.98    0.61
  11   7  -7    0.90    0.34
  11   7  -7    0.66    0.28
  11   7  -7    1.12    0.36
  11   7  -7    0.81    0.41
  11  -7  -7    0.90    0.34
  11   7  -7    0.82    0.39
 -11   7   7    1.11    0.31
  11   7  -6    1.07    0.33
  11   7  -6    1.34    0.31
  11   7  -6    0.85    0.35
  11   7  -6    1.50    0.40
  11   7  -6    1.04    0.32
 -11  -7   6    1.16    0.39
  11  -7  -6    1.23    0.31
  11   7  -5   12.02    0.62
  11   7  -5   11.69    0.66
  11   7  -5   11.68    0.60
 -11  -7   5   12.45    0.69
  11   7  -4   13.56    0.68
  11   7  -4   12.17    0.57
 -11  -7   4   12.42    0.68
  11   7  -3  116.86    2.44
  11  -7  -3  116.52    1.98
 -11  -7   3  122.72    2.48
  11   7  -3  116.57    2.51
  11   7  -3  119.13    2.21
 -11  -7   3  114.44    2.30
  11   7  -2   45.67    1.31
 -11  -7   2   44.26    1.17
  11   7  -2   45.35    1.32
  11   7  -2   45.32    1.04
  11  -7  -2   42.58    0.87
 -11   7   2   46.35    1.18
 -11  -7   2   45.36    1.30
  11   7  -1   38.02    1.18
 -11  -7   1   35.31    1.13
  11   7  -1   38.27    1.16
 -11   7   1   36.03    1.02
  11   7  -1   35.41    0.83
  11  -7  -1   33.16    0.73
 -11  -7   1   35.04    1.02
 -11  -7   0  146.92    2.89
  11   7   0  146.36    2.84
  11   7   0  145.65    2.37
  11   7   0  143.03    2.93
  11   7   1   66.27    1.73
 -11  -7  -1   68.46    1.68
  11   7   1   70.98    1.63
  11   7   1   65.57    1.12
 -11   7  -2   12.72    0.45
  11   7   2   14.64    0.65
  11   7   2   13.45    0.75
 -11   7  -3    3.17    0.29
  11   7   3    3.46    0.36
  11   7   4  146.17    2.77
 -11   7  -4  147.88    2.61
  11  -7   4  142.22    2.77
  11   7   4  145.39    2.67
  11   7   5   28.99    1.12
  11   7   5   29.76    0.97
 -11   7  -5   28.13    0.87
 -11   7  -6    0.78    0.33
  11   7   6   -0.09    0.39
  11   7   6    0.73    0.36
  11  -7   6    0.43    0.34
  11   7   7   31.76    1.21
  11   7   7   30.67    1.09
  11  -7   7   32.69    1.12
 -11   7  -7   31.34    1.02
  11   7   8    0.49    0.45
 -11   7  -8    0.10    0.38
  11   7   8    0.53    0.42
  11  -7   8    0.35    0.40
  11   7   9   10.26    0.76
  11   7   9   12.06    0.77
  11  -7   9   12.13    0.78
 -11   7  -9   10.77    0.70
  11   7  10    0.56    0.51
  11   7  10    1.50    0.48
  11  -7  10    0.26    0.48
  11  -7  10    1.46    0.56
 -11   7 -10    1.52    0.50
  11   7  11   15.94    0.90
 -11   7 -11   15.27    0.85
  11   7  11   14.93    0.94
  11  -7  11   14.74    0.94
  11  -7  11   15.59    1.00
 -11   7 -11   15.29    0.86
  11  -7  12    0.37    0.57
 -11   7 -12   -0.12    0.49
  11   7  12   -0.18    0.48
 -11   7 -12    0.18    0.46
  11   7  13    0.28    0.44
  11   9 -15    3.12    0.68
  11  -9 -15    3.09    0.68
  11  -9 -15    2.14    0.60
  11   9 -15    1.70    0.62
  11   9 -14    0.58    0.55
  11  -9 -14    0.48    0.53
  11  -9 -14    0.15    0.53
  11   9 -14    0.83    0.57
  11   9 -13    0.15    0.47
 -11   9  13    0.23    0.29
  11   9 -13   -0.32    0.52
  11  -9 -13    0.45    0.51
  11  -9 -13    0.34    0.54
  11   9 -12   -0.66    0.49
  11   9 -12    0.23    0.30
 -11   9  12   -0.15    0.32
  11  -9 -12    0.23    0.45
  11  -9 -12   -0.37    0.49
  11   9 -12   -0.17    0.46
  11   9 -11    0.53    0.43
  11  -9 -11    0.39    0.42
  11   9 -11    0.46    0.31
  11   9 -11    0.19    0.48
  11   9 -11    0.49    0.50
 -11   9  11    0.55    0.32
  11   9 -11    0.62    0.45
  11  -9 -10    0.16    0.37
  11   9 -10    0.76    0.50
  11   9 -10    0.75    0.44
  11   9 -10    0.85    0.34
  11   9 -10    1.28    0.52
 -11   9  10    0.77    0.34
  11   9 -10    1.18    0.44
  11   9  -9    0.21    0.32
  11   9  -9    0.12    0.41
  11   9  -9    0.53    0.48
  11   9  -9    0.46    0.44
 -11   9   9    0.82    0.34
  11   9  -9    0.79    0.41
  11  -9  -9    0.50    0.39
  11   9  -8    9.97    0.80
 -11   9   8    9.82    0.60
  11   9  -8    9.99    0.62
  11   9  -8   11.49    0.73
  11   9  -8   11.93    0.68
  11  -9  -8   10.66    0.65
  11  -9  -7    0.54    0.31
  11   9  -7    0.14    0.37
  11   9  -7   -0.31    0.46
  11   9  -7   -0.10    0.45
  11   9  -7   -0.50    0.38
 -11  -9   7   -0.18    0.42
  11   9  -6   54.06    1.50
  11   9  -6   57.53    1.66
  11   9  -6   57.83    1.48
 -11  -9   6   54.68    1.65
 -11  -9   5    0.50    0.40
  11   9  -5    0.91    0.33
  11   9  -5    0.45    0.40
  11   9  -4   57.11    1.66
  11  -9  -4   54.31    1.23
 -11  -9   4   54.58    1.60
  11   9  -4   56.89    1.35
  11  -9  -3   36.26    0.90
  11   9  -3   33.78    1.23
 -11  -9   3   36.73    1.25
  11   9  -3   35.78    0.94
 -11  -9   2   58.77    1.64
  11   9  -2   56.33    1.63
  11   9  -2   57.54    1.64
  11  -9  -2   59.34    1.23
 -11  -9   2   60.21    1.40
 -11  -9   1    1.09    0.31
  11   9  -1    1.57    0.41
 -11  -9   1    1.35    0.42
  11  -9  -1    1.69    0.26
 -11   9   1    2.18    0.34
  11   9  -1    1.54    0.39
  11   9   0   37.78    1.28
 -11  -9   0   37.41    1.27
  11   9   0   34.52    1.17
 -11  -9   0   36.70    1.04
 -11   9   0   36.42    1.02
  11   9   1   34.16    1.25
 -11  -9  -1   36.98    1.28
  11   9   1   34.71    1.14
  11   9   2  114.25    2.67
 -11  -9  -2  120.94    2.65
  11   9   2  121.24    2.47
  11   9   3   41.63    1.12
 -11   9  -3   41.20    1.06
  11  -9   3   40.96    1.13
  11   9   3   42.57    1.21
 -11   9  -4   14.10    0.63
  11   9   4   14.34    0.65
  11   9   4   14.19    0.65
  11  -9   4   12.47    0.64
 -11   9  -5    2.43    0.40
  11   9   5    2.73    0.51
  11   9   5    3.43    0.43
  11   9   5    3.29    0.38
  11  -9   5    3.52    0.43
  11   9   6   21.57    0.85
  11   9   6   20.57    1.02
  11  -9   6   19.25    0.84
 -11   9  -6   20.58    0.82
  11   9   7   -0.20    0.47
 -11   9  -7   -0.03    0.37
  11   9   7   -0.28    0.40
  11  -9   7    0.39    0.40
  11   9   8   15.62    0.92
  11   9   8   15.75    0.82
  11  -9   8   15.57    0.83
 -11   9  -8   16.83    0.82
 -11   9  -9    8.15    0.67
  11   9   9    8.59    0.68
  11  -9   9    8.49    0.70
  11   9  10    2.49    9.35
 -11   9 -10    2.03    0.48
  11  -9  10    2.03    0.53
  11   9  10    1.94    0.55
  11  -9  10    2.19    0.63
 -11   9 -11   -0.04    0.46
  11   9  11   -0.05    0.48
  11   9  11   -0.73    0.58
  11   9  12    8.61    0.77
  11   9  13    3.04    0.58
  11   9  14    0.65    0.49
  11 -11 -15    0.20    0.54
  11 -11 -15    0.97    0.59
  11 -11 -14    0.15    0.52
  11  11 -14    1.11    0.58
  11 -11 -14    0.81    0.52
  11  11 -14    1.14    0.56
  11 -11 -13    3.69    0.61
  11  11 -13    3.04    0.60
  11 -11 -13    2.57    0.59
  11  11 -13    3.50    0.65
  11  11 -12   -0.45    0.50
 -11  11  12   -0.17    0.31
  11 -11 -12    0.26    0.49
  11  11 -12   -0.87    0.53
  11 -11 -12   -0.18    0.48
  11  11 -11    0.61    0.39
 -11  11  11    0.40    0.34
  11 -11 -11   -0.04    0.47
  11  11 -11   -0.15    0.45
  11 -11 -11   -0.04    0.44
  11  11 -11    0.26    0.46
  11  11 -10   -0.72    0.42
  11 -11 -10   -0.49    0.47
 -11  11  10    0.12    0.33
  11  11 -10   -0.11    0.43
  11  11 -10   -0.32    0.45
  11 -11 -10   -0.04    0.42
  11  11  -9    6.84    0.59
  11  11  -9    6.99    0.59
  11 -11  -9    7.89    0.60
  11  11  -9    8.07    0.63
  11  11  -8    5.97    0.69
  11  11  -8    4.61    0.66
  11  11  -7    0.20    0.48
  11  11  -6    1.19    0.49
  11 -11  -6    1.05    0.37
  11  11  -6    1.84    0.55
  11 -11  -5   46.78    1.24
  11  11  -5   49.12    1.60
  11 -11  -4    1.38    0.36
  11  11  -4    1.73    0.47
  11 -11  -3   63.84    1.42
  11  11  -3   58.09    1.78
  11 -11  -2    0.44    0.27
  11  11  -2    0.40    0.38
  11  11  -1   12.27    0.76
  11 -11  -1   11.28    0.54
 -11 -11   0    0.58    0.27
  11  11   0    0.48    0.36
  11 -11   0    0.49    0.28
 -11  11   0    0.57    0.25
 -11  11  -1    7.10    0.45
  11  11   1    6.36    0.41
  11  11   1    6.48    0.56
 -11 -11  -1    7.31    0.46
  11 -11   2   17.57    0.67
  11  11   2   16.85    0.97
  11  11   2   17.61    0.82
  11  11   2   17.63    0.65
  11 -11   3    0.19    0.29
  11  11   3    0.60    0.36
  11  11   3    0.34    0.30
  11  11   4   10.29    0.55
  11 -11   4    9.56    0.56
 -11  11  -4    8.08    0.53
  11  11   4    9.14    0.57
  11  11   5   26.15    1.24
 -11  11  -5   26.81    0.97
  11  11   5   28.24    0.91
  11  11   5   27.98    0.94
  11 -11   5   27.35    0.95
  11  11   6    8.63    0.79
 -11  11  -6    9.14    0.65
  11  11   6    9.00    0.61
  11 -11   6    8.56    0.61
  11  11   7    4.98    0.52
  11  11   7    6.57    0.73
  11 -11   7    5.53    0.55
 -11  11  -7    5.24    0.59
  11 -11   8   -0.49    0.48
  11  11   8   -0.39    0.50
 -11  11  -8   -0.46    0.45
  11  11   8   -0.14    0.44
 -11  11  -9    8.67    0.71
  11  11   9    7.70    0.81
  11 -11   9    6.97    0.69
  11  11   9    6.10    0.68
 -11  11 -10    7.28    0.68
  11  11  10    5.13    0.72
  11  11  10    5.30    0.67
  11 -11  10    6.46    0.69
  11  11  11    0.96    0.56
  11 -13 -13    0.98    0.54
  11 -13 -13    0.67    0.50
  11 -13 -12    1.12    0.51
  11 -13 -12    1.35    0.52
  11 -13 -11    6.18    0.62
 -11  13  11    7.22    0.56
  11 -13 -11    6.93    0.63
  11 -13 -10    1.18    0.46
 -11  13  10    1.77    0.43
  11  13  -9   -0.03    0.39
  11 -13  -9    0.16    0.40
  11 -13  -8    7.42    0.57
  11  13  -8    8.15    0.56
  11 -13  -7    3.11    0.48
  11 -13  -7    2.13    0.41
  11  13  -7    2.58    0.40
  11 -13  -6    0.42    0.40
  11 -13  -5    0.22    0.36
  11 -13  -4    1.21    0.38
  11  13  -4    0.80    0.49
  11  13  -3    1.23    0.49
  11 -13  -3    1.06    0.36
  11 -13  -2    0.33    0.34
  11  13  -2    0.49    0.43
  11  13  -1   16.02    0.53
  11 -13  -1   15.35    0.71
  11  13   0    0.16    0.23
  11  13   0   -0.18    0.43
  11 -13   0    0.39    0.34
  11 -13   0    0.05    0.25
  11  13   1    0.48    0.25
  11  13   1    0.30    0.41
 -11 -13  -1    0.38    0.27
  11 -13   1    0.75    0.28
  11 -13   2    5.95    0.42
  11  13   2    7.19    0.63
  11  13   2    5.77    0.39
 -11 -13  -2    5.93    0.44
 -11  13  -2    5.94    0.43
  11  13   3   16.15    1.02
  11  13   3   14.85    0.79
  11  13   3   15.08    0.60
  11 -13   3   16.65    0.65
 -11 -13  -3   15.10    0.64
 -11  13  -3   16.35    0.65
  11  13   4   -0.20    0.29
  11 -13   4    0.14    0.30
  11  13   4   -0.21    0.37
  11  13   5    6.49    0.77
  11 -13   5    7.87    0.54
  11  13   5    7.61    0.56
  11  13   6    0.54    0.59
 -11  13  -6   -0.36    0.44
  11 -13   6   -0.47    0.42
  11  13   6   -0.03    0.32
  11  13   7    9.55    0.89
 -11  13  -7   10.19    0.71
  11 -13   7   10.73    0.69
 -11  13  -8    0.37    0.45
  11 -13   8    0.43    0.43
 -11  13  -9    0.69    0.47
  11 -13   9    0.11    0.49
  11 -15  -6    0.59    0.47
  11 -15  -5    0.14    0.44
  11 -15  -4    1.66    0.49
  11 -15  -4    2.11    0.25
  11 -15  -3    0.60    0.43
  11 -15  -3    0.49    0.18
  11 -15  -3    0.79    0.18
  11 -15  -2    4.07    0.56
 -11 -15   2    4.73    0.75
  11 -15  -2    3.15    0.19
  11 -15  -1   -0.41    0.16
 -11 -15   1   -0.06    0.60
  11 -15  -1   -0.63    0.48
  11  15   0    8.44    0.75
  11 -15   0    7.01    0.28
  11 -15   0    7.40    0.63
  11  15   1    1.13    0.47
  11 -15   1    1.15    0.24
  11  15   2   19.81    0.99
  11  15   3    1.19    0.45
  11  15   4    1.36    0.46
  12   0 -16    0.79    0.46
  12   0 -16    0.67    0.58
  12   0 -15   -0.53    0.61
  12   0 -15   -0.30    0.45
  12   0 -14   16.35    0.83
  12   0 -13   -0.07    0.38
  12   0 -12    0.05    0.43
  12   0 -12    0.29    0.35
  12   0 -11   -0.23    0.39
  12   0 -11   -0.14    0.31
  12   0 -11    0.05    0.42
  12   0 -10   28.22    1.01
  12   0 -10   29.33    1.16
  12   0  -9    0.17    0.33
 -12   0   9   -0.12    0.18
 -12   0   9    0.11    0.29
  12   0  -9    0.17    0.28
  12   0  -9   -0.36    0.30
 -12   0   8    8.54    0.40
  12   0  -8    9.61    0.65
 -12   0   8    8.21    0.57
  12   0  -8    8.55    0.56
  12   0  -8    8.28    0.50
 -12   0   7   -0.07    0.19
  12   0  -7    0.04    0.31
 -12   0   7    0.03    0.29
  12   0  -7   -0.12    0.24
  12   0  -7   -0.04    0.25
 -12   0   6  101.21    1.95
 -12   0   6  105.44    2.23
  12   0  -6   99.52    2.15
  12   0  -6  101.06    1.93
  12   0  -6  105.96    2.25
  12   0  -5   -0.06    0.18
 -12   0   5    0.32    0.23
  12   0  -5    0.38    0.27
  12   0  -5    0.29    0.26
  12   0  -4  475.71    7.33
 -12   0   4  497.15    7.57
 -12   0   4  483.77    7.75
 -12   0   3   -0.09    0.24
 -12   0   3    0.02    0.21
  12   0  -3   -0.08    0.14
 -12   0   3    0.09    0.24
 -12   0   2   60.44    1.41
 -12   0   2   63.85    1.51
 -12   0   2   57.58    1.44
 -12   0   2   60.97    1.13
 -12   0   1   -0.17    0.13
 -12   0   1   -0.09    0.19
 -12   0   0  114.17    1.91
 -12   0   0  112.68    2.29
 -12   0  -1   -0.11    0.21
 -12   0  -1   -0.03    0.20
 -12   0  -2   16.49    0.70
 -12   0  -2   16.84    0.68
 -12   0  -3   -0.19    0.24
 -12   0  -4  149.17    2.92
 -12   0  -5   -0.07    0.30
  12   0   5   -0.13    0.32
  12   0   6   39.10    1.22
 -12   0  -6   40.66    1.25
 -12   0  -7    0.25    0.34
  12   0   7    0.26    0.38
  12   0   8   78.42    1.98
 -12   0  -8   79.83    1.94
 -12   0  -9   -0.34    0.41
  12   0   9   -0.43    0.46
  12   0   9   -0.11    0.33
 -12   0 -10   14.03    0.81
  12   0  10   15.10    0.89
  12   0  10   14.49    0.80
  12   0  11    0.04    0.41
 -12   0 -11   -0.16    0.43
  12   0  11    0.05    0.48
  12   0  12   31.87    1.26
  12   0  13    0.15    0.49
  12   0  14    6.17    0.76
  12   0  15   -0.28    0.59
  12   2 -16    0.22    0.48
  12   2 -16    0.42    0.59
  12   2 -15    6.42    0.66
  12   2 -15    5.71    0.78
  12   2 -14   -0.13    0.50
  12   2 -14   -0.13    0.42
  12  -2 -14    0.44    0.51
  12   2 -13    3.34    0.60
  12   2 -13    2.78    0.56
  12   2 -13    3.73    0.55
  12  -2 -13    1.99    0.55
  12   2 -13    2.34    0.51
 -12   2  12    3.56    0.21
  12   2 -12    4.36    0.59
  12   2 -12    3.65    0.54
  12  -2 -12    2.92    0.56
  12   2 -12    3.46    0.51
  12   2 -12    4.18    0.60
 -12   2  11   17.47    0.51
 -12   2  11   19.92    0.85
  12   2 -11   18.99    0.89
  12   2 -11   17.14    0.92
  12   2 -11   16.59    0.83
  12   2 -11   17.50    0.92
  12   2 -10    3.53    0.54
 -12   2  10    3.45    0.28
  12   2 -10    3.33    0.49
 -12   2  10    3.06    0.42
  12   2 -10    2.43    0.40
  12   2 -10    2.98    0.46
  12   2  -9    1.04    0.39
 -12   2   9    0.36    0.22
 -12   2   9    0.47    0.30
  12   2  -9    0.11    0.33
  12   2  -9    0.13    0.30
  12   2  -9    0.25    0.34
  12   2  -8   70.91    1.84
 -12   2   8   71.79    1.74
  12   2  -8   73.33    1.82
  12   2  -8   73.37    1.69
 -12  -2   7    5.98    0.52
 -12   2   7    6.08    0.48
  12   2  -7    6.04    0.52
  12   2  -7    5.52    0.51
  12   2  -7    6.96    0.47
 -12  -2   6  107.41    2.09
 -12   2   6  112.50    2.32
  12   2  -6  112.38    2.35
  12   2  -6  110.30    2.36
  12   2  -6  109.81    2.16
 -12  -2   5  103.16    2.06
  12   2  -5  104.54    2.03
 -12   2   5  107.74    2.24
  12   2  -5  107.28    2.25
  12  -2  -5  106.84    1.85
  12   2  -5  105.19    2.24
 -12  -2   4   27.38    0.86
  12   2  -4   28.38    0.80
 -12  -2   4   28.27    0.98
  12   2  -4   28.13    0.95
 -12  -2   4   27.83    0.80
  12  -2  -4   29.16    0.62
 -12   2   4   29.17    0.96
 -12  -2   3   70.03    1.57
  12  -2  -3   68.85    1.14
  12   2  -3   70.28    1.42
 -12  -2   3   69.59    1.68
  12   2  -3   73.65    1.66
 -12  -2   3   70.86    1.44
 -12   2   3   72.61    1.65
 -12  -2   2   25.91    0.86
  12   2  -2   27.28    0.86
 -12  -2   2   26.96    0.73
 -12  -2   2   27.81    0.94
 -12   2   2   26.07    0.88
  12   2  -1   36.40    1.04
 -12  -2   1   35.63    0.87
 -12  -2   1   35.63    1.08
  12   2   0   12.59    0.60
 -12  -2   0   12.92    0.49
 -12  -2   0   13.31    0.62
 -12  -2  -1  347.38    5.83
  12   2   1  351.77    5.83
 -12  -2  -1  359.62    5.83
 -12  -2  -2   28.81    0.97
  12   2   2   28.13    0.95
 -12   2  -2   30.03    0.96
 -12  -2  -2   26.82    0.90
 -12  -2  -3  186.30    3.45
 -12   2  -3  183.71    3.40
 -12  -2  -3  183.46    3.33
 -12  -2  -4    3.55    0.41
 -12   2  -4    3.88    0.41
 -12  -2  -4    4.04    0.37
 -12   2  -5   45.30    1.31
  12   2   5   46.38    1.30
 -12  -2  -5   47.28    1.37
 -12  -2  -5   46.58    1.21
 -12  -2  -6   30.88    1.09
 -12   2  -6   29.89    1.05
 -12  -2  -6   28.37    0.90
  12   2   6   29.95    1.04
 -12  -2  -7   55.91    1.57
 -12   2  -7   54.78    1.51
 -12  -2  -7   56.76    1.36
  12   2   7   55.84    1.55
 -12  -2  -8   16.72    0.85
 -12   2  -8   19.10    0.86
  12   2   8   16.84    0.87
 -12  -2  -8   18.03    0.70
  12   2   8   17.11    0.74
  12   2   9    0.64    0.46
  12   2   9    0.42    0.35
 -12   2  -9    0.97    0.44
  12  -2   9    1.59    0.45
 -12  -2  -9    0.48    0.28
 -12   2 -10   55.80    1.56
 -12  -2 -10   53.75    1.31
  12   2  10   53.55    1.50
  12  -2  10   53.69    1.64
  12   2  10   56.99    1.71
 -12   2 -11    4.34    0.56
  12  -2  11    4.85    0.63
  12   2  11    3.46    0.63
 -12  -2 -11    4.21    0.40
  12   2  11    4.13    0.54
  12   2  12    6.48    0.64
  12  -2  12    6.39    0.74
 -12   2 -12    5.22    0.60
 -12  -2 -12    5.68    0.43
  12  -2  13    1.45    0.60
 -12   2 -13    0.32    0.47
  12   2  13    1.00    0.52
  12   2  14   15.62    0.94
  12  -2  14   13.27    1.01
  12   2  15    3.56    0.68
  12   4 -16   -0.15    0.52
  12   4 -15   -0.52    0.56
  12   4 -15    0.10    0.47
  12  -4 -15   -0.29    0.59
  12   4 -15   -0.91    0.62
 -12   4  14   10.84    0.30
  12  -4 -14   13.55    0.96
  12   4 -14   13.91    0.95
  12   4 -14   13.85    0.88
  12  -4 -14   13.22    0.96
  12   4 -14   12.98    0.87
  12   4 -14   14.51    0.94
  12  -4 -14   13.56    0.91
  12   4 -13    3.28    0.60
  12  -4 -13    2.89    0.60
  12   4 -13    4.05    0.64
 -12   4  13    3.93    0.27
  12   4 -13    2.92    0.56
  12   4 -13    3.31    0.57
  12   4 -12    2.81    0.54
  12   4 -12    3.31    0.56
  12  -4 -12    3.61    0.56
  12   4 -12    3.62    0.57
 -12   4  12    2.88    0.43
  12   4 -12    3.40    0.54
  12   4 -11    5.05    0.59
  12  -4 -11    4.38    0.55
  12   4 -11    4.46    0.56
  12   4 -11    4.76    0.55
 -12   4  11    4.80    0.46
  12   4 -11    4.27    0.54
  12  -4 -10   10.71    0.73
 -12   4  10   11.81    0.64
  12   4 -10   11.40    0.75
  12   4 -10   11.65    0.75
  12   4 -10   11.25    0.70
  12   4 -10   11.30    0.76
 -12   4   9   30.55    1.03
  12   4  -9   30.79    1.15
  12   4  -9   32.79    1.17
  12   4  -9   32.16    1.11
  12   4  -9   30.20    1.15
  12  -4  -9   33.02    1.17
  12   4  -8    3.46    0.47
  12  -4  -8    2.21    0.40
  12   4  -8    3.27    0.30
  12   4  -8    3.48    0.44
  12   4  -8    3.87    0.48
  12   4  -8    3.69    0.44
 -12   4   8    3.45    0.41
  12   4  -7   15.17    0.70
  12   4  -7   14.63    0.59
  12   4  -7   15.35    0.76
  12   4  -7   14.84    0.78
  12   4  -7   14.79    0.74
 -12   4   7   14.85    0.71
  12  -4  -7   14.91    0.75
  12   4  -6   19.31    0.77
  12   4  -6   19.23    0.69
  12   4  -6   18.75    0.84
 -12   4   6   19.70    0.79
  12  -4  -6   20.49    0.83
  12   4  -6   18.50    0.81
  12   4  -5   27.57    0.86
  12   4  -5   27.18    0.90
  12   4  -5   29.34    1.03
 -12   4   5   28.82    0.97
 -12  -4   5   28.76    0.92
 -12  -4   4    1.23    0.28
 -12   4   4    1.18    0.28
  12   4  -4    1.23    0.26
 -12  -4   4    1.05    0.31
  12   4  -4    0.53    0.24
  12   4  -4    0.72    0.29
 -12  -4   4    0.93    0.25
  12   4  -3    5.15    0.42
 -12  -4   3    6.09    0.49
 -12  -4   3    5.66    0.40
 -12  -4   3    6.40    0.46
 -12   4   3    6.59    0.46
 -12  -4   2    9.55    0.50
  12   4  -2    9.23    0.53
 -12  -4   2    9.64    0.58
 -12  -4   2   10.80    0.56
 -12   4   2   10.64    0.56
 -12  -4   1  157.88    2.89
 -12  -4   1  162.93    3.09
  12   4  -1  164.42    3.03
 -12   4   1  156.13    2.96
  12   4  -1  162.84    3.04
  12   4   0   48.81    1.31
 -12  -4   0   46.70    1.19
 -12  -4   0   46.65    1.29
  12   4   0   48.43    1.27
  12   4   1  102.55    2.16
 -12  -4  -1  104.61    2.12
  12   4   1  107.74    2.07
  12   4   2   43.92    1.14
 -12  -4  -2   40.71    1.03
 -12  -4  -3   13.61    0.62
 -12  -4  -4   58.66    1.41
  12   4   5   59.11    1.58
 -12  -4  -5   56.30    1.38
  12   4   5   59.57    1.53
  12  -4   5   60.50    1.54
  12  -4   6   -0.21    0.33
  12   4   6   -0.17    0.31
  12   4   6    0.38    0.36
  12   4   6    0.18    0.20
 -12  -4  -6   -0.02    0.22
  12   4   7    1.13    0.26
  12   4   7    1.31    0.40
  12  -4   7    1.26    0.39
  12   4   7    0.82    0.35
 -12   4  -7    1.19    0.38
 -12  -4  -7    1.48    0.28
  12   4   8    0.02    0.26
 -12   4  -8   -0.30    0.38
  12   4   8    0.16    0.36
  12   4   8   -0.24    0.41
 -12  -4  -8   -0.18    0.24
  12  -4   8   -0.24    0.43
  12   4   9   38.95    1.33
  12  -4   9   35.17    1.30
 -12   4  -9   39.67    1.27
  12   4   9   41.96    1.33
 -12  -4  -9   37.90    0.99
  12   4   9   38.44    1.11
 -12   4 -10    5.45    0.59
  12  -4  10    7.05    0.68
 -12  -4 -10    6.50    0.39
  12   4  10    5.28    0.49
  12   4  10    6.91    0.69
  12  -4  10    6.15    0.69
 -12   4 -11   23.50    1.01
 -12  -4 -11   24.50    0.69
  12   4  11   23.15    0.92
  12   4  11   25.04    1.15
  12  -4  11   22.32    1.10
  12  -4  11   21.90    1.13
  12  -4  12    1.11    0.54
 -12   4 -12    0.85    0.47
  12   4  12    1.57    0.44
 -12   4 -13   27.39    1.12
  12  -4  13   26.57    1.28
  12   6 -15    1.31    0.58
  12  -6 -15    0.29    0.56
  12  -6 -15    1.43    0.60
  12   6 -15    0.78    0.59
  12   6 -14    0.33    0.50
  12  -6 -14   -0.22    0.53
  12   6 -14    0.42    0.51
  12  -6 -14    0.49    0.53
  12   6 -14    0.27    0.52
  12   6 -13    1.51    0.53
  12  -6 -13    1.93    0.55
  12   6 -13    2.71    0.59
 -12   6  13    2.37    0.39
  12   6 -13    2.88    0.57
  12  -6 -12   15.67    0.93
 -12   6  12   16.59    0.75
  12   6 -12   17.40    0.98
  12   6 -12   17.67    0.99
  12   6 -12   18.27    0.98
  12   6 -12   17.21    0.95
  12   6 -11    1.96    0.50
  12  -6 -11    1.25    0.47
  12   6 -11    0.33    0.47
  12   6 -11    1.34    0.26
 -12   6  11    1.46    0.37
  12   6 -11    0.92    0.47
  12   6 -11    1.45    0.50
  12   6 -10   24.66    1.08
 -12   6  10   22.69    0.87
  12   6 -10   23.37    1.06
  12   6 -10   23.28    1.06
  12   6 -10   21.84    0.72
  12   6 -10   24.96    1.06
  12  -6 -10   25.82    1.06
  12   6  -9    0.04    0.38
  12  -6  -9    0.29    0.39
  12   6  -9    0.20    0.25
  12   6  -9    0.29    0.39
  12   6  -9    0.12    0.40
  12   6  -9    0.95    0.43
 -12   6   9    0.26    0.30
  12   6  -8   40.82    1.30
  12   6  -8   41.10    1.31
  12   6  -8   36.90    1.05
  12   6  -8   39.88    1.35
 -12   6   8   37.71    1.16
  12   6  -8   40.03    1.27
  12  -6  -8   40.39    1.28
  12   6  -7   59.52    1.58
  12   6  -7   53.59    1.60
  12   6  -7   56.34    1.52
 -12   6   7   56.23    1.46
  12   6  -7   56.64    1.55
  12  -6  -7   55.28    1.52
  12   6  -7   56.16    1.38
  12   6  -6    1.15    0.35
  12   6  -6    1.48    0.31
  12   6  -6    1.20    0.37
  12   6  -6    1.05    0.36
  12  -6  -6    1.18    0.32
 -12   6   6    1.46    0.34
 -12  -6   6    2.04    0.38
  12   6  -5    0.62    0.25
  12   6  -5    0.75    0.31
  12   6  -5    0.23    0.37
 -12  -6   5    0.43    0.31
  12   6  -5    0.55    0.27
  12   6  -4   34.56    1.07
  12   6  -4   34.89    1.08
  12   6  -4   32.38    0.98
 -12  -6   4   35.24    1.09
  12   6  -3   35.18    1.09
  12   6  -3   33.40    0.94
  12  -6  -3   32.83    0.63
 -12  -6   3   33.96    1.03
 -12   6   3   34.55    1.04
 -12  -6   3   33.47    1.05
 -12  -6   2   30.25    1.00
  12   6  -2   31.85    1.05
  12   6  -2   30.64    1.05
  12   6  -2   29.22    0.83
 -12  -6   2   30.70    0.97
 -12   6   2   31.94    0.98
  12   6  -1    9.29    0.57
  12   6  -1    8.98    0.57
 -12  -6   1    9.27    0.53
 -12   6   1    9.22    0.52
 -12  -6   1    7.93    0.52
  12   6   0    5.36    0.49
 -12  -6   0    4.31    0.43
  12   6   0    5.71    0.47
 -12  -6  -1   18.74    0.78
 -12  -6  -1   19.86    0.79
  12   6   1   16.64    0.80
  12   6   1   17.49    0.74
  12   6   2   10.61    0.66
 -12   6  -2   10.45    0.36
 -12  -6  -2   11.46    0.61
  12   6   2   11.55    0.58
 -12  -6  -3    4.23    0.40
  12   6   3    4.27    0.38
 -12   6  -3    3.89    0.27
 -12   6  -4    0.11    0.21
  12  -6   4    0.39    0.28
  12   6   4    0.35    0.13
 -12  -6  -4    0.30    0.25
  12   6   4    0.44    0.30
  12   6   5    0.04    0.33
  12   6   5    0.19    0.33
 -12  -6  -5    0.34    0.24
  12  -6   5    0.06    0.32
 -12   6  -5    0.07    0.27
  12   6   5    0.34    0.14
  12   6   6    8.45    0.65
 -12  -6  -6    9.29    0.50
  12   6   6    8.94    0.36
  12   6   6    9.46    0.62
  12  -6   6    8.82    0.61
 -12   6  -6    8.75    0.53
  12   6   7    5.56    0.58
 -12  -6  -7    6.62    0.42
  12   6   7    7.24    0.36
  12  -6   7    5.44    0.54
 -12   6  -7    6.30    0.52
  12   6   7    6.35    0.59
  12   6   8    4.19    0.55
  12   6   8    5.29    0.58
  12   6   8    4.89    0.35
 -12   6  -8    5.31    0.52
  12   6   9    1.56    0.49
  12   6   9    1.82    0.49
  12  -6   9    1.38    0.49
 -12   6  -9    1.23    0.40
  12   6  10   29.53    1.17
 -12   6 -10   29.16    1.14
  12   6  10   27.88    1.17
  12  -6  10   28.02    1.18
 -12   6 -10   29.87    1.11
  12  -6  10   31.00    1.30
 -12   6 -11    0.29    0.46
  12  -6  11   -0.11    0.54
  12   6  11    0.50    0.46
 -12   6 -12   21.56    1.03
  12  -6  12   21.54    1.19
  12   8 -15    3.33    0.70
  12  -8 -15    3.23    0.70
  12   8 -15    2.48    0.64
  12  -8 -15    3.40    0.67
  12   8 -14   -0.16    0.52
  12  -8 -14    0.71    0.57
  12  -8 -14   -0.74    0.61
  12   8 -14   -0.41    0.61
  12   8 -13    7.72    0.77
 -12   8  13    8.91    0.55
  12  -8 -13    7.76    0.75
  12   8 -13    7.20    0.77
  12  -8 -13    8.26    0.80
  12   8 -12    4.40    0.63
  12  -8 -12    4.36    0.64
  12   8 -12    3.96    0.38
  12   8 -12    3.11    0.60
 -12   8  12    3.30    0.44
  12  -8 -11    3.78    0.55
  12   8 -11    2.47    0.55
  12   8 -11    3.31    0.38
  12   8 -11    3.59    0.65
  12   8 -11    2.97    0.57
  12   8 -11    2.63    0.56
 -12   8  11    3.22    0.44
  12  -8 -10    1.93    0.46
  12   8 -10    1.86    0.36
  12   8 -10    2.67    0.51
  12   8 -10    1.59    0.52
  12   8 -10    2.06    0.48
  12   8 -10    2.39    0.56
 -12   8  10    2.06    0.39
  12   8  -9   30.39    1.21
  12   8  -9   27.88    1.22
  12   8  -9   31.01    1.15
 -12   8   9   29.97    1.02
  12   8  -9   31.58    1.16
  12  -8  -9   28.84    1.11
  12   8  -8    0.27    0.32
  12   8  -8    0.08    0.38
  12  -8  -8    0.30    0.36
  12   8  -8    0.35    0.43
  12   8  -8    0.05    0.42
 -12   8   8    0.23    0.31
  12   8  -8    0.04    0.36
  12   8  -7   12.20    0.65
  12   8  -7   12.21    0.78
  12   8  -7   11.81    0.81
  12   8  -7   11.42    0.67
 -12  -8   7   10.45    0.74
  12  -8  -7   12.63    0.67
  12   8  -6    0.35    0.34
  12   8  -6    0.17    0.32
  12   8  -6   -0.16    0.37
 -12  -8   6   -0.13    0.39
  12   8  -5   47.49    1.39
  12   8  -5   50.31    1.32
 -12  -8   5   49.25    1.48
  12   8  -4   19.29    0.85
  12  -8  -4   19.80    0.59
  12   8  -4   19.99    0.94
 -12  -8   4   21.78    0.93
  12   8  -4   19.63    0.73
  12  -8  -3   11.91    0.42
  12   8  -3   12.12    0.70
 -12  -8   3   12.27    0.70
  12   8  -3   11.86    0.72
  12   8  -3   12.68    0.55
 -12  -8   2   12.60    0.71
  12   8  -2   13.46    0.74
  12   8  -2   11.30    0.70
  12   8  -2   12.28    0.49
  12  -8  -2   11.63    0.40
 -12  -8   2   11.27    0.59
 -12   8   2   12.07    0.62
  12   8  -1    5.52    0.54
 -12  -8   1    6.64    0.56
  12   8  -1    6.92    0.55
  12   8  -1    5.75    0.32
 -12  -8   1    5.26    0.45
 -12   8   1    6.84    0.49
  12   8   0    5.16    0.53
 -12  -8   0    5.68    0.54
 -12   8   0    5.47    0.44
  12   8   0    6.92    0.53
  12   8   0    5.75    0.26
 -12  -8   0    5.54    0.44
  12   8   1    3.92    0.51
 -12  -8  -1    3.29    0.46
  12   8   1    4.29    0.44
  12   8   2    0.13    0.35
 -12  -8  -2    0.31    0.38
  12   8   2    0.12    0.30
 -12   8  -3    8.57    0.43
  12   8   3    9.71    0.56
 -12   8  -4    5.67    0.41
  12   8   4    7.40    0.51
  12  -8   4    7.10    0.52
  12   8   4    6.34    0.46
 -12   8  -5   36.39    1.02
  12   8   5   35.36    1.11
  12   8   5   34.69    1.31
  12  -8   5   33.59    1.11
  12   8   6    4.19    0.56
  12   8   6    4.91    0.51
  12  -8   6    3.82    0.49
 -12   8  -6    4.74    0.47
  12   8   7   18.14    0.85
  12   8   7   18.81    0.96
  12  -8   7   19.72    0.90
 -12   8  -7   18.04    0.79
 -12   8  -8   -0.03    0.38
  12   8   8    0.05    0.47
  12   8   8    0.16    0.44
  12  -8   8    0.28    0.46
  12   8   9   13.86    0.89
  12   8   9   13.80    0.85
  12  -8   9   16.08    0.90
 -12   8  -9   14.79    0.81
 -12   8 -10    5.72    0.59
  12   8  10    5.32    0.67
  12   8  10    6.52    0.69
  12  -8  10    5.44    0.67
  12  -8  10    4.82    0.70
  12   8  11    2.25    0.56
  12  -8  11    2.48    0.67
 -12   8 -11    2.93    0.53
  12   8  12   -0.15    0.47
 -12   8 -12    0.26    0.52
 -12   8 -12    0.05    0.48
  12   8  13    1.25    0.49
  12 -10 -15    4.43    0.77
  12 -10 -14    1.22    0.59
  12 -10 -14    1.53    0.56
  12  10 -14    1.11    0.56
  12  10 -14    1.05    0.62
  12  10 -13    4.35    0.66
  12 -10 -13    3.18    0.60
 -12  10  13    4.10    0.44
  12 -10 -13    2.84    0.59
  12  10 -13    3.04    0.62
  12 -10 -12    2.89    0.58
 -12  10  12    3.04    0.44
  12 -10 -12    2.75    0.59
  12  10 -12    2.82    0.59
  12  10 -12    1.06    0.54
  12  10 -11    0.36    0.35
 -12  10  11    0.93    0.37
  12  10 -11    0.53    0.46
  12  10 -11    0.23    0.49
  12 -10 -11    1.02    0.49
  12  10 -10    1.67    0.39
 -12  10  10    2.39    0.42
  12  10 -10    1.14    0.48
  12 -10 -10    1.69    0.46
  12  10  -9    5.74    0.55
  12  10  -9    3.92    0.63
  12  10  -9    4.35    0.64
 -12  10   9    6.98    0.55
  12  10  -9    3.24    0.49
  12 -10  -9    5.36    0.54
  12  10  -8    0.36    0.39
  12  10  -8    0.50    0.50
  12  10  -8    0.53    0.45
  12  10  -7    2.48    0.46
  12  10  -7    1.81    0.53
 -12 -10   7    2.48    0.52
  12  10  -6    2.62    0.47
  12  10  -6    4.22    0.58
 -12 -10   6    3.05    0.58
  12  10  -5    9.30    0.67
  12 -10  -5   10.24    0.52
  12  10  -5   11.25    0.78
 -12 -10   5    8.89    0.72
 -12 -10   4    0.68    0.44
  12  10  -4    0.29    0.41
  12 -10  -4    0.33    0.27
  12  10  -4    0.61    0.45
 -12 -10   3    6.09    0.61
  12  10  -3    4.79    0.56
  12  10  -3    4.63    0.58
  12 -10  -3    4.91    0.36
 -12 -10   2   17.76    0.93
  12  10  -2   17.58    0.91
  12  10  -2   16.42    0.89
  12 -10  -2   17.22    0.59
 -12 -10   1    0.82    0.32
  12  10  -1    0.50    0.42
 -12 -10   1    0.31    0.41
 -12  10   1    0.56    0.29
  12  10  -1    0.37    0.37
  12 -10  -1    0.50    0.25
  12  10   0   10.91    0.77
 -12 -10   0   10.91    0.75
  12  10   0   10.79    0.68
 -12 -10   0   11.37    0.59
 -12  10   0   11.61    0.59
  12  10   1   16.61    0.92
 -12 -10  -1   16.09    0.90
  12  10   1   17.01    0.81
 -12 -10  -1   16.99    0.71
 -12  10  -1   17.40    0.71
  12  10   2   50.60    1.62
 -12 -10  -2   50.30    1.58
  12  10   2   49.57    1.42
  12  10   2   51.47    1.26
  12  10   3   23.04    0.83
 -12 -10  -3   25.27    1.10
  12 -10   3   21.79    0.83
  12  10   3   23.91    0.91
 -12  10  -4    6.25    0.47
  12  10   4    6.46    0.49
  12 -10   4    6.45    0.51
  12  10   4    6.13    0.50
  12  10   5    0.57    0.45
 -12  10  -5    0.32    0.34
  12  10   5    0.81    0.36
  12 -10   5    0.75    0.38
  12  10   5    0.45    0.30
  12 -10   6   21.80    0.90
  12  10   6   20.76    1.09
 -12  10  -6   22.67    0.87
  12  10   6   21.08    0.89
 -12  10  -7    3.84    0.51
  12  10   7    3.15    0.62
  12  10   7    3.56    0.52
  12 -10   7    3.41    0.54
  12  10   8    2.60    0.58
 -12  10  -8    2.75    0.51
  12  10   8    1.86    0.52
  12 -10   8    2.82    0.51
  12  10   9    0.04    0.48
  12 -10   9    0.21    0.48
  12  10   9   -0.71    0.53
 -12  10  -9    0.04    0.42
  12 -10  10   -0.73    0.55
 -12  10 -10   -0.38    0.46
  12  10  10    0.11    0.51
  12  10  10   -0.13    0.55
 -12  10 -11   -0.09    0.46
  12  10  11    0.11    0.53
  12 -12 -14    2.33    0.58
  12 -12 -14    2.18    0.62
  12 -12 -13    0.54    0.50
  12 -12 -13    0.19    0.53
  12 -12 -12   10.21    0.80
  12  12 -12    9.45    0.77
  12  12 -12    9.07    0.79
  12 -12 -12    8.74    0.77
  12  12 -11    0.75    0.46
  12 -12 -11    0.04    0.44
 -12  12  11   -0.25    0.38
  12 -12 -11    0.04    0.46
  12  12 -11   -0.04    0.48
  12  12 -11   -0.67    0.49
  12  12 -10    6.86    0.63
 -12  12  10    6.23    0.57
  12 -12 -10    6.66    0.64
  12  12 -10    5.66    0.62
  12  12  -9    0.48    0.43
  12  12  -9    0.10    0.41
 -12  12   9   -0.25    0.39
  12  12  -8    0.80    0.46
  12  12  -7    0.61    0.45
  12 -12  -7    0.90    0.37
  12 -12  -6    0.99    0.39
  12  12  -6    0.38    0.51
  12 -12  -5    0.29    0.33
  12  12  -5    0.43    0.46
  12 -12  -4    0.67    0.33
  12  12  -4    0.41    0.49
  12 -12  -3   -0.02    0.31
  12  12  -3    0.50    0.44
  12  12  -2    5.13    0.61
  12 -12  -2    5.46    0.43
  12  12  -1    0.41    0.41
  12 -12  -1   -0.30    0.32
  12  12   0   33.23    1.35
  12  12   0   32.57    1.22
 -12 -12   0   30.08    0.93
 -12  12   0   34.17    0.94
 -12 -12  -1   -0.18    0.32
 -12  12  -1    0.07    0.29
  12  12   1    0.11    0.47
  12  12   1   -0.08    0.27
  12  12   1   -0.12    0.38
  12 -12   1    0.27    0.28
  12  12   2   15.59    0.98
 -12  12  -2   18.39    0.72
  12  12   2   18.89    0.88
  12  12   2   18.07    0.67
  12 -12   2   17.09    0.68
 -12 -12  -2   17.47    0.73
  12  12   3    1.34    0.58
 -12 -12  -3    1.62    0.59
  12  12   3    1.51    0.35
  12  12   3    0.98    0.40
  12 -12   3    1.37    0.35
  12 -12   4   19.69    0.79
 -12 -12  -4   20.63    1.11
  12  12   4   19.70    0.84
  12  12   4   17.74    0.74
  12  12   5    2.77    0.64
 -12  12  -5    3.08    0.45
 -12 -12  -5    2.71    0.64
  12  12   5    2.45    0.43
  12 -12   5    2.35    0.43
  12  12   5    2.30    0.40
  12  12   6   25.15    1.22
 -12  12  -6   22.94    0.94
  12  12   6   22.48    0.90
  12 -12   6   23.88    0.93
  12  12   7   -0.10    0.43
  12 -12   7   -0.14    0.43
  12  12   7   -0.30    0.58
 -12  12  -7   -0.04    0.46
  12 -12   8   -0.72    0.48
  12  12   8    0.36    0.55
 -12  12  -8    0.11    0.42
 -12  12  -9    0.04    0.42
  12 -12   9   -0.12    0.55
 -12  12 -10    1.13    0.52
  12 -12  10    1.09    0.56
  12  14 -10    0.30    0.48
  12 -14 -10    0.61    0.43
 -12  14  10    0.28    0.39
  12 -14  -9    4.33    0.52
  12  14  -9    4.26    0.64
  12 -14  -8    3.89    0.58
  12 -14  -8    3.46    0.47
  12 -14  -7    1.00    0.45
  12 -14  -7    1.19    0.39
  12 -14  -6    2.19    0.49
  12 -14  -5    2.03    0.45
  12 -14  -4    6.76    0.58
  12 -14  -3    2.40    0.45
  12  14  -2    1.58    0.53
  12 -14  -2    1.88    0.44
  12 -14  -1    7.20    0.41
  12  14  -1    7.27    0.72
  12 -14  -1    6.28    0.55
  12 -14   0    5.94    0.40
  12  14   0    6.75    0.69
  12 -14   1    5.67    0.40
  12  14   1    4.49    0.73
  12  14   1    5.64    0.62
 -12 -14  -2    0.88    0.32
  12  14   2    0.74    0.60
  12  14   2    1.02    0.47
  12 -14   2    0.93    0.32
  12  14   3   19.27    1.19
  12  14   3   17.98    0.90
 -12 -14  -3   17.33    0.71
  12 -14   3   17.94    0.69
  12  14   4    7.52    0.64
  12 -14   4    7.66    0.54
 -12 -14  -4    7.85    0.57
  12  14   5    0.23    0.38
  12 -14   5    0.70    0.37
  12  16   2    0.33    0.46
  12  16   3   -0.30    0.42
  13   1 -16    1.37    0.48
  13   1 -15    1.07    0.58
  13   1 -15    0.24    0.59
  13   1 -15    0.76    0.45
  13   1 -15    0.36    0.48
  13   1 -14    0.06    0.49
  13   1 -14    0.58    0.42
  13   1 -14   -0.43    0.46
  13   1 -13    0.59    0.49
  13   1 -13    0.70    0.49
  13   1 -13    0.29    0.40
  13   1 -13    0.16    0.43
  13   1 -12    1.02    0.48
  13   1 -12   -0.04    0.41
  13   1 -12    0.31    0.39
  13   1 -12   -0.10    0.43
 -13   1  11    7.43    0.34
  13   1 -11    8.24    0.74
  13   1 -11    8.97    0.64
  13   1 -11    7.51    0.61
  13   1 -11    8.01    0.69
  13   1 -10    3.60    0.53
 -13   1  10    3.48    0.28
 -13   1  10    3.24    0.46
  13   1 -10    2.27    0.42
  13   1 -10    2.92    0.44
 -13   1   9   52.70    1.17
 -13  -1   9   52.50    1.53
 -13   1   9   56.67    1.54
  13   1  -9   54.85    1.52
  13   1  -9   50.92    1.37
  13   1  -9   53.19    1.60
 -13  -1   8   49.03    1.14
 -13   1   8   49.69    1.15
 -13  -1   8   50.82    1.48
 -13   1   8   52.17    1.45
  13   1  -8   48.43    1.40
  13  -1  -8   48.57    1.22
  13   1  -8   49.76    1.29
  13   1  -8   51.47    1.52
 -13  -1   7   47.21    1.13
 -13   1   7   46.78    1.13
 -13  -1   7   46.32    1.39
 -13   1   7   49.52    1.39
  13   1  -7   47.42    1.37
  13   1  -7   48.71    1.21
  13  -1  -7   45.56    1.13
  13   1  -7   48.15    1.42
 -13  -1   6   59.10    1.37
 -13   1   6   59.19    1.38
 -13   1   6   60.01    1.59
  13   1  -6   62.75    1.59
  13  -1  -6   61.31    1.29
  13   1  -6   62.73    1.63
  13   1  -6   65.02    1.40
 -13  -1   5  238.73    4.09
 -13   1   5  242.38    4.09
 -13   1   5  236.43    4.30
  13   1  -5  241.93    4.29
  13   1  -5  243.31    3.97
  13  -1  -5  243.06    3.84
 -13   1   4  255.36    4.52
 -13  -1   4  260.19    4.38
  13  -1  -4  255.77    4.02
 -13   1   4  265.00    4.38
  13   1  -4  261.24    4.17
  13   1  -4  257.46    4.49
 -13  -1   3   35.92    1.03
 -13   1   3   36.42    1.03
 -13  -1   3   34.91    1.11
 -13  -1   3   34.63    0.85
 -13   1   3   32.43    1.06
 -13  -1   2   64.33    1.53
 -13   1   2   68.27    1.55
 -13  -1   2   65.89    1.63
 -13   1   2   67.32    1.63
 -13  -1   2   65.61    1.29
 -13   1   2   62.51    1.56
 -13  -1   1    2.05    0.20
 -13  -1   1    2.72    0.35
 -13   1   1    2.43    0.34
 -13   1   1    2.43    0.14
 -13   1   0   48.21    0.88
 -13  -1   0   48.30    1.03
 -13  -1   0   47.58    1.30
 -13   1   0   47.01    1.29
 -13  -1  -1   12.89    0.64
 -13   1  -1   13.08    0.64
 -13  -1  -1   12.89    0.62
 -13  -1  -2   41.75    1.24
 -13   1  -2   43.55    1.24
 -13  -1  -2   43.25    1.21
 -13  -1  -3    0.81    0.30
 -13   1  -3    0.92    0.32
 -13  -1  -3    0.69    0.26
 -13  -1  -4    0.98    0.34
 -13   1  -4    1.05    0.32
 -13  -1  -4    1.13    0.31
 -13  -1  -5   41.13    1.29
 -13   1  -5   43.06    1.29
 -13  -1  -5   40.99    1.18
 -13  -1  -6   13.41    0.76
 -13   1  -6   14.40    0.76
  13   1   6   14.42    0.76
 -13  -1  -6   14.34    0.67
 -13  -1  -7    9.73    0.69
 -13   1  -7   10.56    0.68
 -13  -1  -7    9.96    0.58
  13   1   7   10.16    0.69
 -13  -1  -8   11.28    0.74
 -13   1  -8   10.37    0.70
  13   1   8    9.98    0.74
 -13  -1  -8   10.01    0.58
  13   1   8   10.59    0.63
 -13  -1  -9    4.88    0.59
 -13   1  -9    4.96    0.59
  13   1   9    4.64    0.52
  13   1   9    4.59    0.61
 -13  -1  -9    6.12    0.49
  13  -1   9    6.00    0.59
  13   1  10    0.52    0.50
 -13   1 -10   -0.08    0.43
  13   1  10   -0.04    0.38
  13  -1  10    0.35    0.42
 -13  -1 -10    0.29    0.32
 -13  -1 -10    0.55    0.46
  13   1  11    3.34    0.53
 -13   1 -11    1.42    0.48
  13  -1  11    2.40    0.53
 -13  -1 -11    2.67    0.39
  13   1  12    0.50    0.48
  13  -1  12   -0.35    0.48
 -13   1 -12   -0.34    0.47
 -13  -1 -12   -0.28    0.31
  13   1  13    5.49    0.66
  13  -1  13    6.09    0.76
 -13   1 -13    5.82    0.68
  13  -1  14    2.69   13.60
  13   1  14    3.45    0.65
  13   1  15    3.30    0.69
  13   3 -16    3.37    0.63
  13   3 -15    0.12    0.53
  13  -3 -15    0.77    0.58
  13  -3 -15   -0.36    0.59
  13   3 -15   -0.29    0.59
  13   3 -15    0.29    0.49
  13   3 -14   13.74    0.88
  13   3 -14   13.40    0.87
  13   3 -14   13.00    0.94
  13  -3 -14   12.57    0.91
  13   3 -13    0.11    0.49
 -13   3  13    0.23    0.18
  13   3 -13    0.11    0.47
  13  -3 -13   -0.43    0.50
  13   3 -13    0.69    0.47
  13  -3 -13   -0.16    0.53
  13   3 -13   -0.40    0.47
 -13   3  12   18.70    0.57
 -13   3  12   19.57    0.87
  13   3 -12   20.74    1.00
  13   3 -12   21.21    1.06
  13   3 -12   20.57    1.04
  13  -3 -12   20.13    1.03
  13   3 -11   -0.10    0.42
  13  -3 -11    0.24    0.42
  13   3 -11   -0.27    0.39
 -13   3  11   -0.05    0.23
 -13   3  11    0.33    0.34
  13   3 -11    0.04    0.40
  13   3 -11    0.10    0.42
 -13   3  10   76.00    1.84
  13   3 -10   77.50    1.97
  13   3 -10   73.65    1.98
  13   3 -10   74.38    1.84
  13   3 -10   73.08    2.00
  13  -3 -10   73.00    1.97
  13   3  -9    0.44    0.38
  13   3  -9    0.95    0.38
  13  -3  -9    0.47    0.37
 -13   3   9    0.52    0.34
  13   3  -9    0.70    0.39
  13   3  -9    0.62    0.40
 -13   3   8   39.40    1.22
  13   3  -8   40.37    1.31
  13   3  -8   40.65    1.32
  13  -3  -8   38.38    1.29
  13   3  -8   38.66    1.17
  13   3  -7    1.61    0.34
 -13   3   7    1.44    0.35
  13   3  -7    1.88    0.40
  13   3  -7    1.34    0.37
  13  -3  -7    0.87    0.34
  13   3  -6   79.39    1.75
  13   3  -6   79.86    1.94
 -13   3   6   80.09    1.89
  13   3  -6   77.82    1.89
  13  -3  -6   82.76    1.92
  13   3  -5   38.02    1.04
  13   3  -5   37.02    1.03
 -13  -3   5   37.52    1.23
  13   3  -5   36.99    1.18
 -13   3   5   37.24    1.15
  13  -3  -5   36.93    0.79
 -13  -3   4    0.22    0.25
 -13   3   4    0.03    0.25
  13  -3  -4    0.23    0.10
  13   3  -4    0.11    0.20
 -13  -3   4    0.16    0.21
  13   3  -4    0.31    0.23
 -13  -3   4    0.22    0.28
  13   3  -4    0.03    0.24
 -13   3   4    0.36    0.28
 -13  -3   3    0.38    0.27
 -13   3   3    0.50    0.27
 -13  -3   3    0.68    0.24
 -13  -3   3    0.60    0.27
  13   3  -3    0.61    0.23
 -13  -3   3    0.67    0.30
 -13  -3   2  103.16    1.98
 -13  -3   2   99.83    2.14
  13   3  -2  100.05    2.12
 -13  -3   2  102.75    2.24
 -13  -3   2  101.60    2.16
 -13   3   2   99.60    2.14
 -13  -3   1   39.62    1.16
 -13  -3   1   38.73    1.01
  13   3  -1   40.40    1.16
 -13  -3   1   39.60    1.19
  13   3  -1   39.09    1.14
  13   3   0   58.77    1.49
 -13  -3   0   57.34    1.32
 -13  -3   0   59.13    1.51
 -13  -3  -1   28.03    0.99
  13   3   1   26.67    0.96
 -13  -3  -1   28.65    0.96
 -13   3  -1   26.11    0.49
 -13  -3  -2  151.12    3.01
  13   3   2  151.95    2.98
 -13  -3  -2  152.24    2.92
 -13  -3  -3   52.88    1.49
 -13  -3  -3   53.20    1.38
 -13  -3  -4   25.41    1.00
 -13   3  -4   24.89    0.95
 -13  -3  -4   23.85    0.86
 -13  -3  -5   16.47    0.85
  13   3   5   17.60    0.80
  13  -3   5   17.42    0.79
 -13   3  -5   16.44    0.78
  13   3   5   17.93    0.83
 -13  -3  -5   16.45    0.70
 -13   3  -6   49.66    1.44
  13   3   6   48.25    1.41
  13   3   6   49.91    1.46
  13  -3   6   48.04    1.42
 -13  -3  -6   51.26    1.30
 -13   3  -7    0.95    0.40
  13   3   7    0.87    0.28
  13   3   7    0.92    0.42
  13  -3   7    1.04    0.42
 -13  -3  -7    0.87    0.30
 -13   3  -8    4.78    0.55
 -13  -3  -8    5.32    0.44
  13   3   8    5.28    0.44
  13   3   8    5.29    0.61
  13  -3   8    5.05    0.59
  13   3   9    0.15    0.34
 -13   3  -9    0.36    0.45
  13   3   9    0.35    0.45
  13  -3   9    0.75    0.48
 -13  -3  -9   -0.15    0.31
 -13   3 -10   14.10    0.82
  13  -3  10   14.91    0.93
 -13  -3 -10   15.29    0.64
  13   3  10   14.45    0.75
  13  -3  10   12.91    0.86
  13   3  10   13.82    0.88
 -13   3 -11    8.80    0.73
 -13  -3 -11    7.83    0.48
  13   3  11    9.62    0.68
  13  -3  11    8.75    0.77
  13  -3  12    0.38    0.53
 -13   3 -12    0.04    0.49
  13   3  12    0.36    0.43
  13  -3  13   -0.11    0.56
 -13   3 -13   -0.04    0.49
  13   3  13    0.26    0.44
  13   5 -15    0.29    0.55
  13  -5 -15    0.65    0.56
 -13   5  15    0.67    0.16
  13  -5 -15    0.30    0.57
  13   5 -15    0.52    0.61
  13   5 -14   -0.39    0.52
  13  -5 -14   -0.51    0.55
 -13   5  14    0.08    0.23
  13   5 -14    0.46    0.50
  13  -5 -13   16.56    1.00
 -13   5  13   16.76    0.79
  13   5 -13   15.71    0.96
  13   5 -13   15.75    0.99
  13   5 -13   15.23    0.92
  13   5 -13   15.56    0.97
  13   5 -12    3.06    0.58
  13  -5 -12    3.51    0.60
  13   5 -12    2.98    0.55
  13   5 -12    2.29    0.57
 -13   5  12    2.58    0.45
  13   5 -12    2.45    0.53
 -13   5  11   34.53    1.16
  13   5 -11   38.04    1.37
  13   5 -11   36.33    1.35
  13   5 -11   37.01    1.35
  13  -5 -11   36.60    1.34
  13   5 -11   37.99    1.30
  13   5 -10    1.01    0.45
  13  -5 -10    1.13    0.45
  13   5 -10    1.56    0.46
  13   5 -10    1.36    0.46
 -13   5  10    1.70    0.40
  13   5 -10    1.20    0.43
  13   5  -9   41.60    1.32
  13   5  -9   40.62    1.04
  13   5  -9   40.43    1.39
 -13   5   9   40.04    1.23
  13   5  -9   40.88    1.36
  13   5  -9   42.95    1.40
  13  -5  -9   41.28    1.36
  13   5  -8   10.61    0.67
  13   5  -8   11.26    0.73
 -13   5   8   10.97    0.66
  13   5  -8   11.54    0.70
  13   5  -8   10.51    0.54
  13  -5  -8   10.74    0.68
  13   5  -8   10.79    0.69
  13   5  -7    0.48    0.27
  13   5  -7    0.75    0.35
  13   5  -7    1.20    0.40
  13   5  -7    0.72    0.35
 -13   5   7    0.54    0.28
  13   5  -7    0.36    0.32
  13  -5  -7    0.45    0.31
  13   5  -6    1.14    0.28
  13   5  -6    0.99    0.33
  13   5  -6    1.04    0.35
 -13   5   6    1.12    0.33
  13   5  -6    0.59    0.30
  13   5  -5   11.95    0.60
  13   5  -5   12.38    0.63
  13   5  -5   11.11    0.67
  13   5  -5   11.64    0.61
 -13   5   5   11.28    0.64
 -13  -5   5   12.88    0.65
 -13  -5   4    1.60    0.32
 -13   5   4    1.99    0.35
  13   5  -4    2.42    0.34
  13   5  -4    1.08    0.28
 -13  -5   4    2.41    0.35
  13   5  -3    5.26    0.44
 -13  -5   3    6.29    0.51
 -13  -5   3    5.09    0.42
 -13  -5   3    5.16    0.44
 -13   5   3    5.41    0.45
 -13  -5   2    1.75    0.31
  13   5  -2    1.34    0.32
 -13  -5   2    1.86    0.38
  13   5  -2    2.22    0.36
 -13  -5   2    1.37    0.32
 -13   5   2    1.87    0.32
  13   5  -1   20.91    0.86
 -13  -5   1   22.56    0.81
 -13  -5   1   23.36    0.92
  13   5  -1   21.50    0.85
 -13  -5   1   22.26    0.83
 -13   5   1   21.86    0.82
  13   5   0   83.16    1.98
 -13  -5   0   86.43    1.87
 -13  -5   0   87.16    1.99
  13   5   0   86.75    1.94
  13   5   1   37.41    1.22
 -13  -5  -1   38.31    1.17
 -13  -5  -1   40.11    1.13
  13   5   1   38.53    1.13
  13   5   2   68.81    1.77
 -13  -5  -2   68.46    1.66
 -13  -5  -3   84.76    1.87
 -13   5  -3   80.58    1.49
 -13  -5  -4   33.55    1.02
 -13   5  -4   31.59    0.83
  13   5   5   25.28    1.03
 -13  -5  -5   26.37    0.88
  13   5   5   25.77    0.96
  13  -5   5   27.33    0.99
 -13   5  -5   25.52    0.79
  13  -5   6    1.15    0.39
  13   5   6    0.58    0.22
  13   5   6    0.38    0.38
 -13  -5  -6    0.88    0.30
  13   5   6    0.50    0.34
  13   5   7    1.15    0.26
  13   5   7    0.68    0.40
  13   5   7    0.68    0.42
  13  -5   7    1.01    0.41
 -13  -5  -7    0.91    0.27
  13   5   8    0.07    0.26
  13   5   8    0.22    0.41
 -13   5  -8    0.24    0.42
 -13  -5  -8    0.12    0.25
  13   5   8    0.74    0.43
  13  -5   8    0.79    0.43
  13   5   9   19.79    0.98
  13  -5   9   19.36    0.97
 -13   5  -9   18.16    0.92
  13   5   9   17.80    0.93
 -13  -5  -9   18.96    0.67
  13   5   9   18.63    0.72
 -13   5 -10    1.21    0.50
  13  -5  10    1.16    0.51
 -13  -5 -10    0.78    0.27
  13   5  10    0.52    0.54
  13  -5  10    0.24    0.53
  13   5  10    0.44    0.34
 -13   5 -11    8.99    0.73
  13  -5  11    7.34    0.78
  13   5  11    8.11    0.58
  13  -5  12    2.40    0.65
 -13   5 -12    2.72    0.58
  13   7 -15    4.13    0.71
  13  -7 -15    3.74    0.69
  13   7 -15    3.77    0.74
  13  -7 -15    4.39    0.73
  13  -7 -14    1.24    0.58
  13  -7 -14    1.66    0.61
  13   7 -14    1.50    0.61
  13   7 -14    1.95    0.63
  13   7 -13    5.88    0.70
  13  -7 -13    5.62    0.74
 -13   7  13    5.15    0.50
 -13   7  12   12.78    0.70
  13   7 -12   13.86    0.93
  13   7 -12   12.47    0.87
  13   7 -12   13.04    0.88
  13   7 -12   14.89    0.92
  13  -7 -12   13.12    0.89
  13   7 -11   12.82    0.87
  13   7 -11   11.31    0.54
  13  -7 -11   13.06    0.85
  13   7 -11   13.83    0.87
  13   7 -11   14.86    0.92
 -13   7  11   12.61    0.70
  13   7 -11   12.53    0.84
  13   7 -10    2.53    0.51
  13   7 -10    1.57    0.51
  13   7 -10    1.56    0.34
  13   7 -10    2.68    0.55
 -13   7  10    2.00    0.41
  13   7 -10    2.42    0.52
  13  -7 -10    1.97    0.49
  13   7  -9    0.29    0.31
  13   7  -9   -0.17    0.49
  13   7  -9    0.68    0.44
 -13   7   9    0.73    0.35
  13   7  -9    0.46    0.40
  13  -7  -9    0.67    0.42
  13   7  -9    0.60    0.42
  13   7  -8   27.08    0.91
  13   7  -8   27.45    1.11
  13   7  -8   26.56    1.13
 -13   7   8   25.06    0.96
  13   7  -8   25.49    1.04
  13   7  -8   25.76    1.04
  13  -7  -8   25.43    1.01
  13   7  -7    1.96    0.41
  13   7  -7    1.40    0.37
  13   7  -7    1.67    0.44
  13   7  -7    2.24    0.51
 -13   7   7    1.50    0.39
  13   7  -6    7.51    0.54
  13   7  -6    7.82    0.64
  13   7  -6    8.42    0.67
  13   7  -6    8.29    0.57
 -13  -7   6    9.48    0.67
  13   7  -5    2.88    0.39
  13   7  -5    3.54    0.44
  13   7  -5    2.40    0.42
 -13  -7   5    3.26    0.46
  13   7  -4   41.10    1.25
  13  -7  -4   38.62    0.80
  13   7  -4   39.56    1.12
  13   7  -3   58.43    1.56
 -13   7   3   58.98    1.48
  13   7  -3   57.96    1.62
  13   7  -3   60.45    1.36
 -13  -7   3   62.60    1.51
 -13  -7   3   59.56    1.55
 -13  -7   2    0.37    0.30
 -13   7   2   -0.12    0.30
  13   7  -2    0.22    0.32
 -13  -7   2    0.14    0.31
  13   7  -2    0.32    0.23
  13   7  -2   -0.08    0.35
  13   7  -1   51.96    1.51
 -13  -7   1   53.93    1.39
  13   7  -1   53.20    1.49
  13   7  -1   51.48    1.14
 -13  -7   1   54.25    1.47
 -13   7   1   51.75    1.37
  13   7   0    0.38    0.17
  13   7   0   -0.04    0.38
 -13  -7   0   -0.42    0.35
  13   7   0   -0.14    0.29
  13   7   1   14.42    0.76
 -13  -7  -1   12.09    0.69
  13   7   1   13.04    0.40
  13   7   1   12.68    0.66
 -13  -7  -2   22.46    0.93
  13   7   2   23.44    0.87
  13   7   2   21.64    0.96
 -13   7  -3   37.09    0.87
  13   7   3   35.78    1.09
 -13   7  -4   22.54    0.70
  13  -7   4   22.32    0.88
  13   7   4   22.41    0.87
  13   7   5   14.33    0.73
  13   7   5   13.94    0.84
 -13   7  -5   13.13    0.58
  13  -7   5   12.94    0.71
  13   7   6   34.63    1.31
  13   7   6   38.57    1.22
  13  -7   6   35.61    1.20
 -13   7  -6   36.65    1.05
  13   7   7   20.83    1.02
  13   7   7   20.37    0.94
  13  -7   7   18.86    0.90
 -13   7  -7   22.01    0.83
  13   7   8    8.32    0.68
  13  -7   8    7.52    0.68
  13   7   8    9.31    0.75
 -13   7  -8    8.15    0.61
  13   7   9   10.85    0.79
 -13   7  -9   11.27    0.72
  13   7   9   10.98    0.83
  13  -7   9   11.49    0.81
  13   7  10   -0.15    0.49
 -13   7 -10    1.32    0.53
  13  -7  10    1.09    0.53
  13   7  10   -0.32    0.56
  13  -7  10    0.57    0.55
 -13   7 -10    1.26    0.47
 -13   7 -11    1.77    0.56
  13   7  11    2.17    0.55
  13  -7  11    2.06    0.60
 -13   7 -11    1.70    0.49
 -13   7 -12    0.36    0.49
  13   7  12    0.40    0.46
 -13   7 -12    0.05    0.46
  13  -9 -15    0.52    0.59
  13   9 -14    1.92    0.62
  13  -9 -14    2.20    0.63
 -13   9  14    1.88    0.40
  13  -9 -14    1.96    0.58
  13   9 -14    2.13    0.63
  13  -9 -13   -0.26    0.51
  13   9 -13   -0.89    0.58
 -13   9  13   -0.18    0.35
  13  -9 -13   -0.46    0.58
  13   9 -13   -0.63    0.58
  13   9 -12    0.07    0.29
 -13   9  12   -0.09    0.35
  13  -9 -12   -0.25    0.49
  13   9 -12   -0.15    0.51
  13   9 -11   -0.22    0.32
  13   9 -11    0.38    0.50
 -13   9  11   -0.03    0.35
  13  -9 -11   -0.33    0.48
  13   9 -11   -0.24    0.46
  13  -9 -10    5.07    0.59
  13   9 -10    5.80    0.50
  13   9 -10    5.03    0.62
  13   9 -10    6.01    0.71
 -13   9  10    4.81    0.51
  13   9 -10    5.70    0.62
  13   9  -9    2.46    0.43
  13   9  -9    1.88    0.49
  13   9  -9    2.51    0.60
  13   9  -9    2.80    0.50
  13   9  -9    2.53    0.58
 -13   9   9    2.30    0.45
  13  -9  -9    3.12    0.50
  13   9  -8    2.29    0.42
  13   9  -8    2.61    0.51
  13   9  -8    3.36    0.57
  13   9  -8    3.24    0.59
 -13   9   8    3.10    0.46
  13   9  -7   13.18    0.74
  13   9  -7   14.72    0.87
  13   9  -7   14.72    0.76
 -13  -9   7   14.40    0.87
  13   9  -6   12.88    0.73
  13   9  -6   14.31    0.84
  13   9  -6   13.95    0.70
 -13  -9   6   13.36    0.83
  13   9  -5   21.84    0.95
  13  -9  -5   22.55    0.68
  13   9  -5   22.78    1.07
  13   9  -5   24.65    0.86
 -13  -9   5   21.94    1.02
  13   9  -4   11.22    0.72
  13  -9  -4   10.01    0.43
  13   9  -4    8.73    0.70
  13   9  -4   11.11    0.56
 -13  -9   4   10.25    0.72
  13   9  -3   42.30    1.38
  13   9  -3   40.78    1.39
  13   9  -3   44.81    1.08
  13  -9  -3   40.55    0.91
 -13  -9   3   44.06    1.40
 -13  -9   2    6.48    0.60
  13   9  -2    6.77    0.61
 -13  -9   2    6.27    0.51
  13   9  -2    5.56    0.58
  13   9  -2    6.91    0.38
  13  -9  -2    6.04    0.32
 -13   9   2    6.17    0.49
  13   9  -1   30.11    1.16
 -13  -9   1   31.55    1.16
  13   9  -1   28.81    1.10
  13   9  -1   28.83    0.70
 -13  -9   1   26.90    0.95
 -13   9   1   25.77    0.92
  13   9   0   48.31    1.53
 -13  -9   0   52.14    1.54
 -13  -9   0   48.95    1.33
  13   9   0   50.77    1.48
 -13   9   0   47.78    1.30
  13   9   1    1.01    0.40
 -13  -9  -1    0.98    0.42
  13   9   1    1.36    0.38
  13   9   2    6.54    0.62
 -13  -9  -2    6.78    0.63
  13   9   2    6.80    0.54
 -13  -9  -3   20.41    0.99
  13   9   3   20.15    0.83
  13   9   3   21.04    0.81
  13  -9   3   19.46    0.80
  13  -9   4   22.03    0.86
 -13   9  -4   22.68    0.74
  13   9   4   22.20    0.84
  13   9   4   22.34    0.87
  13   9   5   17.77    0.98
 -13   9  -5   19.50    0.74
  13   9   5   19.42    0.83
  13  -9   5   20.43    0.85
 -13   9  -6   29.90    0.98
  13   9   6   29.43    1.25
  13   9   6   30.59    1.08
  13  -9   6   28.24    1.06
  13   9   7   -0.07    0.42
  13  -9   7   -0.31    0.47
 -13   9  -7   -0.03    0.38
  13   9   7   -0.26    0.48
 -13   9  -8    2.95    0.51
  13   9   8    2.33    0.58
  13   9   8    3.45    0.55
  13  -9   8    3.53    0.56
 -13   9  -9    0.29    0.41
  13   9   9   -0.16    0.51
  13   9   9   -0.17   10.93
  13  -9   9    0.57    0.47
  13   9  10    6.51    0.75
 -13   9 -10    8.39    0.68
  13   9  11    0.97    0.55
 -13   9 -11    1.89    0.51
  13   9  12    0.38    0.50
  13 -11 -14    0.40    0.51
  13  11 -14    0.67    0.56
  13 -11 -14    1.44    0.58
  13  11 -14    0.16    0.60
  13 -11 -13   -0.05    0.49
  13  11 -13   -0.18    0.52
  13  11 -13    0.35    0.58
  13 -11 -13    0.74    0.54
 -13  11  12    1.28    0.40
  13 -11 -12    1.82    0.57
  13  11 -12    1.63    0.56
  13  11 -12    1.53    0.56
  13 -11 -12    1.08    0.51
  13  11 -11    1.44    0.45
  13  11 -11    1.03    0.52
  13 -11 -11    0.60    0.49
 -13  11  11    0.27    0.38
  13  11 -11    0.04    0.47
  13 -11 -11    0.95    0.49
  13  11 -10    4.94    0.56
 -13  11  10    5.60    0.56
  13  11  -9    0.80    0.43
 -13  11   9    0.67    0.41
  13  11  -8    3.54    0.55
  13  11  -7    1.99    0.49
  13  11  -7    1.99    0.58
 -13 -11   7    2.15    0.56
  13  11  -6    2.06    0.50
  13 -11  -6    3.25    0.39
  13  11  -6    3.00    0.59
 -13 -11   6    2.42    0.60
  13  11  -5   20.63    0.99
  13 -11  -5   22.22    0.75
  13  11  -5   20.41    1.06
 -13 -11   5   22.13    1.09
 -13 -11   4    0.10    0.46
  13  11  -4    0.09    0.41
  13 -11  -4    0.24    0.28
  13  11  -4    0.30    0.43
  13  11  -3   22.83    1.05
  13  11  -3   21.44    1.06
  13 -11  -3   21.90    0.70
 -13 -11   3   21.21    1.07
  13  11  -2    0.05    0.42
 -13 -11   2   -0.05    0.49
  13  11  -2    0.05    0.39
  13 -11  -2   -0.07    0.27
 -13 -11   1    8.35    0.72
  13  11  -1    5.34    0.63
  13  11  -1    6.68    0.64
 -13 -11   1    6.76    0.49
 -13  11   1    7.19    0.49
 -13 -11   0    0.14    0.31
 -13  11   0    0.05    0.29
  13  11   0    0.15    0.44
 -13 -11   0    0.69    0.48
  13  11   0    0.08    0.37
  13  11   1    0.52    0.47
 -13 -11  -1   -0.40    0.45
  13  11   1    0.40    0.38
 -13  11  -1    0.28    0.29
 -13 -11  -1    0.26    0.31
  13  11   2    1.17    0.50
  13 -11   2    1.78    0.37
 -13 -11  -2    2.17    0.55
  13  11   2    1.79    0.43
  13  11   2    1.32    0.36
 -13 -11  -2    1.02    0.34
 -13  11  -2    1.19    0.35
  13  11   3    8.76    0.77
 -13 -11  -3    9.91    0.81
  13  11   3    9.30    0.63
  13  11   3    9.64    0.57
  13 -11   3    8.20    0.56
  13  11   4   20.45    0.82
 -13 -11  -4   22.60    1.11
  13 -11   4   19.76    0.83
  13  11   4   21.80    0.87
  13  11   5    6.27    0.55
  13  11   5    4.59    0.66
 -13  11  -5    5.53    0.48
  13 -11   5    5.34    0.53
  13  11   5    5.28    0.48
  13  11   6   -0.17    0.51
 -13  11  -6    0.06    0.38
  13  11   6    0.40    0.42
  13 -11   6   -0.03    0.39
 -13  11  -7   20.22    0.89
  13  11   7   19.17    0.90
  13 -11   7   21.84    0.97
 -13  11  -8    7.63    0.64
  13  11   8    7.35    0.81
  13  11   8    6.78    0.69
  13 -11   8    7.02    0.67
  13  11   9   -0.04    0.50
  13 -11   9   -0.43    0.50
  13  11   9    0.06    0.53
 -13  11  -9    0.58    0.41
 -13  11 -10   -0.37    0.44
  13 -13 -12   -0.45    0.48
 -13  13  11    2.51    0.48
  13 -13 -11    2.82    0.55
  13  13 -10    0.04    0.47
 -13  13  10    0.55    0.42
  13 -13 -10    0.81    0.48
  13  13  -9    3.86    0.61
  13 -13  -9    4.74    0.56
 -13  13   9    4.95    0.58
  13  13  -8    1.31    0.51
  13 -13  -8    1.26    0.45
  13  13  -7   10.68    0.80
 -13 -13   7   12.48    0.97
  13  13  -6    2.21    0.54
  13 -13  -6    1.36    0.41
 -13 -13   6    2.85    0.66
 -13 -13   5   -0.11    0.54
  13  13  -5   -0.56    0.52
  13 -13  -5   -0.03    0.34
 -13 -13   4    1.24    0.58
  13 -13  -4    1.71    0.38
  13  13  -4    2.40    0.55
  13 -13  -3    3.09    0.40
 -13 -13   3    2.21    0.60
  13  13  -3    2.14    0.55
  13  13  -3    3.24    0.59
 -13 -13   2   -0.28    0.56
  13  13  -2   -0.05    0.51
  13  13  -2   -0.15    0.48
  13 -13  -2    0.28    0.34
  13  13  -1    1.23    0.55
 -13 -13   1   -0.06    0.57
  13  13  -1    1.41    0.49
  13 -13  -1    1.29    0.36
  13  13   0   11.31    0.90
 -13 -13   0   11.29    0.92
  13  13   0   11.36    0.54
  13  13   0   11.03    0.79
  13 -13   0   11.81    0.56
 -13 -13  -1    4.95    0.46
  13  13   1    5.72    0.75
 -13  13  -1    5.99    0.46
 -13 -13  -1    6.27    0.78
  13  13   1    5.38    0.61
  13  13   1    5.33    0.43
  13 -13   1    4.95    0.44
  13 -13   2    1.52    0.34
  13  13   2    1.06    0.56
 -13  13  -2    1.29    0.35
 -13 -13  -2    0.57    0.56
  13  13   2    1.38    0.45
 -13 -13  -2    0.87    0.34
  13  13   3    1.32    0.57
 -13 -13  -3    1.17    0.36
  13 -13   3    1.33    0.36
 -13 -13  -3    0.29    0.54
  13  13   3    0.87    0.45
 -13 -13  -4    5.05    0.76
  13  13   4    3.45    0.51
  13 -13   4    4.61    0.49
  13  13   5   14.73    1.04
 -13 -13  -5   14.59    1.03
  13  13   5   14.91    0.75
  13 -13   5   13.95    0.73
  13 -13   6    0.45    0.38
  13 -13   7    0.04    0.43
 -13  13  -7    0.60    0.42
 -13  13  -8    4.55    0.57
  13  15  -9   -0.05    0.50
  13  15  -8    1.27    0.52
  13  15  -7   -0.53    0.55
  13  15  -6    1.91    0.60
  13  15  -5    0.06    0.57
  13  15  -4    2.66    0.70
  13  15   1    1.92    0.55
  13  15   2    7.01    0.67
  13  15   3   -0.21    0.42
  13  15   4    0.31    0.40
  14   0 -15    0.30    0.58
  14   0 -15   -0.37    0.43
  14   0 -15   -0.09    0.46
  14   0 -14   -0.12    0.51
  14   0 -14    0.24    0.43
  14   0 -14   -0.29    0.42
  14   0 -13   -0.22    0.51
  14   0 -13   -0.28    0.39
  14   0 -13    0.31    0.41
  14   0 -13    0.54    0.53
  14   0 -12   22.44    1.11
  14   0 -12   23.68    0.98
  14   0 -12   22.31    0.94
  14   0 -12   23.14    1.14
  14   0 -11    0.50    0.42
  14   0 -11    0.04    0.34
  14   0 -11   -0.20    0.38
  14   0 -10    0.09    0.39
 -14   0  10    0.03    0.21
 -14   0  10    0.25    0.35
  14   0 -10   -0.03    0.35
  14   0 -10    0.19    0.34
 -14   0   9   -0.08    0.23
  14   0  -9   -0.04    0.36
  14   0  -9   -0.31    0.30
 -14   0   9    0.25    0.34
  14   0  -9   -0.04    0.33
 -14   0   8    7.56    0.44
 -14   0   8    7.32    0.60
  14   0  -8    7.09    0.56
  14   0  -8    6.20    0.46
  14   0  -8    7.20    0.62
  14   0  -7    0.20    0.35
  14   0  -7    0.02    0.24
 -14   0   7    0.23    0.25
 -14   0   7    0.54    0.36
 -14   0   6  282.99    4.72
 -14   0   6  279.32    5.01
  14   0  -6  287.25    4.60
 -14   0   5    0.28    0.26
 -14   0   5    0.18    0.25
  14   0  -5    0.39    0.21
 -14   0   4  119.24    2.32
  14   0  -4  112.20    2.01
 -14   0   4  118.69    2.47
 -14   0   3   -0.11    0.26
 -14   0   3    0.11    0.24
 -14   0   3   -0.03    0.31
 -14   0   2    4.52    0.39
 -14   0   2    4.29    0.43
 -14   0   2    4.78    0.26
 -14   0   2    3.72    0.42
 -14   0   1    0.01    0.13
 -14   0   1    0.27    0.26
 -14   0   0    4.38    0.25
 -14   0   0    3.92    0.41
 -14   0  -1    0.03    0.28
 -14   0  -1   -0.13    0.25
 -14   0  -2  201.18    3.76
 -14   0  -2  204.47    3.73
 -14   0  -3    0.28    0.34
 -14   0  -3    0.39    0.28
 -14   0  -4   69.45    1.77
 -14   0  -5    0.38    0.41
 -14   0  -6  353.52    6.09
  14   0   6  354.98    6.07
 -14   0  -7   -0.40    0.45
  14   0   7    0.48    0.41
 -14   0  -8   14.81    0.84
  14   0   8   18.12    0.93
 -14   0  -9   -0.77    0.51
  14   0   9   -0.04    0.39
  14   0   9    0.23    0.46
 -14   0 -10    5.86    0.64
  14   0  10    7.50    0.69
  14   0  10    6.69    0.61
 -14   0 -11   -0.04    0.45
  14   0  11   -0.45    0.45
  14   0  12   10.34    0.79
  14   0  13   -0.15    0.51
  14   0  14    0.97    0.60
  14   2 -16   -0.09    0.47
  14  -2 -15    5.10    0.75
  14   2 -15    4.11    0.70
  14   2 -15    3.52    0.59
  14   2 -14    1.50    0.59
  14  -2 -14    2.15    0.63
  14   2 -14    0.64    0.46
  14   2 -14    0.93    0.50
  14   2 -13    1.83    0.56
  14   2 -13    1.43    0.48
  14   2 -13    1.52    0.49
  14   2 -13    0.82    0.53
  14   2 -12   -0.11    0.49
 -14   2  12    0.13    0.20
  14   2 -12    0.32    0.43
  14   2 -12    0.17    0.42
  14   2 -12    0.15    0.48
 -14   2  11   12.30    0.49
 -14   2  11   11.40    0.73
  14   2 -11   13.85    0.85
  14   2 -11   12.98    0.79
  14   2 -11   12.21    0.73
  14   2 -11   12.07    0.81
  14   2 -10    0.52    0.43
  14   2 -10    0.17    0.36
 -14   2  10   -0.19    0.25
 -14   2  10    0.31    0.37
  14   2 -10    0.37    0.38
  14   2 -10   -0.05    0.44
 -14   2   9   84.22    1.71
 -14   2   9   83.50    2.04
  14   2  -9   85.09    2.09
  14   2  -9   84.74    1.93
  14   2  -9   87.55    2.18
  14   2  -8    0.03    0.31
 -14   2   8    0.27    0.24
 -14  -2   8    0.04    0.36
 -14   2   8    0.22    0.31
  14   2  -8    0.30    0.38
  14   2  -8    0.04    0.34
  14  -2  -8    0.24    0.25
  14   2  -7    0.11    0.28
 -14   2   7   -0.02    0.26
 -14  -2   7    0.37    0.36
 -14   2   7    0.18    0.28
  14   2  -7    0.11    0.30
  14  -2  -7    0.17    0.23
  14   2  -7    0.36    0.33
 -14  -2   6    0.05    0.28
  14   2  -6    0.12    0.24
  14  -2  -6    0.18    0.19
 -14   2   6    0.23    0.25
 -14   2   6    0.18    0.31
  14   2  -6   -0.07    0.32
  14  -2  -5    1.00    0.17
 -14  -2   5    0.86    0.29
  14   2  -5    1.00    0.26
 -14   2   5    0.76    0.31
  14   2  -5    1.25    0.33
 -14  -2   4   21.58    0.81
  14  -2  -4   22.56    0.51
  14   2  -4   24.17    0.73
 -14  -2   4   24.24    0.96
  14   2  -4   23.91    0.91
 -14  -2   4   24.54    0.73
 -14   2   4   22.69    0.89
 -14  -2   3   46.32    1.26
 -14  -2   3   48.54    1.39
  14   2  -3   46.92    1.31
 -14  -2   3   45.17    1.08
 -14   2   3   47.44    1.33
 -14  -2   2   16.29    0.71
 -14  -2   2   16.63    0.77
 -14   2   2   16.44    0.75
 -14   2   2   15.87    0.73
 -14  -2   2   16.48    0.57
 -14  -2   1   21.31    0.66
 -14  -2   1   20.67    0.82
 -14  -2   1   21.87    0.87
 -14   2   1   21.51    0.86
 -14  -2   0   14.29    0.54
 -14  -2   0   13.14    0.68
 -14  -2  -1    0.41    0.31
 -14   2  -1    0.43    0.26
 -14  -2  -1    0.20    0.27
 -14  -2  -2   21.70    0.90
 -14   2  -2   21.55    0.88
 -14  -2  -2   23.08    0.88
 -14  -2  -3   98.69    2.26
 -14   2  -3   98.81    2.22
 -14  -2  -3  103.51    2.20
 -14  -2  -4   27.03    1.05
 -14   2  -4   27.00    1.03
 -14  -2  -4   29.87    1.00
 -14  -2  -5   73.66    1.91
 -14   2  -5   76.58    1.91
 -14  -2  -5   76.64    1.78
 -14  -2  -6   52.91    1.58
 -14   2  -6   52.53    1.53
  14   2   6   52.43    1.51
 -14  -2  -6   52.46    1.39
 -14  -2  -7   91.75    2.26
 -14   2  -7   95.53    2.25
 -14  -2  -7   95.35    2.06
  14   2   7   94.51    2.22
 -14  -2  -8    5.90    0.62
  14   2   8    3.91    0.59
 -14   2  -8    5.15    0.58
 -14  -2  -8    4.77    0.47
  14   2   8    5.10    0.49
 -14   2  -9   90.73    2.20
  14   2   9   91.53    2.28
 -14  -2  -9   87.19    1.95
  14   2   9   91.80    2.06
  14   2  10    2.81    0.48
 -14   2 -10    2.76    0.54
  14  -2  10    2.08    0.53
 -14  -2 -10    2.55    0.40
  14   2  10    1.79    0.54
  14   2  11    0.41    0.44
 -14   2 -11    0.66    0.50
  14  -2  11   -0.25    0.49
 -14  -2 -11   -0.03    0.34
  14   2  12    0.17    0.46
  14  -2  12   -0.31    0.53
 -14   2 -12   -0.22    0.49
  14  -2  13    1.28    0.59
 -14   2 -13    1.40    0.56
  14   2  13    1.53    0.55
  14   2  14    4.11    0.68
  14   4 -15   -0.36    0.63
  14  -4 -15    0.18    0.56
  14   4 -15   -0.24    0.57
  14   4 -14    1.16    0.58
  14  -4 -14    1.69    0.59
 -14   4  14    1.07    0.22
  14   4 -14    2.56    0.60
  14   4 -13    6.60    0.72
  14   4 -13    7.48    0.73
 -14   4  13    6.22    0.38
 -14   4  13    7.03    0.60
  14   4 -13    6.10    0.71
  14  -4 -13    6.78    0.75
 -14   4  12   26.09    0.77
 -14   4  12   24.51    1.01
  14   4 -12   25.89    1.17
  14   4 -12   26.82    1.20
  14   4 -12   27.68    1.13
  14   4 -12   29.00    1.25
  14  -4 -12   27.27    1.21
  14   4 -11    3.02    0.56
  14   4 -11    3.04    0.56
  14  -4 -11    1.93    0.51
  14   4 -11    3.31    0.51
 -14   4  11    3.34    0.48
  14   4 -11    3.12    0.54
  14  -4 -10    0.57    0.40
  14   4 -10    0.93    0.43
 -14   4  10    0.86    0.38
  14   4 -10    0.05    0.38
  14   4 -10    1.05    0.48
  14   4 -10    0.05    0.41
  14   4  -9   16.75    0.84
 -14   4   9   16.51    0.81
  14   4  -9   16.40    0.90
  14   4  -9   16.71    0.90
  14   4  -9   18.04    0.88
  14  -4  -9   18.21    0.92
  14   4  -8    3.88    0.46
 -14   4   8    3.42    0.46
  14   4  -8    3.15    0.51
  14   4  -8    2.79    0.45
  14   4  -8    3.40    0.50
  14  -4  -8    3.63    0.49
  14   4  -7   66.49    1.63
  14   4  -7   66.96    1.76
  14   4  -7   63.99    1.50
  14   4  -7   67.29    1.81
 -14   4   7   65.25    1.71
  14  -4  -7   67.39    1.75
  14   4  -6    7.13    0.47
  14   4  -6    6.89    0.51
  14   4  -6    7.95    0.61
 -14   4   6    7.45    0.54
  14   4  -5    0.80    0.28
 -14  -4   5    0.96    0.33
  14   4  -5    0.69    0.27
  14   4  -5    0.78    0.34
 -14   4   5    0.58    0.30
 -14  -4   5    0.68    0.27
  14  -4  -5    0.82    0.14
 -14  -4   4    1.34    0.33
 -14   4   4    1.49    0.33
  14   4  -4    1.65    0.31
 -14  -4   4    2.20    0.38
  14   4  -4    1.84    0.31
 -14   4   4    2.06    0.36
 -14  -4   4    2.26    0.32
  14   4  -3   32.82    1.04
 -14  -4   3   31.95    1.14
 -14  -4   3   31.86    0.95
 -14  -4   3   31.80    1.06
 -14   4   3   31.24    1.06
 -14  -4   2    7.35    0.45
  14   4  -2    6.50    0.49
 -14  -4   2    7.87    0.52
 -14  -4   2    6.88    0.53
  14   4  -2    5.76    0.50
 -14   4   2    6.35    0.49
 -14  -4   1   72.11    1.59
  14   4  -1   72.81    1.76
 -14  -4   1   69.51    1.77
  14   4  -1   70.07    1.72
 -14  -4   1   71.95    1.72
 -14   4   1   68.65    1.69
  14   4   0   11.00    0.64
 -14  -4   0   10.50    0.55
 -14  -4   0   10.19    0.61
  14   4   0   10.01    0.59
  14   4   1   18.75    0.85
 -14  -4  -1   19.68    0.74
 -14  -4  -1   19.28    0.81
  14   4   2   75.01    1.87
 -14  -4  -2   76.06    1.81
 -14  -4  -3   10.99    0.62
 -14  -4  -4   24.98    0.90
  14   4   5    2.04    0.45
  14   4   5    1.45    0.39
 -14  -4  -5    2.40    0.37
  14  -4   5    1.90    0.42
  14   4   6  180.65    3.51
  14   4   6  184.78    3.62
 -14   4  -6  182.32    3.56
  14  -4   6  179.47    3.51
 -14  -4  -6  180.53    3.32
  14   4   7    0.84    0.29
 -14   4  -7    0.12    0.41
  14   4   7    0.99    0.42
  14   4   7    1.24    0.44
 -14  -4  -7    1.36    0.33
  14  -4   7    0.88    0.42
  14   4   8    2.37    0.36
 -14   4  -8    2.63    0.51
 -14  -4  -8    1.57    0.34
  14   4   8    2.29    0.50
  14  -4   8    2.71    0.53
  14   4   9   -0.18    0.33
 -14   4  -9    0.72    0.44
  14   4   9    1.27    0.49
  14  -4   9    1.06    0.50
 -14  -4  -9    0.51    0.31
 -14   4 -10   18.92    0.95
 -14  -4 -10   16.84    0.68
  14   4  10   15.42    0.75
  14  -4  10   17.07    1.01
  14   4  10   17.40    0.98
  14  -4  10   18.42    1.01
 -14   4 -11    5.90    0.68
  14  -4  11    5.36    0.70
  14   4  11    6.82    0.57
 -14   4 -12    2.60    0.57
  14  -4  12    2.34    0.62
  14   4  12    2.15    0.49
 -14   4 -13    2.62    0.60
  14   6 -15    3.04    0.69
  14  -6 -15    1.03    0.62
  14  -6 -15    1.68    0.62
  14   6 -15    1.22    0.63
  14   6 -14    1.03    0.56
  14  -6 -14    1.03    0.59
  14   6 -13   -0.27    0.56
  14  -6 -13   -0.55    0.55
 -14   6  13   -0.18    0.37
  14   6 -12    1.05    0.51
  14  -6 -12    1.98    0.57
  14   6 -12    2.50    0.58
  14   6 -12    3.00    0.63
 -14   6  12    1.32    0.42
  14   6 -12    2.00    0.55
  14   6 -11    9.67    0.76
 -14   6  11    9.10    0.66
  14   6 -11    8.96    0.79
  14   6 -11    9.48    0.77
  14   6 -11    9.99    0.78
  14  -6 -11    9.01    0.75
  14   6 -10   43.56    1.43
  14   6 -10   39.55    1.05
  14   6 -10   39.58    1.44
 -14   6  10   40.91    1.28
  14   6 -10   38.55    1.37
  14   6 -10   39.39    1.42
  14  -6 -10   40.14    1.40
  14   6  -9    2.96    0.51
  14   6  -9    2.83    0.37
  14   6  -9    2.44    0.51
  14   6  -9    2.60    0.54
 -14   6   9    2.97    0.46
  14   6  -9    3.08    0.52
  14  -6  -9    3.01    0.50
  14   6  -8    5.64    0.48
  14   6  -8    7.31    0.61
 -14   6   8    6.54    0.55
  14   6  -8    5.54    0.61
  14   6  -8    6.42    0.59
  14  -6  -8    5.46    0.57
  14   6  -8    6.04    0.58
  14   6  -7   28.01    0.95
  14   6  -7   28.39    1.06
  14   6  -7   27.65    1.15
  14   6  -7   27.88    1.04
 -14   6   7   29.37    1.05
  14   6  -6   48.56    1.33
  14   6  -6   50.17    1.42
  14   6  -6   49.06    1.53
  14   6  -6   48.76    1.39
 -14   6   6   48.75    1.43
 -14  -6   6   49.71    1.42
  14   6  -5    6.36    0.52
  14   6  -5    6.31    0.52
  14   6  -5    5.93    0.49
 -14  -6   5    6.05    0.53
  14   6  -4  126.40    2.61
  14   6  -4  122.98    2.46
 -14  -6   4  126.62    2.58
 -14  -6   4  124.09    2.58
 -14   6   4  125.79    2.59
 -14  -6   3    5.25    0.50
  14   6  -3    6.90    0.54
  14   6  -3    5.49    0.54
 -14   6   3    5.98    0.51
 -14  -6   3    6.18    0.51
 -14  -6   2  115.45    2.41
  14   6  -2  115.47    2.49
  14   6  -2  113.68    2.51
 -14  -6   2  114.90    2.42
 -14   6   2  116.09    2.42
  14   6  -1   32.95    1.14
 -14  -6   1   34.31    1.09
 -14  -6   1   30.52    1.13
  14   6  -1   31.46    1.10
 -14  -6   1   30.98    1.06
 -14   6   1   32.98    1.07
  14   6   0  163.55    3.26
 -14  -6   0  160.37    3.12
 -14  -6   0  162.94    3.23
  14   6   0  164.42    3.18
  14   6   1    6.67    0.57
 -14  -6  -1    6.43    0.52
 -14  -6  -1    6.81    0.54
  14   6   1    6.77    0.51
  14   6   2    0.12    0.30
 -14  -6  -2    0.56    0.31
  14   6   2    0.65    0.29
 -14   6  -3    6.03    0.30
 -14  -6  -3    7.11    0.52
 -14  -6  -4   43.05    1.25
 -14   6  -4   41.59    0.98
  14   6   5   24.31    1.08
 -14  -6  -5   26.40    0.92
  14   6   5   26.01    0.99
  14  -6   5   25.12    0.99
  14   6   5   24.20    0.64
 -14   6  -5   24.99    0.78
  14   6   6    4.11    0.55
 -14  -6  -6    4.02    0.43
  14   6   6    4.48    0.30
  14   6   6    4.43    0.53
  14  -6   6    5.02    0.53
 -14   6  -6    4.23    0.42
  14   6   7   10.50    0.76
 -14  -6  -7   10.41    0.57
  14   6   7   11.84    0.75
  14  -6   7    8.86    0.69
  14   6   7   10.78    0.45
 -14   6  -7   10.76    0.62
  14   6   8   19.82    1.01
  14   6   8   22.52    1.01
  14  -6   8   22.74    1.02
 -14  -6  -8   20.41    0.75
  14   6   8   19.89    0.66
 -14   6  -8   21.30    0.85
  14   6   9    5.33    0.66
  14  -6   9    5.35    0.66
  14   6   9    5.54    0.64
 -14   6  -9    4.91    0.65
  14   6   9    4.68    0.41
 -14   6  -9    5.11    0.55
 -14   6 -10    6.39    0.67
  14   6  10    6.62    0.69
 -14   6 -10    7.63    0.64
 -14   6 -11    1.32    0.52
  14  -6  11    0.71    0.56
 -14   6 -11    1.02    0.44
 -14   6 -12    6.82    0.73
 -14   6 -12    5.68    0.66
  14   8 -14    0.57    0.57
  14  -8 -14    0.57    0.58
 -14   8  14    0.62    0.38
  14  -8 -14    0.39    0.58
  14   8 -14    0.43    0.56
  14   8 -13    1.19    0.56
  14  -8 -13    0.54    0.55
 -14   8  13    0.93    0.38
  14   8 -12    1.74    0.34
 -14   8  12    2.25    0.44
  14   8 -12    2.65    0.62
  14  -8 -12    1.95    0.58
  14   8 -11    5.67    0.65
  14   8 -11    4.30    0.43
  14   8 -11    4.78    0.68
 -14   8  11    3.61    0.48
  14   8 -11    4.13    0.62
  14  -8 -11    4.72    0.61
  14   8 -10    3.55    0.54
  14   8 -10    2.89    0.43
  14   8 -10    2.88    0.57
  14   8 -10    3.61    0.62
 -14   8  10    3.37    0.48
  14   8 -10    3.25    0.55
  14  -8 -10    2.49    0.51
  14   8  -9    0.97    0.47
  14   8  -9    0.77    0.36
  14   8  -9    0.94    0.51
  14   8  -9    1.31    0.52
 -14   8   9    1.38    0.44
  14   8  -9    1.52    0.46
  14  -8  -9    1.85    0.47
  14   8  -8   19.87    0.86
  14   8  -8   23.48    1.07
  14   8  -8   21.94    1.09
 -14   8   8   21.35    0.94
  14   8  -8   22.01    0.96
  14   8  -7   78.36    1.88
  14   8  -7   85.57    2.09
  14   8  -7   79.53    2.13
  14   8  -7   78.12    1.91
 -14   8   7   79.19    1.96
 -14  -8   7   77.69    2.03
  14   8  -6    1.82    0.42
  14   8  -6    2.49    0.43
  14   8  -6    2.01    0.49
 -14  -8   6    2.59    0.51
  14   8  -5    2.05    0.39
  14   8  -5    1.91    0.44
  14  -8  -5    2.75    0.25
 -14  -8   5    2.47    0.48
  14   8  -4   17.25    0.86
  14   8  -4   15.98    0.90
  14   8  -4   18.06    0.72
  14  -8  -4   17.05    0.46
 -14  -8   4   15.90    0.83
  14   8  -3   30.96    1.13
  14   8  -3   29.12    1.14
  14   8  -3   30.12    0.89
 -14  -8   3   30.94    1.12
  14  -8  -3   26.77    0.56
 -14  -8   3   31.68    1.05
 -14   8   3   29.97    1.02
 -14  -8   2   64.42    1.72
  14   8  -2   60.85    1.73
  14   8  -2   62.28    1.74
  14   8  -2   65.18    1.38
 -14  -8   2   62.71    1.59
 -14   8   2   62.35    1.58
  14   8  -1    1.50    0.24
  14   8  -1    1.45    0.41
 -14  -8   1    1.09    0.38
  14   8  -1    2.23    0.46
 -14  -8   1    1.06    0.35
 -14   8   1    0.99    0.34
  14   8   0    8.87    0.68
 -14  -8   0    8.96    0.60
 -14  -8   0    9.06    0.64
  14   8   0    8.28    0.64
  14   8   0    9.31    0.36
 -14   8   0    8.82    0.58
  14   8   1   20.55    0.97
  14   8   1   20.18    0.87
  14   8   1   18.86    0.46
  14   8   2   10.91    0.75
  14   8   2    9.51    0.61
 -14   8  -3   12.93    0.48
  14   8   3   13.61    0.68
 -14   8  -4    4.44    0.36
  14   8   4    4.33    0.50
  14  -8   4    4.61    0.51
  14  -8   5   13.16    0.74
 -14   8  -5   13.02    0.59
  14   8   5   12.94    0.84
  14   8   5   13.63    0.74
  14   8   6    4.56    0.54
  14   8   6    5.46    0.66
  14  -8   6    4.82    0.57
 -14   8  -6    5.35    0.47
  14   8   7   23.86    1.14
  14   8   7   25.72    1.05
  14  -8   7   24.07    1.04
 -14   8  -7   24.62    0.90
  14   8   8   25.84    1.10
  14  -8   8   27.99    1.12
  14   8   8   25.51    1.18
 -14   8  -8   24.02    0.95
 -14   8  -9    1.28    0.47
  14   8   9    1.68    0.55
  14   8   9    1.25    0.53
  14  -8   9    1.52    0.55
 -14   8 -10    0.15    0.41
  14   8  10    0.11    0.50
  14   8  11   13.62    0.93
 -14   8 -11   12.81    0.82
  14   8  12    0.48    0.47
  14 -10 -14    0.21    0.53
  14  10 -14   -0.05    0.57
  14  10 -14   -0.11    0.60
  14 -10 -14   -0.83    0.63
 -14  10  13    0.45    0.37
  14 -10 -13   -0.41    0.54
  14  10 -13    0.15    0.56
  14  10 -13    0.37    0.59
  14 -10 -13    0.41    0.54
 -14  10  12    0.75    0.40
  14  10 -12   -0.70    0.56
  14 -10 -12   -0.05    0.51
  14  10 -11    4.81    0.52
  14  10 -11    5.50    0.68
 -14  10  11    3.18    0.50
  14  10 -11    3.99    0.62
  14 -10 -11    4.95    0.65
  14  10 -10    7.16    0.60
  14  10 -10    6.45    0.68
 -14  10  10    6.54    0.60
  14  10  -9    9.10    0.65
 -14  10   9   10.16    0.70
  14  10  -9    9.24    0.73
  14  10  -8    9.35    0.66
  14  10  -8    9.76    0.83
 -14  10   8    9.66    0.70
  14  10  -8    9.48    0.69
  14  10  -7   18.56    0.90
  14  10  -7   18.66    1.01
 -14 -10   7   17.61    0.99
  14  10  -7   19.39    0.87
  14  10  -6    9.56    0.71
  14 -10  -6   10.35    0.52
  14  10  -6    9.75    0.82
  14  10  -6   11.01    0.66
 -14 -10   6   10.55    0.82
  14  10  -5   52.22    1.56
  14 -10  -5   47.36    1.11
  14  10  -5   53.42    1.69
  14  10  -5   51.93    1.35
 -14 -10   5   53.15    1.65
  14  10  -4   12.16    0.78
  14  10  -4   12.02    0.82
  14  10  -4   14.34    0.63
 -14 -10   4   12.24    0.83
  14 -10  -4   12.16    0.47
 -14 -10   3    5.45    0.63
  14  10  -3    5.14    0.58
  14  10  -3    4.56    0.57
  14 -10  -3    4.49    0.31
  14  10  -2    6.62    0.63
 -14 -10   2    5.19    0.61
  14  10  -2    5.84    0.61
 -14 -10   2    6.00    0.50
 -14  10   2    5.87    0.49
 -14 -10   1    0.85    0.34
 -14  10   1    0.91    0.33
  14  10  -1    0.29    0.41
 -14 -10   1   -0.05    0.44
  14  10  -1    1.21    0.42
  14  10   0    6.83    0.65
 -14 -10   0    3.76    0.57
  14  10   0    6.44    0.59
 -14 -10   0    5.59    0.50
 -14  10   0    4.63    0.47
  14  10   1   40.16    1.46
 -14 -10  -1   42.10    1.44
  14  10   1   42.61    1.35
 -14 -10  -1   40.80    1.21
 -14  10  -1   40.35    1.20
  14  10   2    1.59    0.51
 -14 -10  -2    1.20    0.48
  14  10   2    1.26    0.41
  14  10   3   22.62    1.12
 -14 -10  -3   23.81    1.12
  14  10   3   24.99    0.91
  14 -10   3   24.05    0.92
  14  10   3   26.33    0.97
 -14  10  -4   19.67    0.70
 -14 -10  -4   20.91    1.06
  14  10   4   19.79    0.83
  14  10   4   18.66    0.83
  14 -10   4   19.62    0.84
  14  10   5   51.71    1.75
 -14  10  -5   53.33    1.31
  14  10   5   53.33    1.46
  14 -10   5   52.97    1.48
  14  10   6    2.17    0.57
  14  10   6    3.37    0.51
 -14  10  -6    3.56    0.44
  14 -10   6    2.64    0.48
  14 -10   7   11.50    0.75
 -14  10  -7    9.38    0.64
  14  10   7   11.20    0.88
  14  10   7   11.21    0.76
 -14  10  -8   14.18    0.78
  14  10   8   12.70    0.95
  14  10   8   14.04    0.86
  14 -10   8   14.83    0.87
 -14  10  -9    4.87    0.57
  14  10   9    4.21    0.69
  14  10   9    4.30    0.64
  14 -10   9    4.31    0.62
 -14  10 -10    0.24    0.44
 -14  10 -11    1.28    0.52
  14 -12 -14    0.26    0.56
  14 -12 -13   -0.28    0.52
  14 -12 -13   -0.19    0.52
  14 -12 -12    2.55    0.59
  14 -12 -11   -0.39    0.54
 -14  12  11    0.11    0.42
  14  12 -11    0.44    0.50
  14  12 -10    3.65    0.55
 -14  12  10    3.21    0.52
  14  12  -9   -0.25    0.45
 -14  12   9   -0.04    0.39
  14  12  -8    6.18    0.66
  14 -12  -8    6.38    0.53
  14  12  -7    1.81    0.53
  14 -12  -7    1.71    0.39
 -14 -12   7    2.10    0.63
  14  12  -6   -0.05    0.49
  14 -12  -6    0.19    0.33
 -14 -12   6    0.39    0.52
 -14 -12   5   -0.11    0.52
  14  12  -5   -0.19    0.47
  14 -12  -5   -0.07    0.30
 -14 -12   4    0.11    0.52
  14 -12  -4    0.24    0.28
  14  12  -4   -0.10    0.47
  14  12  -4   -0.05    0.47
 -14 -12   3   -0.05    0.51
  14  12  -3   -0.15    0.50
  14  12  -3   -0.05    0.44
  14 -12  -3   -0.15    0.27
 -14 -12   2    0.53    0.52
  14  12  -2    0.63    0.47
  14  12  -2    1.39    0.50
  14 -12  -2    0.34    0.28
  14  12  -1    1.45    0.53
  14  12  -1    1.86    0.51
 -14 -12   0    1.89    0.37
 -14  12   0    3.13    0.44
  14  12   0    2.47    0.57
 -14 -12   0    2.24    0.61
  14  12   0    2.36    0.50
 -14  12  -1    0.56    0.35
  14  12   1    0.39    0.53
 -14 -12  -1   -0.49    0.59
  14  12   1    0.52    0.44
  14  12   1    0.60    0.35
  14 -12   1    0.53    0.35
 -14 -12  -1    0.15    0.34
  14 -12   2    9.29    0.58
  14  12   2    7.55    0.79
 -14 -12  -2    9.07    0.83
  14  12   2    9.63    0.72
 -14 -12  -2    9.36    0.60
 -14  12  -2    8.62    0.59
  14  12   2    8.87    0.57
  14  12   3    5.35    0.71
 -14 -12  -3    6.65    0.77
  14  12   3    6.69    0.53
  14  12   3    7.05    0.61
  14 -12   3    6.11    0.53
  14  12   4   24.87    0.92
  14 -12   4   27.17    0.97
 -14 -12  -4   26.87    1.28
  14  12   4   25.46    0.98
  14 -12   5   -0.23    0.40
  14  12   5    0.30    0.55
 -14 -12  -5   -0.47    0.58
  14  12   5    0.15    0.38
  14  12   5    0.32    0.41
  14  12   6   13.20    1.01
 -14  12  -6   13.33    0.70
  14 -12   6   13.60    0.78
 -14  12  -7    2.11    0.46
  14 -12   7    2.17    0.52
  14 -12   8    6.22    0.68
 -14  12  -8    6.55    0.61
 -14  14  10    0.56    0.45
  14  14  -9   -0.05    0.47
  14 -14  -9    0.07    0.41
 -14  14   9    0.25    0.43
  14  14  -8    0.92    0.54
  14  14  -7   -0.05    0.50
  14  14  -6    2.66    0.61
  14  14  -5    1.02    0.55
  14  14  -4    0.06    0.53
 -14 -14   3    0.42    0.62
  14  14  -3    0.57    0.54
 -14 -14   2    6.20    0.81
  14  14  -2    5.40    0.76
  14  14  -1    3.69    0.70
 -14 -14   1    3.23    0.75
  14 -14   0   -0.24    0.35
  14  14   0    0.43    0.59
 -14 -14   0   -0.30    0.64
  14  14   0    0.25    0.47
  14 -14   1   16.82    0.68
  14  14   1   16.57    0.93
 -14 -14  -1   14.56    0.70
 -14 -14  -2    2.48    0.43
  14 -14   2    2.38    0.42
  14  14   2    3.30    0.55
  14  14   3    2.34    0.50
  14 -14   3    2.31    0.42
 -14 -14  -3    1.91    0.42
  14  14   4   -0.30    0.41
  15   1 -16    0.23    0.49
  15   1 -15   -0.43    0.59
  15   1 -15   -0.32    0.47
  15  -1 -15    0.17    0.46
  15   1 -14   -0.12    0.56
  15   1 -14   -0.30    0.44
  15   1 -14   -0.18    0.45
  15  -1 -14    0.28    0.45
  15   1 -13    0.68    0.49
  15   1 -13    0.08    0.41
  15   1 -13    0.71    0.46
  15  -1 -13    0.56    0.44
  15   1 -13    0.50    0.50
  15   1 -12    9.19    0.80
  15   1 -12   10.52    0.76
  15  -1 -12    7.93    0.61
  15   1 -12   10.60    0.70
  15   1 -12    9.87    0.81
  15   1 -11    0.88    0.40
  15   1 -11    0.62    0.43
 -15   1  11    0.69    0.23
 -15   1  11    0.39    0.42
  15   1 -11    0.89    0.44
  15   1 -11    0.90    0.45
  15  -1 -11    0.38    0.36
  15   1 -10    4.53    0.49
 -15   1  10    3.92    0.35
 -15   1  10    4.24    0.54
  15   1 -10    3.08    0.48
  15  -1 -10    3.66    0.44
  15   1 -10    5.32    0.62
  15   1  -9    1.37    0.37
 -15  -1   9    1.35    0.28
 -15   1   9    1.21    0.29
 -15  -1   9    1.51    0.42
 -15   1   9    2.47    0.45
  15   1  -9    1.09    0.42
  15  -1  -9    1.47    0.34
  15   1  -9    2.24    0.47
  15  -1  -8    1.36    0.29
  15   1  -8    1.31    0.35
 -15  -1   8    1.21    0.28
 -15   1   8    2.03    0.32
 -15  -1   8    1.78    0.41
 -15   1   8    1.48    0.40
  15   1  -8    1.29    0.37
  15   1  -8    1.28    0.43
  15   1  -7   67.80    1.55
 -15  -1   7   66.23    1.55
 -15   1   7   70.06    1.57
 -15  -1   7   69.78    1.85
 -15   1   7   70.15    1.83
  15   1  -7   70.73    1.80
  15   1  -7   71.98    1.86
  15  -1  -7   69.42    1.47
 -15  -1   6   17.44    0.71
  15   1  -6   18.00    0.66
 -15   1   6   18.67    0.73
 -15   1   6   18.20    0.86
  15   1  -6   20.05    0.87
  15  -1  -6   17.59    0.58
 -15  -1   5    6.22    0.46
  15  -1  -5    6.19    0.33
 -15   1   5    6.25    0.46
  15   1  -5    6.57    0.40
 -15   1   5    7.46    0.57
 -15  -1   4  119.70    2.41
 -15   1   4  115.60    2.38
 -15  -1   4  116.52    2.57
 -15   1   4  117.95    2.52
 -15  -1   3   13.69    0.66
 -15   1   3   13.34    0.64
 -15  -1   3   13.85    0.73
 -15   1   3   14.33    0.76
 -15  -1   3   13.87    0.51
 -15   1   3   13.92    0.73
 -15  -1   2   18.01    0.76
 -15   1   2   17.98    0.77
 -15  -1   2   17.29    0.81
 -15   1   2   17.80    0.81
 -15  -1   2   17.90    0.56
 -15   1   2   18.27    0.81
 -15  -1   1   72.91    1.76
 -15  -1   1   74.59    1.83
 -15   1   1   74.01    1.81
 -15  -1   1   69.68    1.40
 -15   1   1   71.82    1.22
 -15   1   0   52.11    0.96
 -15  -1   0   50.35    1.12
 -15  -1   0   51.44    1.46
 -15   1   0   52.16    1.46
 -15  -1  -1   29.22    1.05
 -15   1  -1   29.94    1.05
 -15  -1  -1   29.00    0.79
 -15  -1  -1   28.96    1.04
 -15   1  -1   31.16    1.07
 -15  -1  -2   23.97    0.97
 -15   1  -2   23.32    0.96
 -15  -1  -2   25.08    0.95
 -15  -1  -3  117.67    2.57
 -15   1  -3  117.43    2.55
 -15  -1  -3  117.51    2.49
 -15  -1  -4    2.67    0.48
 -15   1  -4    3.62    0.51
 -15  -1  -4    2.64    0.41
 -15  -1  -5  103.75    2.40
 -15   1  -5  104.93    2.40
 -15  -1  -5  103.49    2.28
 -15  -1  -6    4.92    0.59
 -15   1  -6    3.92    0.56
  15   1   6    3.88    0.55
 -15  -1  -6    5.23    0.51
  15   1   7   16.93    0.90
 -15  -1  -7   16.69    0.89
 -15   1  -7   17.39    0.89
 -15  -1  -7   17.86    0.81
 -15  -1  -8   26.98    1.13
 -15   1  -8   26.27    1.12
  15   1   8   26.84    1.13
 -15  -1  -8   26.72    0.98
 -15  -1  -9    4.29    0.60
 -15   1  -9    4.92    0.63
  15   1   9    4.45    0.51
  15   1   9    4.34    0.59
 -15  -1  -9    3.86    0.47
 -15  -1 -10    1.69    0.55
 -15   1 -10    1.59    0.53
  15   1  10    2.21    0.47
  15  -1  10    2.05    0.50
 -15  -1 -10    1.91    0.39
  15   1  11    4.88    0.57
 -15   1 -11    5.21    0.65
  15  -1  11    4.46    0.62
 -15  -1 -11    5.53    0.52
  15   1  12    4.39    0.64
 -15   1 -12    5.27    0.70
  15  -1  12    4.99    0.67
  15   1  13    4.66    0.67
  15  -1  13    5.22    0.75
 -15   1 -13    4.66    0.68
  15   1  14    0.57    0.61
  15  -1  14    0.34    0.60
  15   3 -15   -0.12    0.55
  15  -3 -15    0.50    0.57
  15   3 -15   -0.05    0.48
  15   3 -14    0.30    0.54
  15  -3 -14    0.53    0.57
  15   3 -14    0.42    0.50
  15   3 -14    0.84    0.51
  15   3 -13    0.73    0.52
  15  -3 -13   -0.23    0.54
  15   3 -13   -0.18    0.46
 -15   3  13   -0.01    0.22
  15   3 -13    0.54    0.49
  15   3 -12    2.99    0.56
  15  -3 -12    2.37    0.56
  15   3 -12    3.66    0.56
 -15   3  12    2.56    0.32
  15   3 -12    3.09    0.57
 -15   3  12    2.99    0.50
  15   3 -12    3.43    0.58
  15   3 -11    1.14    0.47
  15   3 -11    0.70    0.43
 -15   3  11    0.75    0.28
 -15   3  11    0.29    0.38
  15   3 -11    0.98    0.47
  15  -3 -11    0.82    0.48
  15   3 -11    0.74    0.47
 -15   3  10    9.94    0.51
 -15   3  10    9.46    0.67
  15  -3 -10   11.09    0.80
  15   3 -10    9.44    0.73
  15   3 -10    9.45    0.74
  15   3 -10    8.29    0.72
  15   3 -10    8.87    0.65
 -15   3   9   22.95    0.79
 -15   3   9   22.01    0.96
  15   3  -9   23.09    1.02
  15   3  -9   24.48    1.06
  15   3  -9   25.46    1.11
  15  -3  -9   24.40    1.07
  15   3  -9   21.38    0.90
  15   3  -8   31.20    1.02
 -15   3   8   29.00    1.09
  15   3  -8   28.94    1.14
  15  -3  -8   27.45    0.82
  15   3  -8   28.04    1.13
  15  -3  -8   28.62    1.14
  15   3  -7    8.45    0.56
 -15   3   7    7.15    0.59
  15   3  -7    8.25    0.63
  15  -3  -7    7.37    0.40
  15   3  -6    6.16    0.45
 -15   3   6    5.93    0.53
  15   3  -6    5.26    0.52
  15  -3  -6    5.38    0.29
 -15  -3   5    0.38    0.31
  15  -3  -5   -0.04    0.12
 -15  -3   5    0.47    0.34
  15   3  -5    0.37    0.26
 -15   3   5   -0.15    0.30
  15   3  -5   -0.08    0.31
 -15  -3   4   34.54    1.12
 -15  -3   4   35.46    1.25
 -15   3   4   36.70    1.21
  15   3  -4   37.11    1.23
 -15  -3   4   36.87    1.02
 -15  -3   4   39.00    1.22
 -15   3   4   36.48    1.19
 -15   3   3    0.86    0.32
 -15  -3   3    1.25    0.26
 -15  -3   3    0.56    0.31
 -15  -3   3    0.98    0.35
  15   3  -3    0.99    0.31
 -15  -3   3    1.00    0.34
 -15  -3   2   20.21    0.83
  15   3  -2   20.36    0.82
 -15  -3   2   20.91    0.89
 -15  -3   2   17.07    0.80
 -15   3   2   17.99    0.81
 -15  -3   2   18.87    0.69
 -15  -3   1   36.57    1.18
 -15  -3   1   36.73    0.99
  15   3  -1   37.70    1.17
 -15  -3   1   35.37    1.19
  15   3   0   70.02    1.74
 -15  -3   0   71.74    1.54
 -15  -3   0   66.50    1.74
  15   3   1   34.28    1.15
 -15  -3  -1   31.60    0.94
 -15  -3  -1   33.70    1.13
 -15  -3  -2   68.71    1.79
  15   3   2   68.14    1.76
 -15   3  -2   67.08    1.74
 -15  -3  -2   64.91    1.69
 -15  -3  -3   -0.28    0.42
 -15   3  -3    0.08    0.38
 -15  -3  -3    0.17    0.33
 -15  -3  -4   50.66    1.55
 -15   3  -4   46.91    1.45
 -15  -3  -4   49.69    1.40
 -15  -3  -5   -0.13    0.48
 -15   3  -5    0.36    0.39
 -15  -3  -5    0.47    0.35
 -15   3  -6   88.26    2.16
  15   3   6   87.99    2.12
  15  -3   6   88.52    2.13
 -15  -3  -6   86.15    1.98
 -15   3  -7   13.16    0.80
 -15  -3  -7   14.12    0.71
  15   3   7   11.04    0.76
  15  -3   7   13.12    0.82
 -15   3  -8   53.51    1.59
  15   3   8   50.45    1.58
 -15  -3  -8   49.44    1.36
  15  -3   8   50.35    1.59
  15   3   8   51.69    1.36
  15   3   9    0.74    0.37
 -15   3  -9    0.89    0.49
  15   3   9    0.94    0.54
  15  -3   9    0.81    0.53
 -15  -3  -9    0.54    0.33
 -15   3 -10   39.60    1.38
 -15  -3 -10   36.89    1.10
  15   3  10   35.82    1.19
  15  -3  10   36.71    1.39
  15   3  11    0.61    0.43
 -15   3 -11    0.05   11.53
  15  -3  11    0.64    0.53
 -15  -3 -11   -0.11    0.32
  15   3  12    1.14    0.48
 -15   3 -12    1.69    0.57
  15  -3  12    1.17    0.61
  15  -3  13   -0.41    0.63
  15  -5 -15    0.25    0.58
  15   5 -14    1.29    0.57
  15  -5 -14    2.00    0.63
 -15   5  14    1.75    0.30
  15   5 -13    2.32    0.59
  15  -5 -13    1.92    0.59
  15   5 -13    1.48    0.55
 -15   5  13    2.61    0.48
  15   5 -13    3.17    0.63
  15  -5 -12    3.71    0.64
  15   5 -12    2.95    0.60
  15   5 -12    3.52    0.60
  15   5 -12    2.66    0.60
 -15   5  12    3.17    0.52
  15   5 -12    3.81    0.62
  15   5 -11   20.12    0.98
 -15   5  11   17.77    0.89
  15   5 -11   19.24    1.03
  15   5 -11   19.43    1.01
  15   5 -11   20.33    1.06
  15  -5 -11   19.27    1.04
  15   5 -10    0.17    0.44
 -15   5  10    0.35    0.37
  15   5 -10   -0.10    0.48
  15   5 -10    0.39    0.45
  15  -5 -10    0.58    0.45
  15   5 -10   -0.37    0.44
  15   5  -9    4.07    0.54
  15   5  -9    4.22    0.55
 -15   5   9    3.97    0.53
  15   5  -9    5.33    0.63
  15   5  -9    4.10    0.55
  15  -5  -9    5.14    0.58
  15   5  -8   18.24    0.86
  15   5  -8   17.83    0.73
  15   5  -8   18.18    0.91
  15   5  -8   17.54    0.94
 -15   5   8   17.23    0.86
  15   5  -8   16.98    0.84
  15  -5  -8   17.11    0.87
  15   5  -7   41.46    1.18
  15   5  -7   41.43    1.26
  15   5  -7   39.22    1.28
  15   5  -7   39.22    1.38
 -15   5   7   40.71    1.31
  15   5  -6    3.58    0.41
  15   5  -6    3.05    0.43
  15   5  -6    3.46    0.53
 -15   5   6    3.67    0.48
  15   5  -5   14.14    0.70
  15   5  -5   12.86    0.66
  15   5  -5   13.84    0.80
 -15   5   5   13.67    0.74
 -15  -5   5   13.98    0.70
  15  -5  -5   12.44    0.31
  15   5  -4   13.76    0.71
 -15  -5   4   13.74    0.81
 -15  -5   4   13.94    0.68
 -15  -5   4   13.95    0.73
 -15   5   4   15.86    0.76
  15   5  -3   61.23    1.63
 -15  -5   3   67.90    1.80
 -15  -5   3   63.00    1.55
 -15  -5   3   67.44    1.69
 -15   5   3   62.85    1.65
 -15  -5   2   17.48    0.75
  15   5  -2   19.19    0.85
 -15  -5   2   17.61    0.86
  15   5  -2   17.26    0.84
 -15  -5   2   19.30    0.84
 -15   5   2   17.24    0.80
  15   5  -1    0.56    0.36
 -15  -5   1    0.83    0.30
 -15  -5   1    0.16    0.35
  15   5  -1    0.66    0.34
 -15  -5   1    0.81    0.34
 -15   5   1    0.38    0.30
  15   5   0    4.47    0.50
 -15  -5   0    3.86    0.41
 -15  -5   0    4.16    0.49
  15   5   0    4.76    0.47
  15   5   1    0.72    0.34
 -15  -5  -1    0.55    0.28
 -15  -5  -1    0.26    0.31
  15   5   2   20.12    0.90
 -15  -5  -2   20.35    0.86
 -15  -5  -3   12.55    0.68
 -15   5  -3   11.40    0.38
 -15  -5  -4   45.11    1.31
 -15   5  -4   43.30    0.99
  15  -5   5    9.85    0.68
  15   5   5   10.70    0.73
 -15  -5  -5    8.87    0.59
 -15   5  -5    9.48    0.49
  15   5   5   10.31    0.68
  15   5   6    4.53    0.56
  15   5   6    4.75    0.54
  15  -5   6    4.32    0.54
 -15  -5  -6    4.35    0.46
  15   5   6    3.97    0.34
  15   5   7    7.22    0.67
 -15   5  -7    7.26    0.66
 -15  -5  -7    7.02    0.52
  15   5   7    6.95    0.64
  15  -5   7    7.36    0.66
  15   5   7    7.27    0.44
 -15   5  -8   18.49    0.96
  15   5   8   17.23    0.93
  15   5   8   18.97    0.96
 -15  -5  -8   15.80    0.71
  15  -5   8   20.07    0.98
  15   5   8   17.81    0.69
 -15   5  -9   23.12    1.05
  15   5   9   20.27    1.05
  15  -5   9   21.98    1.07
 -15  -5  -9   21.37    0.79
  15   5   9   23.17    0.81
 -15   5 -10    3.56    0.59
  15   5  10    2.58    0.41
 -15  -5 -10    2.34    0.36
 -15   5 -11   14.42    0.91
  15  -5  11   15.47    1.04
  15   7 -14    0.76    0.58
  15  -7 -14    0.41    0.58
 -15   7  14    0.99    0.44
 -15   7  13    4.60    0.55
  15   7 -13    3.76    0.71
  15  -7 -13    3.57    0.69
 -15   7  12    0.99    0.44
  15   7 -12    1.19    0.55
  15  -7 -12    0.58    0.55
  15   7 -11    3.56    0.59
  15   7 -11    2.33    0.60
  15   7 -11    2.94    0.39
 -15   7  11    3.08    0.51
  15   7 -11    2.57    0.60
  15   7 -11    2.14    0.55
  15  -7 -11    2.80    0.58
  15   7 -10   14.80    0.90
  15   7 -10   14.47    0.67
  15   7 -10   14.26    0.92
 -15   7  10   15.03    0.82
  15   7 -10   15.50    0.89
  15   7 -10   14.24    0.89
  15  -7 -10   13.78    0.87
  15   7  -9    5.53    0.63
  15   7  -9    5.82    0.50
  15   7  -9    6.49    0.66
  15   7  -9    4.81    0.65
 -15   7   9    5.51    0.60
  15   7  -9    5.57    0.70
  15  -7  -9    6.18    0.63
  15   7  -8   82.52    1.89
  15   7  -8   82.46    2.08
  15   7  -8   82.91    2.21
 -15   7   8   81.96    2.04
  15   7  -8   80.23    2.03
  15   7  -7   13.12    0.73
  15   7  -7   14.53    0.82
  15   7  -7   14.01    0.89
  15   7  -7   13.14    0.75
 -15   7   7   14.25    0.79
  15   7  -6    5.82    0.54
  15   7  -6    5.86    0.54
  15   7  -6    5.97    0.57
 -15   7   6    5.88    0.55
 -15  -7   6    6.10    0.58
  15   7  -5   24.08    0.96
  15  -7  -5   21.02    0.48
  15   7  -5   22.78    0.88
 -15  -7   5   23.05    0.98
 -15  -7   4    3.78    0.49
  15   7  -4    3.16    0.48
  15   7  -4    2.75    0.52
  15   7  -4    4.04    0.42
  15   7  -3   14.96    0.81
  15   7  -3   16.85    0.88
  15   7  -3   17.09    0.68
 -15  -7   3   16.72    0.79
 -15   7   3   16.56    0.78
 -15  -7   3   15.13    0.78
 -15   7   2    4.80    0.49
 -15  -7   2    6.03    0.54
  15   7  -2    5.04    0.56
  15   7  -2    5.01    0.39
  15   7  -2    5.38    0.56
 -15  -7   2    4.95    0.50
  15   7  -1    1.84    0.42
 -15  -7   1    2.81    0.42
  15   7  -1    1.88    0.42
 -15  -7   1    1.34    0.36
 -15   7   1    2.07    0.38
  15   7   0    1.12    0.41
 -15  -7   0    0.63    0.36
  15   7   0    0.71    0.35
 -15  -7   0    0.57    0.33
 -15   7   0    0.69    0.34
  15   7   1   43.68    1.44
 -15  -7  -1   43.91    1.35
  15   7   1   43.11    1.33
  15   7   2   -0.37    0.41
 -15  -7  -2    0.12    0.35
  15   7   2    0.41    0.33
 -15   7  -3   15.68    0.47
 -15   7  -4    3.85    0.32
  15   7   4    3.84    0.21
  15   7   5   42.63    1.47
  15   7   5   41.00    1.31
  15  -7   5   42.15    1.32
  15   7   5   41.20    0.79
 -15   7  -5   41.52    1.04
 -15   7  -6    0.38    0.31
  15   7   6    0.15    0.46
  15   7   6    0.19    0.44
  15  -7   6   -0.12    0.43
  15   7   6    0.24    0.16
  15   7   7   29.06    1.23
  15   7   7   29.58    1.15
  15  -7   7   30.60    1.18
 -15   7  -7   28.37    0.95
  15   7   8   33.52    1.34
  15   7   8   31.49    1.25
  15  -7   8   33.44    1.28
 -15   7  -8   32.50    1.07
  15  -7   9    5.56    0.69
  15   7   9    6.21    0.70
 -15   7  -9    7.41    0.74
  15   7   9    5.53    0.70
 -15   7  -9    6.58    0.59
  15   7  10    1.31    0.53
 -15   7 -10    1.66    0.50
  15   7  11    0.74    0.53
 -15   7 -11    1.07    0.46
 -15   7 -12   -0.18    0.48
  15  -9 -14   -0.50    0.57
  15   9 -14   -0.27    0.61
  15   9 -14   -0.52    0.60
  15  -9 -14   -0.46    0.61
 -15   9  13    1.21    0.43
  15   9 -13    1.04    0.58
  15  -9 -13    0.27    0.54
 -15   9  12    1.59    0.44
  15  -9 -12    1.64    0.55
  15   9 -12    1.98    0.59
  15   9 -11    3.17    0.45
  15   9 -11    3.73    0.61
 -15   9  11    3.08    0.50
  15   9 -11    3.98    0.62
  15  -9 -11    2.93    0.57
  15   9 -10    4.66    0.60
  15   9 -10    4.17    0.49
 -15   9  10    3.18    0.52
  15   9  -9    4.10    0.57
  15   9  -9    4.03    0.52
  15   9  -9    5.29    0.68
 -15   9   9    3.47    0.54
  15   9  -8   17.59    0.85
  15   9  -8   19.13    1.00
  15   9  -8   17.28    1.02
 -15   9   8   18.85    0.92
  15   9  -8   19.45    0.92
  15   9  -7    3.08    0.51
  15   9  -7    3.23    0.50
  15   9  -7    2.80    0.58
 -15   9   7    3.60    0.53
 -15  -9   7    3.31    0.57
  15   9  -6   66.53    1.76
  15   9  -6   66.21    1.63
 -15  -9   6   69.17    1.89
 -15  -9   5    1.13    0.48
  15   9  -5    1.46    0.37
  15   9  -5    1.33    0.44
  15  -9  -5    1.25    0.22
  15   9  -5    0.99    0.46
 -15  -9   4   -0.26    0.47
  15   9  -4    0.84    0.31
  15   9  -4    0.52    0.40
  15   9  -4    0.48    0.43
  15  -9  -4    0.55    0.17
 -15  -9   3    5.22    0.59
  15   9  -3    5.37    0.59
  15   9  -3    5.82    0.60
  15   9  -3    5.81    0.41
 -15  -9   3    5.82    0.53
 -15  -9   2   24.37    1.07
  15   9  -2   21.41    1.02
  15   9  -2   25.42    1.08
  15   9  -2   23.95    0.72
 -15  -9   2   24.52    0.95
 -15   9   2   24.50    0.94
 -15  -9   1   31.36    1.19
  15   9  -1   28.90    1.19
  15   9  -1   28.48    1.14
  15   9  -1   29.46    0.75
 -15  -9   1   29.99    1.06
 -15   9   1   30.21    1.06
  15   9   0    6.68    0.66
 -15  -9   0    7.23    0.65
  15   9   0    7.83    0.63
  15   9   0    7.79    0.30
 -15  -9   0    8.30    0.59
 -15   9   0    7.46    0.57
  15   9   1   -0.05    0.42
 -15  -9  -1   -0.18    0.43
  15   9   1    0.35    0.35
 -15   9  -1    0.45    0.34
  15   9   2   15.76    0.93
 -15  -9  -2   17.51    0.92
  15   9   2   15.91    0.79
  15   9   3   -0.21    0.44
 -15  -9  -3    1.07    0.48
  15   9   3    0.76    0.36
  15   9   4   14.51    0.77
 -15   9  -4   13.14    0.53
  15  -9   4   13.61    0.76
 -15   9  -5    4.97    0.43
  15   9   5    4.34    0.64
  15   9   5    5.28    0.58
  15  -9   5    6.08    0.58
 -15   9  -6   13.55    0.63
  15   9   6   10.94    0.87
  15   9   6   12.06    0.75
  15  -9   6   12.84    0.78
 -15   9  -7    1.07    0.38
  15   9   7    2.11    0.55
  15   9   7    1.98    0.51
  15  -9   7    1.29    0.49
 -15   9  -8    6.50    0.56
  15   9   8    5.95    0.74
  15   9   8    6.78    0.72
  15  -9   8    7.30    0.71
 -15   9  -9   -0.07    0.43
  15   9   9   -0.28    0.58
 -15   9 -10    1.21    0.46
  15   9  10   -0.11    0.55
 -15   9 -11   -0.04    0.45
  15 -11 -14    0.87    0.58
  15 -11 -13    0.41    0.52
  15  11 -13    0.48    0.54
  15  11 -13    0.10    0.57
  15 -11 -13   -0.05    0.52
 -15  11  12    0.48    0.45
  15  11 -12    0.05    0.54
 -15  11  11    0.32    0.45
  15  11 -10   -0.08    0.44
 -15  11  10    0.36    0.43
  15  11  -9    2.16    0.50
 -15  11   9    2.24    0.49
  15  11  -8    2.56    0.54
 -15  11   8    2.05    0.47
  15  11  -7    1.31    0.46
  15 -11  -7    2.16    0.36
 -15 -11   7    2.69    0.63
  15  11  -6    1.31    0.50
  15 -11  -6    0.72    0.31
 -15 -11   6    0.80    0.57
  15  11  -5   29.61    1.20
 -15 -11   5   30.29    1.31
  15 -11  -5   28.40    0.78
  15  11  -4    6.30    0.68
  15  11  -4    8.87    0.78
 -15 -11   4    8.56    0.79
  15 -11  -4    7.21    0.39
  15  11  -3   10.33    0.77
  15  11  -3   10.34    0.79
  15 -11  -3    8.87    0.40
 -15 -11   3   10.74    0.83
 -15 -11   2    0.05    0.52
  15  11  -2    0.71    0.49
  15  11  -2    0.10    0.41
 -15 -11   1    2.44    0.43
 -15  11   1    2.12    0.42
  15  11  -1    2.60    0.56
 -15 -11   1    2.12    0.55
  15  11  -1    1.73    0.50
 -15 -11   0    0.44    0.36
 -15  11   0    0.06    0.36
  15  11   0    0.59    0.47
 -15 -11   0   -0.41    0.51
  15  11   0   -0.14    0.42
  15  11   1    3.60    0.61
 -15 -11  -1    3.72    0.64
  15  11   1    4.76    0.57
 -15 -11  -1    5.50    0.53
 -15  11  -1    4.28    0.48
  15 -11   2    6.77    0.56
  15  11   2    6.58    0.74
 -15 -11  -2    6.99    0.74
  15  11   2    6.62    0.62
  15  11   2    7.71    0.58
 -15 -11  -2    7.94    0.59
 -15  11  -2    7.25    0.57
  15  11   3    1.32    0.40
  15  11   3    1.20    0.52
  15 -11   3    1.22    0.40
 -15 -11  -3    1.66    0.56
  15  11   3    0.71    0.42
  15  11   4    0.10    0.39
 -15 -11  -4   -0.05    0.55
  15 -11   4    0.34    0.38
  15  11   4    0.14    0.36
  15  11   5   20.71    1.14
  15  11   5   16.41    0.85
  15 -11   5   18.78    0.89
 -15 -11  -5   19.18    1.08
  15  11   6    3.37    0.57
  15  11   6    3.10    0.70
  15 -11   6    3.51    0.56
 -15  11  -6    2.75    0.44
 -15  11  -7    0.06    0.39
  15  11   7   -0.08    0.53
  15 -11   7   -0.57    0.53
 -15  11  -8   -0.03    0.42
  15  11   8   -0.21    0.50
  15 -11   8   -0.17    0.47
  15 -13 -12   -0.18    0.47
  15 -13 -11    0.46    0.50
 -15  13  10    0.50    0.45
  15  13  -9    4.67    0.63
 -15  13   9    4.51    0.61
  15  13  -8   -0.28    0.52
  15  13  -7    4.58    0.64
  15  13  -6    0.25    0.49
 -15 -13   6   -0.12    0.58
 -15 -13   5    1.17    0.57
  15  13  -5    2.03    0.55
 -15 -13   4   -0.52    0.61
  15  13  -4   -0.21    0.51
 -15 -13   3    6.92    0.80
  15  13  -3    7.77    0.77
 -15 -13   2    4.54    0.73
  15  13  -2    4.92    0.71
 -15 -13   1   11.91    0.92
  15  13  -1    9.26    0.87
  15  13  -1   10.66    0.83
 -15 -13   0    0.60    0.36
  15  13   0    0.53    0.52
 -15 -13   0   -0.12    0.58
  15  13   0    0.39    0.43
 -15 -13  -1    0.77    0.37
  15  13   1    0.36    0.55
 -15 -13  -1    0.58    0.56
  15 -13   1    0.14    0.37
  15  13   1    0.93    0.46
  15  13   2    7.04    0.84
 -15 -13  -2    7.71    0.86
  15  13   2    6.23    0.64
  15 -13   2    7.61    0.57
 -15 -13  -2    7.49    0.58
 -15 -13  -3   16.46    1.10
  15 -13   3   13.79    0.72
  15  13   3   15.27    0.83
 -15 -13  -3   15.07    0.77
  15 -13   4    0.38    0.43
  15  13   4    1.30    0.43
  15 -13   5    0.37    0.41
  15 -13   6    0.40    0.47
  15  15   3    1.76    0.51
  16   0 -15    0.38    0.59
  16   0 -15   -0.09    0.48
  16   0 -14    7.57    0.69
  16   0 -14    9.03    0.85
  16   0 -13    0.12    0.52
  16   0 -13    0.12    0.43
  16   0 -12    0.28    0.52
  16   0 -12    0.65    0.40
 -16   0  11    0.14    0.41
  16   0 -11   -0.03    0.36
  16   0 -11   -0.05    0.46
 -16   0  10   16.11    0.63
 -16   0  10   17.59    0.93
  16   0 -10   16.71    0.76
  16   0 -10   17.06    0.96
  16   0  -9    0.08    0.30
 -16   0   9   -0.12    0.26
 -16   0   9    0.14    0.39
  16   0  -9    0.19    0.40
 -16   0   8   32.56    0.98
 -16   0   8   32.88    1.22
  16   0  -8   31.84    1.21
  16   0  -8   32.25    0.96
  16   0  -7    0.22    0.27
 -16   0   7   -0.39    0.30
 -16   0   7   -0.09    0.33
 -16   0   6   66.23    1.58
  16   0  -6   64.86    1.38
 -16   0   6   62.88    1.76
 -16   0   5   -0.20    0.31
 -16   0   5   -0.09    0.28
  16   0  -5   -0.11    0.20
 -16   0   4   82.39    1.89
 -16   0   4   82.07    2.00
 -16   0   3   -0.26    0.30
 -16   0   3    0.20    0.31
 -16   0   3   -0.08    0.33
 -16   0   2   35.31    1.13
 -16   0   2   35.69    1.22
 -16   0   2   33.59    0.77
 -16   0   2   35.35    1.18
 -16   0   1    0.01    0.17
 -16   0   1    0.25    0.29
 -16   0   1    0.31    0.29
 -16   0   0    0.32    0.18
 -16   0   0    0.12    0.29
 -16   0  -1    0.09    0.18
 -16   0  -1   -0.12    0.33
 -16   0  -2   29.22    1.11
 -16   0  -2   31.05    1.11
 -16   0  -3    0.52    0.42
 -16   0  -3   -0.04    0.35
 -16   0  -4  513.16    8.51
 -16   0  -4  520.20    8.43
 -16   0  -5    0.77    0.48
 -16   0  -5    0.79    0.39
 -16   0  -6   29.45    1.19
 -16   0  -6   31.85    1.11
  16   0   6   30.92    1.19
  16   0   7    0.13    0.43
 -16   0  -7   -0.72    0.51
 -16   0  -7   -0.34    0.37
 -16   0  -8   10.61    0.77
  16   0   8   11.55    0.80
 -16   0  -8   10.23    0.66
 -16   0  -9   -0.52    0.51
 -16   0  -9   -0.08    0.33
 -16   0 -10   12.76    0.88
 -16   0 -10   11.85    0.72
  16   0  10   12.97    0.81
 -16   0 -11   -0.54    0.56
  16   0  11    0.05    0.47
 -16   0 -11   -0.11    0.38
  16   0  12    7.54    0.76
  16   0  13   -0.58    0.60
  16   0  14    3.34    0.71
  16   2 -15    0.05    0.48
  16  -2 -15    0.20    0.47
  16   2 -14    3.27    0.68
  16   2 -14    2.04    0.51
  16   2 -14    2.44    0.56
  16  -2 -14    1.91    0.48
  16   2 -13   -0.35    0.55
  16  -2 -13    0.47    0.55
  16   2 -13    0.55    0.46
 -16   2  13    0.20    0.22
  16   2 -13    0.29    0.47
  16  -2 -13    0.21    0.40
 -16   2  12    9.01    0.46
 -16   2  12    9.86    0.74
  16   2 -12    8.08    0.77
  16   2 -12    9.56    0.76
  16  -2 -12    7.82    0.61
  16   2 -12    9.00    0.69
  16   2 -12   11.12    0.88
 -16   2  11   18.80    0.67
 -16   2  11   18.71    0.95
  16   2 -11   17.51    0.98
  16   2 -11   17.55    0.93
  16  -2 -11   18.79    0.80
  16   2 -11   18.52    0.87
  16   2 -11   18.03    1.02
 -16   2  10    4.58    0.40
  16   2 -10    4.75    0.52
 -16   2  10    4.61    0.56
  16   2 -10    4.13    0.56
  16  -2 -10    4.38    0.47
  16   2 -10    4.60    0.61
 -16   2   9   14.69    0.64
 -16  -2   9   15.62    0.89
 -16   2   9   12.76    0.79
  16   2  -9   15.67    0.86
  16  -2  -9   14.80    0.65
  16   2  -9   16.09    0.89
  16   2  -9   15.32    0.74
  16  -2  -8    0.17    0.26
  16   2  -8    0.15    0.33
 -16   2   8    0.16    0.27
 -16  -2   8    0.28    0.38
 -16   2   8    0.17    0.38
  16   2  -8   -0.09    0.35
  16   2  -8    0.14    0.39
 -16  -2   7  118.83    2.40
  16   2  -7  119.73    2.37
 -16   2   7  122.50    2.42
 -16   2   7  115.97    2.64
  16   2  -7  123.18    2.67
  16  -2  -7  118.70    2.16
  16  -2  -6    3.67    0.28
 -16  -2   6    3.94    0.44
 -16   2   6    3.50    0.41
  16   2  -6    3.41    0.37
 -16   2   6    3.33    0.47
  16   2  -6    3.48    0.46
 -16   2   5    1.77    0.40
 -16  -2   5    2.45    0.36
 -16   2   5    1.93    0.38
  16  -2  -5    1.35    0.18
  16   2  -5    1.75    0.30
 -16   2   5    2.25    0.41
  16   2  -5    2.07    0.41
 -16   2   4    0.31    0.32
 -16  -2   4    0.29    0.31
 -16   2   4    0.48    0.30
 -16  -2   4    1.06    0.38
 -16   2   3   45.30    1.31
 -16  -2   3   46.59    1.42
 -16  -2   3   44.00    1.09
 -16   2   3   41.94    1.34
 -16  -2   2   41.05    1.27
 -16   2   2   43.29    1.28
 -16  -2   2   43.41    1.36
 -16   2   2   43.57    1.36
 -16   2   2   43.57    1.33
 -16  -2   2   43.09    1.04
 -16  -2   1   15.74    0.59
 -16  -2   1   16.60    0.78
 -16  -2   1   16.42    0.80
 -16   2   1   17.54    0.82
 -16  -2   0   11.26    0.51
 -16  -2   0   11.51    0.69
 -16   2   0   12.27    0.69
 -16   2  -1   33.16    1.16
 -16   2  -1   31.64    0.65
 -16  -2  -1   34.10    0.93
 -16  -2  -2  319.82    5.67
 -16   2  -2  324.05    5.64
 -16  -2  -2  326.94    5.63
 -16  -2  -3   32.89    1.23
 -16   2  -3   34.05    1.21
 -16  -2  -3   34.29    1.18
 -16  -2  -4   84.61    2.14
 -16   2  -4   84.63    2.10
 -16  -2  -4   85.80    2.04
 -16  -2  -5    0.04    0.42
 -16   2  -5    0.25    0.40
 -16  -2  -5    0.22    0.35
 -16  -2  -6   49.91    1.59
 -16   2  -6   50.35    1.56
 -16  -2  -6   49.37    1.42
  16   2   6   49.94    1.53
  16   2   7  109.04    2.53
 -16  -2  -7  108.09    2.57
 -16   2  -7  109.96    2.54
 -16  -2  -7  107.44    2.35
 -16  -2  -8    2.71    0.54
 -16   2  -8    0.96    0.50
  16   2   8    1.70    0.53
 -16  -2  -8    1.74    0.39
 -16   2  -9   15.82    0.95
 -16  -2  -9   14.43    0.75
  16   2  10   -0.58    0.43
 -16   2 -10   -0.24    0.53
  16  -2  10    0.49    0.50
 -16  -2 -10    0.03    0.34
 -16   2 -11   13.13    0.90
 -16  -2 -11   13.31    0.72
  16   2  11   13.78    0.82
  16  -2  11   12.75    0.91
  16   2  12    1.81    0.53
  16  -2  12    0.92    0.56
  16  -2  13    1.20    0.62
  16   4 -14    8.39    0.88
  16  -4 -14    8.02    0.85
 -16   4  14    7.35    0.40
  16   4 -13    1.05    0.56
  16  -4 -13    0.52    0.55
  16   4 -13    0.73    0.49
 -16   4  13    0.87    0.28
 -16   4  13    0.98    0.46
  16   4 -13    1.36    0.55
  16   4 -12   -0.16    0.52
  16   4 -12    0.04    0.46
 -16   4  12   -0.05    0.29
 -16   4  12   -0.21    0.42
  16   4 -12    0.31    0.48
  16   4 -12   -0.11    0.50
  16  -4 -12   -0.55    0.54
  16   4 -11   -0.21    0.45
 -16   4  11   -0.20    0.28
 -16   4  11    0.21    0.39
  16   4 -11    0.35    0.48
  16   4 -11    0.10    0.48
  16   4 -11    0.16    0.49
  16  -4 -11    0.32    0.48
  16   4 -10    0.59    0.42
 -16   4  10    0.63    0.37
  16   4 -10   -0.10    0.47
  16   4 -10    0.09    0.41
  16   4 -10    0.76    0.47
  16  -4 -10    0.10    0.45
  16   4  -9   27.58    1.05
 -16   4   9   29.34    1.13
  16   4  -9   25.19    1.10
  16   4  -9   26.28    1.15
  16   4  -9   27.96    1.16
  16  -4  -9   27.54    1.14
  16   4  -8   -0.14    0.37
 -16   4   8   -0.13    0.36
  16   4  -8   -0.23    0.40
  16  -4  -8   -0.20    0.24
  16   4  -7   -0.06    0.32
 -16   4   7    0.72    0.39
  16   4  -7    0.31    0.39
  16  -4  -7    0.55    0.22
 -16  -4   6    3.71    0.54
  16   4  -6    4.13    0.44
 -16   4   6    3.97    0.50
  16   4  -6    5.09    0.55
  16  -4  -6    4.50    0.24
  16   4  -5   47.48    1.33
 -16  -4   5   48.35    1.53
  16   4  -5   46.82    1.26
  16   4  -5   48.44    1.48
 -16   4   5   47.73    1.46
 -16  -4   5   45.26    1.25
 -16  -4   5   45.80    1.42
  16   4  -4    9.28    0.61
 -16  -4   4    9.58    0.69
 -16   4   4   10.82    0.69
 -16  -4   4   10.40    0.57
 -16  -4   4   11.39    0.70
 -16   4   4   10.44    0.69
  16   4  -3   27.52    1.01
 -16  -4   3   26.68    1.10
 -16  -4   3   26.05    0.88
 -16  -4   3   27.50    1.05
 -16   4   3   26.88    1.05
 -16  -4   2    0.97    0.30
  16   4  -2    1.36    0.38
 -16  -4   2    0.38    0.34
  16   4  -2    0.42    0.34
 -16  -4   2    1.18    0.38
 -16   4   2    0.60    0.36
 -16  -4   1  135.26    2.59
  16   4  -1  134.29    2.82
 -16  -4   1  132.40    2.86
 -16  -4   1  135.75    2.81
 -16   4   1  137.07    2.81
  16   4   0   12.13    0.71
 -16  -4   0   11.76    0.61
 -16  -4   0   12.00    0.72
  16   4   1   53.42    1.57
 -16  -4  -1   54.04    1.38
 -16  -4  -1   54.83    1.55
  16   4   2   24.50    1.02
 -16  -4  -2   24.39    0.96
 -16  -4  -3   21.59    0.89
 -16   4  -3   17.11    0.49
 -16   4  -4   16.45    0.86
 -16  -4  -4   17.58    0.82
 -16   4  -5   10.11    0.72
  16   4   5    8.92    0.70
 -16  -4  -5    9.67    0.61
 -16   4  -6    0.04    0.43
 -16  -4  -6    0.03    0.31
  16   4   6    0.12    0.38
  16  -4   6    0.88    0.45
 -16   4  -7    6.11    0.63
 -16  -4  -7    4.99    0.48
  16   4   7    5.11    0.43
  16   4   7    6.21    0.63
  16  -4   7    4.35    0.58
 -16   4  -8    9.87    0.76
 -16  -4  -8   11.68    0.65
  16   4   8   11.25    0.80
  16  -4   8   11.28    0.81
  16   4   8   11.23    0.59
 -16   4  -9   34.22    1.31
 -16  -4  -9   32.97    1.05
  16   4   9   32.92    1.05
  16   4  10    4.73    0.50
 -16   4 -10    5.26    0.69
 -16  -4 -10    4.93    0.48
  16   4  11    5.45    0.57
  16  -4  11    5.51    0.75
  16  -6 -14   -0.18    0.56
 -16   6  14   -0.20    0.41
  16   6 -14   -0.24    0.61
 -16   6  13   -0.32    0.43
  16   6 -13    0.06    0.57
  16  -6 -13   -0.12    0.57
 -16   6  12    9.19    0.72
  16   6 -12   10.44    0.85
  16  -6 -12    8.18    0.80
  16   6 -11    8.02    0.78
 -16   6  11    8.62    0.70
  16   6 -11    7.83    0.74
  16   6 -11    7.43    0.75
  16   6 -11    6.80    0.73
  16  -6 -11    6.38    0.72
  16   6 -10    1.31    0.51
  16   6 -10    1.24    0.54
 -16   6  10    1.29    0.45
  16   6 -10    1.58    0.55
  16   6 -10    0.60    0.46
  16  -6 -10    0.88    0.49
  16   6  -9    3.29    0.54
  16   6  -9    4.47    0.46
  16   6  -9    4.26    0.60
  16   6  -9    4.22    0.65
 -16   6   9    4.03    0.56
  16   6  -9    4.13    0.59
  16  -6  -9    4.45    0.59
  16   6  -8   -0.19    0.37
  16   6  -8    0.32    0.42
  16   6  -8    0.40    0.47
 -16   6   8   -0.13    0.41
  16   6  -8   -0.08    0.40
  16   6  -7   -0.40    0.38
  16   6  -7   -0.11    0.39
  16   6  -7   -0.15    0.44
 -16   6   7    0.17    0.34
  16   6  -7   -0.23    0.39
  16   6  -6    5.85    0.52
  16   6  -6    5.91    0.56
  16   6  -6    5.99    0.55
  16   6  -6    6.99    0.67
 -16   6   6    5.57    0.57
 -16  -6   6    5.86    0.54
  16   6  -5   13.45    0.74
  16   6  -5   12.39    0.68
 -16   6   5   11.89    0.74
 -16  -6   5   14.37    0.75
  16   6  -4   11.76    0.72
 -16  -6   4   11.34    0.67
 -16  -6   4   11.35    0.71
 -16   6   4   13.54    0.74
 -16  -6   3    2.47    0.44
 -16   6   3    1.94    0.42
 -16  -6   3    2.43    0.40
  16   6  -3    2.22    0.44
  16   6  -3    2.20    0.46
 -16  -6   2  115.19    2.40
  16   6  -2  110.17    2.52
 -16  -6   2  112.19    2.60
  16   6  -2  111.18    2.53
 -16  -6   2  114.95    2.49
 -16   6   2  111.98    2.47
  16   6  -1    0.04    0.34
 -16  -6   1    0.64    0.33
 -16  -6   1    0.26    0.38
  16   6  -1    0.39    0.35
 -16  -6   1   -0.08    0.35
 -16   6   1    0.22    0.35
  16   6   0   12.38    0.77
 -16  -6   0   13.66    0.71
 -16  -6   0   14.33    0.79
  16   6   0   12.97    0.73
  16   6   1   21.52    0.99
 -16  -6  -1   20.40    0.88
 -16  -6  -1   22.34    0.96
  16   6   2   79.39    2.07
 -16  -6  -2   78.74    1.97
 -16  -6  -2   78.13    1.91
 -16  -6  -3    0.27    0.35
 -16   6  -4    0.29    0.21
 -16  -6  -4    0.48    0.34
  16   6   5   11.16    0.80
 -16  -6  -5   10.30    0.63
  16   6   5   11.18    0.73
  16  -6   5   10.12    0.71
 -16   6  -5    9.19    0.46
  16   6   6   19.81    0.93
  16  -6   6   18.19    0.92
 -16  -6  -6   18.66    0.81
  16   6   6   18.03    0.59
 -16   6  -6   18.29    0.69
  16   6   7   -0.04    0.24
  16   6   7   -0.15    0.48
 -16   6  -7    0.56    0.49
 -16  -6  -7   -0.03    0.32
  16   6   7    0.04    0.44
  16  -6   7   -0.31    0.45
 -16   6  -7   -0.54    0.39
 -16   6  -8   14.94    0.91
  16   6   8   14.17    0.91
  16   6   8   15.00    0.90
 -16  -6  -8   14.55    0.69
  16  -6   8   13.23    0.86
  16   6   8   14.35    0.60
 -16   6  -8   14.07    0.73
 -16   6  -9    2.77    0.63
  16   6   9    2.80    0.56
 -16  -6  -9    2.38    0.40
 -16   6  -9    2.94    0.50
 -16   6 -10    2.68    0.53
 -16   6 -11   -0.04    0.42
 -16   6 -12    7.36    0.68
 -16   8  14   -0.04    0.42
  16   8 -14    0.12    0.58
  16  -8 -14   -0.77    0.63
 -16   8  13   -0.16    0.41
  16   8 -13    0.17    0.57
  16  -8 -13   -0.06    0.55
 -16   8  12   -0.20    0.42
  16   8 -12    0.05    0.52
  16  -8 -12    0.05    0.55
  16   8 -11    0.59    0.48
  16   8 -11    0.79    0.36
 -16   8  11    0.98    0.44
  16   8 -11    1.13    0.53
  16  -8 -11    0.85    0.52
  16   8 -10    1.02    0.50
  16   8 -10    0.22    0.34
  16   8 -10    0.44    0.53
 -16   8  10    0.25    0.43
  16   8  -9    9.46    0.64
  16   8  -9   11.08    0.81
  16   8  -9   10.78    0.86
 -16   8   9    9.84    0.72
  16   8  -9   10.30    0.76
  16   8  -8    0.45    0.42
  16   8  -8   -0.18    0.40
  16   8  -8    0.27    0.47
  16   8  -8    0.11    0.50
 -16   8   8    0.04    0.43
  16   8  -7    0.45    0.41
  16   8  -7    0.45    0.40
  16   8  -7    0.26    0.44
 -16   8   7    0.17    0.40
 -16  -8   7    0.45    0.45
  16   8  -6    2.56    0.45
  16   8  -6    2.24    0.49
  16  -8  -6    2.11    0.22
 -16  -8   6    2.26    0.51
  16   8  -5   10.17    0.70
[truncated: 105,489 more chars]
