# Supplementary material for: Synthesis, Characterization, DNA/HSA Interactions, and Anticancer Activity of Two Novel Copper(II) Complexes with 4-Chloro-3-Nitrobenzoic Acid Ligand
Source: Molecules. 2021 Jul 1;26(13):4028. doi: 10.3390/molecules26134028 (PMC8271622; doi:10.3390/molecules26134028)
Supplement: Supplementary file 1 [file molecules-26-04028-s001.zip › Crystallographic Data/2.txt]

      Table 1.  Crystal data and structure refinement for NZF-35-300K. 
  
  
      Identification code               nzf-35-300k 
  
      Empirical formula                 C38 H20 Cl4 Cu N6 O16 
  
      Formula weight                    1021.94 
  
      Temperature                       296.15 K 
  
      Wavelength                        0.71073 A 
  
      Crystal system, space group       Monoclinic,  C 1 2/c 1 
  
      Unit cell dimensions              a = 21.7978(6) A   alpha = 90 deg. 
                                        b = 13.8337(4) A    beta = 100.120(2) deg. 
                                        c = 14.0676(4) A   gamma = 90 deg. 
  
      Volume                            4176.0(2) A^3 
  
      Z, Calculated density             4,  1.625 Mg/m^3 
  
      Absorption coefficient            0.860 mm^-1 
  
      F(000)                            2060 
  
      Crystal size                      0.24 x 0.16 x 0.14 mm 
  
      Theta range for data collection   1.90 to 25.00 deg. 
  
      Limiting indices                  -25<=h<=23, -16<=k<=15, -16<=l<=15 
  
      Reflections collected / unique    14725 / 3682 [R(int) = 0.0191] 
  
      Completeness to theta = 25.00     100.0 % 
  
      Absorption correction             Semi-empirical from equivalents 
  
      Max. and min. transmission        1.00000 and 0.83520 
  
      Refinement method                 Full-matrix least-squares on F^2 
  
      Data / restraints / parameters    3682 / 0 / 301 
  
      Goodness-of-fit on F^2            1.081 
  
      Final R indices [I>2sigma(I)]     R1 = 0.0420, wR2 = 0.1194 
  
      R indices (all data)              R1 = 0.0484, wR2 = 0.1253 
  
      Largest diff. peak and hole       0.669 and -0.414 e.A^-3 
  
         Table 2.  Atomic coordinates ( x 10^4) and equivalent isotropic 
         displacement parameters (A^2 x 10^3) for NZF-35-300K. 
         U(eq) is defined as one third of the trace of the orthogonalized 
         Uij tensor. 
  
         ________________________________________________________________ 
  
                         x             y             z           U(eq) 
         ________________________________________________________________ 
  
          Cu(1)        5000          6669(1)       2500          39(1) 
          Cl(1)        7423(1)      11025(1)       5319(1)      100(1) 
          O(1)         5447(1)       7602(1)       3392(1)       47(1) 
          O(2)         4753(1)       8723(2)       3637(2)       72(1) 
          O(3B)        7826(2)       8947(5)       4168(5)      108(2) 
          O(4B)        7720(3)       8419(8)       5536(4)      159(4) 
          N(1)         4677(1)       5573(2)       1629(2)       40(1) 
          N(2)         7536(1)       8918(3)       4830(2)       69(1) 
          C(1)         5819(1)       9057(2)       4127(2)       42(1) 
          C(2)         6424(1)       8710(2)       4302(2)       46(1) 
          C(3)         6908(1)       9314(2)       4678(2)       51(1) 
          C(4)         6804(2)      10271(3)       4874(2)       60(1) 
          C(5)         6204(2)      10620(2)       4713(3)       67(1) 
          C(6)         5710(2)      10009(2)       4348(2)       56(1) 
          C(7)         5288(1)       8409(2)       3684(2)       44(1) 
          C(8)         4831(1)       4688(2)       1995(2)       42(1) 
          C(9)         4689(2)       3864(2)       1453(3)       60(1) 
          C(10)        4373(2)       3956(3)        512(3)       70(1) 
          C(11)        4204(2)       4852(3)        145(2)       64(1) 
          C(12)        4366(1)       5650(2)        720(2)       52(1) 
          Cl(2)        9050(1)       5760(1)       3061(1)       93(1) 
          O(5)         6338(1)       8070(2)       1916(2)       62(1) 
          O(6)         5987(1)       6550(2)       1811(2)       62(1) 
          O(7)         9027(1)       7743(3)       3785(3)      113(1) 
          O(8)         8581(1)       8664(3)       2645(3)      106(1) 
          N(3)         8628(1)       7908(3)       3087(3)       76(1) 
          C(13)        7075(1)       6816(2)       2244(2)       46(1) 
          C(14)        7549(1)       7479(2)       2481(2)       50(1) 
          C(15)        8156(1)       7169(2)       2769(2)       52(1) 
          C(16)        8301(2)       6194(3)       2781(2)       58(1) 
          C(17)        7828(2)       5538(3)       2526(3)       70(1) 
          C(18)        7218(2)       5842(3)       2274(2)       63(1) 
          C(19)        6411(1)       7133(2)       1965(2)       49(1) 
          O(3A)        7908(11)      9340(20)      4587(18)     108(2) 
          O(4A)        7807(13)      9200(30)      5566(19)     159(4) 
         ________________________________________________________________ 
  
           Table 3.  Bond lengths [A] and angles [deg] for NZF-35-300K. 
           _____________________________________________________________ 
  
            Cu(1)-O(1)                    1.9380(18) 
            Cu(1)-O(1)#1                  1.9380(18) 
            Cu(1)-N(1)#1                  1.999(2) 
            Cu(1)-N(1)                    1.999(2) 
            Cl(1)-C(4)                    1.732(3) 
            O(1)-C(7)                     1.259(3) 
            O(2)-C(7)                     1.236(3) 
            O(3B)-N(2)                    1.216(6) 
            O(4B)-N(2)                    1.217(7) 
            N(1)-C(8)                     1.347(4) 
            N(1)-C(12)                    1.342(4) 
            N(2)-C(3)                     1.454(4) 
            N(2)-O(3A)                    1.10(3) 
            N(2)-O(4A)                    1.17(4) 
            C(1)-C(2)                     1.383(4) 
            C(1)-C(6)                     1.383(4) 
            C(1)-C(7)                     1.510(4) 
            C(2)-H(2)                     0.9300 
            C(2)-C(3)                     1.377(4) 
            C(3)-C(4)                     1.379(5) 
            C(4)-C(5)                     1.376(5) 
            C(5)-H(5)                     0.9300 
            C(5)-C(6)                     1.393(5) 
            C(6)-H(6)                     0.9300 
            C(8)-C(8)#1                   1.481(5) 
            C(8)-C(9)                     1.376(4) 
            C(9)-H(9)                     0.9300 
            C(9)-C(10)                    1.386(5) 
            C(10)-H(10)                   0.9300 
            C(10)-C(11)                   1.368(5) 
            C(11)-H(11)                   0.9300 
            C(11)-C(12)                   1.377(5) 
            C(12)-H(12)                   0.9300 
            Cl(2)-C(16)                   1.720(3) 
            O(5)-C(19)                    1.307(4) 
            O(6)-C(19)                    1.218(4) 
            O(7)-N(3)                     1.214(5) 
            O(8)-N(3)                     1.212(5) 
            N(3)-C(15)                    1.463(4) 
            C(13)-C(14)                   1.378(4) 
            C(13)-C(18)                   1.383(4) 
            C(13)-C(19)                   1.496(4) 
            C(14)-H(14)                   0.9300 
            C(14)-C(15)                   1.381(4) 
            C(15)-C(16)                   1.384(5) 
            C(16)-C(17)                   1.373(5) 
            C(17)-H(17)                   0.9300 
            C(17)-C(18)                   1.380(5) 
            C(18)-H(18)                   0.9300 
            O(3A)-O(4A)                   1.44(3) 
  
            O(1)-Cu(1)-O(1)#1            96.54(12) 
            O(1)#1-Cu(1)-N(1)#1         169.97(8) 
            O(1)-Cu(1)-N(1)#1            91.47(9) 
            O(1)-Cu(1)-N(1)             169.97(8) 
            O(1)#1-Cu(1)-N(1)            91.47(9) 
            N(1)-Cu(1)-N(1)#1            81.25(13) 
            C(7)-O(1)-Cu(1)             131.76(18) 
            C(8)-N(1)-Cu(1)             114.68(17) 
            C(12)-N(1)-Cu(1)            126.0(2) 
            C(12)-N(1)-C(8)             119.1(2) 
            O(3B)-N(2)-C(3)             118.5(4) 
            O(4B)-N(2)-O(3B)            120.1(4) 
            O(4B)-N(2)-C(3)             120.1(4) 
            O(3A)-N(2)-O(3B)             39.8(13) 
            O(3A)-N(2)-O(4B)            113.3(14) 
            O(3A)-N(2)-C(3)             118.8(13) 
            O(3A)-N(2)-O(4A)             79(2) 
            O(4A)-N(2)-O(3B)            114.7(14) 
            O(4A)-N(2)-O(4B)             54.9(16) 
            O(4A)-N(2)-C(3)             108.7(12) 
            C(2)-C(1)-C(7)              120.3(2) 
            C(6)-C(1)-C(2)              119.1(3) 
            C(6)-C(1)-C(7)              120.6(3) 
            C(1)-C(2)-H(2)              120.0 
            C(3)-C(2)-C(1)              120.0(3) 
            C(3)-C(2)-H(2)              120.0 
            C(2)-C(3)-N(2)              117.8(3) 
            C(2)-C(3)-C(4)              121.2(3) 
            C(4)-C(3)-N(2)              121.0(3) 
            C(3)-C(4)-Cl(1)             120.4(3) 
            C(5)-C(4)-Cl(1)             120.3(3) 
            C(5)-C(4)-C(3)              119.3(3) 
            C(4)-C(5)-H(5)              120.0 
            C(4)-C(5)-C(6)              119.9(3) 
            C(6)-C(5)-H(5)              120.0 
            C(1)-C(6)-C(5)              120.6(3) 
            C(1)-C(6)-H(6)              119.7 
            C(5)-C(6)-H(6)              119.7 
            O(1)-C(7)-C(1)              115.3(2) 
            O(2)-C(7)-O(1)              127.3(3) 
            O(2)-C(7)-C(1)              117.5(2) 
            N(1)-C(8)-C(8)#1            114.55(14) 
            N(1)-C(8)-C(9)              121.6(3) 
            C(9)-C(8)-C(8)#1            123.87(19) 
            C(8)-C(9)-H(9)              120.7 
            C(8)-C(9)-C(10)             118.6(3) 
            C(10)-C(9)-H(9)             120.7 
            C(9)-C(10)-H(10)            120.0 
            C(11)-C(10)-C(9)            119.9(3) 
            C(11)-C(10)-H(10)           120.0 
            C(10)-C(11)-H(11)           120.7 
            C(10)-C(11)-C(12)           118.7(3) 
            C(12)-C(11)-H(11)           120.7 
            N(1)-C(12)-C(11)            122.0(3) 
            N(1)-C(12)-H(12)            119.0 
            C(11)-C(12)-H(12)           119.0 
            O(7)-N(3)-C(15)             118.8(4) 
            O(8)-N(3)-O(7)              124.1(4) 
            O(8)-N(3)-C(15)             117.0(3) 
            C(14)-C(13)-C(18)           119.1(3) 
            C(14)-C(13)-C(19)           121.2(3) 
            C(18)-C(13)-C(19)           119.8(3) 
            C(13)-C(14)-H(14)           119.9 
            C(13)-C(14)-C(15)           120.2(3) 
            C(15)-C(14)-H(14)           119.9 
            C(14)-C(15)-N(3)            117.3(3) 
            C(14)-C(15)-C(16)           120.7(3) 
            C(16)-C(15)-N(3)            121.9(3) 
            C(15)-C(16)-Cl(2)           123.3(3) 
            C(17)-C(16)-Cl(2)           117.9(3) 
            C(17)-C(16)-C(15)           118.8(3) 
            C(16)-C(17)-H(17)           119.6 
            C(16)-C(17)-C(18)           120.7(3) 
            C(18)-C(17)-H(17)           119.6 
            C(13)-C(18)-H(18)           119.8 
            C(17)-C(18)-C(13)           120.5(3) 
            C(17)-C(18)-H(18)           119.8 
            O(5)-C(19)-C(13)            114.1(2) 
            O(6)-C(19)-O(5)             124.4(3) 
            O(6)-C(19)-C(13)            121.5(3) 
            N(2)-O(3A)-O(4A)             53(2) 
            N(2)-O(4A)-O(3A)             48.4(15) 
           _____________________________________________________________ 
  
           Symmetry transformations used to generate equivalent atoms: 
           #1 x+1,y,z     
  
    Table 4.  Anisotropic displacement parameters (A^2 x 10^3) for NZF-35-300K. 
    The anisotropic displacement factor exponent takes the form: 
    -2 pi^2 [ h^2 a*^2 U11 + ... + 2 h k a* b* U12 ] 
  
    _______________________________________________________________________ 
  
              U11        U22        U33        U23        U13        U12 
    _______________________________________________________________________ 
  
    Cu(1)    34(1)      40(1)      40(1)       0         -5(1)       0 
    Cl(1)    80(1)     109(1)     112(1)     -50(1)      21(1)     -53(1) 
    O(1)     38(1)      45(1)      53(1)      -8(1)      -6(1)       0(1) 
    O(2)     31(1)      70(2)     110(2)     -33(1)      -1(1)       2(1) 
    O(3B)    77(2)     164(6)      91(4)      12(3)      38(3)      32(3) 
    O(4B)   117(4)     258(10)    111(3)      90(5)      41(3)     112(6) 
    N(1)     30(1)      48(1)      41(1)      -3(1)       0(1)       0(1) 
    N(2)     39(2)     110(3)      55(2)     -11(2)      -1(1)      -9(2) 
    C(1)     38(1)      46(2)      42(1)      -5(1)       1(1)      -2(1) 
    C(2)     38(1)      52(2)      46(2)     -10(1)       2(1)      -2(1) 
    C(3)     36(2)      69(2)      46(2)     -11(1)       4(1)      -7(1) 
    C(4)     55(2)      67(2)      59(2)     -19(2)      11(2)     -23(2) 
    C(5)     73(2)      46(2)      80(2)     -20(2)      11(2)      -9(2) 
    C(6)     46(2)      54(2)      65(2)     -10(1)       4(1)       2(1) 
    C(7)     35(1)      46(2)      49(2)      -5(1)       0(1)       0(1) 
    C(8)     31(1)      48(2)      49(2)      -4(1)       7(1)      -3(1) 
    C(9)     62(2)      49(2)      68(2)     -11(2)      12(2)      -5(2) 
    C(10)    71(2)      69(2)      66(2)     -26(2)       4(2)     -11(2) 
    C(11)    52(2)      82(2)      52(2)     -17(2)      -7(1)       0(2) 
    C(12)    42(2)      62(2)      48(2)      -6(1)      -6(1)       3(1) 
    Cl(2)    68(1)     117(1)      88(1)     -13(1)      -7(1)      50(1) 
    O(5)     36(1)      62(1)      87(2)      17(1)       5(1)       0(1) 
    O(6)     41(1)      77(2)      66(1)     -22(1)       7(1)     -11(1) 
    O(7)     53(2)     116(3)     154(3)     -22(2)     -28(2)      -2(2) 
    O(8)     64(2)      84(2)     172(3)      16(2)      30(2)     -16(2) 
    N(3)     38(2)      73(2)     115(3)      -4(2)      11(2)      -1(1) 
    C(13)    42(2)      53(2)      42(2)      -2(1)       3(1)       0(1) 
    C(14)    40(2)      49(2)      60(2)       6(1)       7(1)       3(1) 
    C(15)    37(2)      60(2)      57(2)       2(1)       4(1)       3(1) 
    C(16)    53(2)      70(2)      49(2)      -2(2)       0(1)      21(2) 
    C(17)    80(2)      52(2)      74(2)     -10(2)      -2(2)      14(2) 
    C(18)    63(2)      56(2)      64(2)      -9(2)      -2(2)      -5(2) 
    C(19)    38(2)      67(2)      40(1)      -4(1)       5(1)      -5(1) 
    O(3A)    77(2)     164(6)      91(4)      12(3)      38(3)      32(3) 
    O(4A)   117(4)     258(10)    111(3)      90(5)      41(3)     112(6) 
    _______________________________________________________________________ 
  
         Table 5.  Hydrogen coordinates ( x 10^4) and isotropic 
         displacement parameters (A^2 x 10^3) for NZF-35-300K. 
  
         ________________________________________________________________ 
  
                         x             y             z           U(eq) 
         ________________________________________________________________ 
  
          H(2)         6503          8069          4167          55 
          H(5)         6128         11262          4847          80 
          H(6)         5304         10243          4253          67 
          H(9)         4801          3258          1713          72 
          H(10)        4276          3409           131          84 
          H(11)        3984          4921          -481          76 
          H(12)        4257          6261           470          63 
          H(14)        7460          8137          2446          60 
          H(17)        7920          4882          2523          85 
          H(18)        6902          5388          2123          75 
         ________________________________________________________________ 
  
         Table 6.  Torsion angles [deg] for NZF-35-300K. 
         ________________________________________________________________ 
  
          Cu(1)-O(1)-C(7)-O(2)                                 17.7(5) 
          Cu(1)-O(1)-C(7)-C(1)                               -161.54(19) 
          Cu(1)-N(1)-C(8)-C(8)#1                                4.7(3) 
          Cu(1)-N(1)-C(8)-C(9)                               -174.5(2) 
          Cu(1)-N(1)-C(12)-C(11)                              174.7(2) 
          Cl(1)-C(4)-C(5)-C(6)                                179.5(3) 
          O(1)#1-Cu(1)-O(1)-C(7)                               37.2(2) 
          O(1)-Cu(1)-N(1)-C(8)                                 42.1(6) 
          O(1)#1-Cu(1)-N(1)-C(8)                             -174.85(18) 
          O(1)#1-Cu(1)-N(1)-C(12)                               9.8(2) 
          O(1)-Cu(1)-N(1)-C(12)                              -133.3(5) 
          O(3B)-N(2)-C(3)-C(2)                                 87.9(6) 
          O(3B)-N(2)-C(3)-C(4)                                -90.1(6) 
          O(3B)-N(2)-O(3A)-O(4A)                             -153(2) 
          O(3B)-N(2)-O(4A)-O(3A)                               18.3(17) 
          O(4B)-N(2)-C(3)-C(2)                                -79.3(7) 
          O(4B)-N(2)-C(3)-C(4)                                102.8(7) 
          O(4B)-N(2)-O(3A)-O(4A)                              -43.8(14) 
          O(4B)-N(2)-O(4A)-O(3A)                              128.9(17) 
          N(1)-Cu(1)-O(1)-C(7)                                180.0(4) 
          N(1)#1-Cu(1)-O(1)-C(7)                             -136.8(3) 
          N(1)#1-Cu(1)-N(1)-C(8)                               -1.78(13) 
          N(1)#1-Cu(1)-N(1)-C(12)                            -177.1(3) 
          N(1)-C(8)-C(9)-C(10)                                 -0.6(5) 
          N(2)-C(3)-C(4)-Cl(1)                                 -0.5(4) 
          N(2)-C(3)-C(4)-C(5)                                 179.5(3) 
          C(1)-C(2)-C(3)-N(2)                                -178.8(3) 
          C(1)-C(2)-C(3)-C(4)                                  -0.8(5) 
          C(2)-C(1)-C(6)-C(5)                                   2.1(5) 
          C(2)-C(1)-C(7)-O(1)                                  -8.1(4) 
          C(2)-C(1)-C(7)-O(2)                                 172.5(3) 
          C(2)-C(3)-C(4)-Cl(1)                               -178.4(2) 
          C(2)-C(3)-C(4)-C(5)                                   1.6(5) 
          C(3)-N(2)-O(3A)-O(4A)                               105.5(19) 
          C(3)-N(2)-O(4A)-O(3A)                              -116.9(15) 
          C(3)-C(4)-C(5)-C(6)                                  -0.5(5) 
          C(4)-C(5)-C(6)-C(1)                                  -1.4(5) 
          C(6)-C(1)-C(2)-C(3)                                  -1.0(4) 
          C(6)-C(1)-C(7)-O(1)                                 170.8(3) 
          C(6)-C(1)-C(7)-O(2)                                  -8.6(4) 
          C(7)-C(1)-C(2)-C(3)                                 177.9(3) 
          C(7)-C(1)-C(6)-C(5)                                -176.8(3) 
          C(8)-N(1)-C(12)-C(11)                                -0.5(4) 
          C(8)#1-C(8)-C(9)-C(10)                             -179.7(3) 
          C(8)-C(9)-C(10)-C(11)                                -0.8(5) 
          C(9)-C(10)-C(11)-C(12)                                1.4(6) 
          C(10)-C(11)-C(12)-N(1)                               -0.8(5) 
          C(12)-N(1)-C(8)-C(8)#1                             -179.6(3) 
          C(12)-N(1)-C(8)-C(9)                                  1.2(4) 
          Cl(2)-C(16)-C(17)-C(18)                            -178.6(3) 
          O(7)-N(3)-C(15)-C(14)                               139.1(4) 
          O(7)-N(3)-C(15)-C(16)                               -38.9(5) 
          O(8)-N(3)-C(15)-C(14)                               -38.8(5) 
          O(8)-N(3)-C(15)-C(16)                               143.2(4) 
          N(3)-C(15)-C(16)-Cl(2)                               -6.1(5) 
          N(3)-C(15)-C(16)-C(17)                              176.2(3) 
          C(13)-C(14)-C(15)-N(3)                             -175.0(3) 
          C(13)-C(14)-C(15)-C(16)                               3.0(5) 
          C(14)-C(13)-C(18)-C(17)                              -0.8(5) 
          C(14)-C(13)-C(19)-O(5)                                3.8(4) 
          C(14)-C(13)-C(19)-O(6)                             -175.6(3) 
          C(14)-C(15)-C(16)-Cl(2)                             175.9(2) 
          C(14)-C(15)-C(16)-C(17)                              -1.7(5) 
          C(15)-C(16)-C(17)-C(18)                              -0.8(5) 
          C(16)-C(17)-C(18)-C(13)                               2.1(6) 
          C(18)-C(13)-C(14)-C(15)                              -1.8(5) 
          C(18)-C(13)-C(19)-O(5)                             -176.8(3) 
          C(18)-C(13)-C(19)-O(6)                                3.8(4) 
          C(19)-C(13)-C(14)-C(15)                             177.7(3) 
          C(19)-C(13)-C(18)-C(17)                             179.8(3) 
          O(3A)-N(2)-C(3)-C(2)                                133.5(17) 
          O(3A)-N(2)-C(3)-C(4)                                -44.5(17) 
          O(4A)-N(2)-C(3)-C(2)                               -138.9(19) 
          O(4A)-N(2)-C(3)-C(4)                                 43.2(19) 
         ________________________________________________________________ 
  
         Symmetry transformations used to generate equivalent atoms: 
         #1 x+1,y,z     
  
 Table 7.  Hydrogen bonds for NZF-35-300K [A and deg.]. 
 ____________________________________________________________________________ 
  
 D-H...A                      d(D-H)      d(H...A)    d(D...A)    <(DHA) 
  
